# Supplementary material for: Functional profiling of 2,193 ASS1 missense variants: Insights into variant pathogenicity and epistatic interactions in citrullinemia type I
Source: PLoS Genet. 2026 Jun 17;22(6):e1012167. doi: 10.1371/journal.pgen.1012167 (PMC13289927; doi:10.1371/journal.pgen.1012167)
Supplement: S1 Table — For YSG strains, the variant’s target codon sequence is listed in S3 Table. (XLSX) [file pgen.1012167.s003.xlsx]

## Sheet: S1 Table
S1 Table. S. cerevisiae strains used in this study. For YSG strains, the variant's target codon sequence is listed in S3 Table.
Strain	Description/ Amino Acid Substitution	Mating type	yASS1 Variant Codon	Genotype	Progenitor	Plate_Well
FY4	prototrophic lab strain	MATa	NA	prototroph	FY4	NA
YAD1268	arg1 deletion strain used for yASS1 variant transformations	MATa	NA	arg3Δ2::KAN-tTEF	FY4	NA
YAD1253	arg1 phenotyping negative control	MATa	NA	arg3Δ0::NatMX	FY4	NA
YAD1269	wt yASS1 phenotyping positive control	MATa	NA	arg1Δ0::yASS1-tARG1-NatMX	YAD1268	NA
YSG13944	yASS1 S2A	MATa	2	arg1Δ0::yASS1(S2A)-tARG1-NatMX	YAD1268	yASS1_P01_A3
YSG13946	yASS1 S2A	MATa	2	arg1Δ0::yASS1(S2A)-tARG1-NatMX	YAD1268	yASS1_P01_A5
YSG13950	yASS1 S2A	MATa	2	arg1Δ0::yASS1(S2A)-tARG1-NatMX	YAD1268	yASS1_P01_A9
YSG13951	yASS1 S2A	MATa	2	arg1Δ0::yASS1(S2A)-tARG1-NatMX	YAD1268	yASS1_P01_A10
YSG13953	yASS1 S2A	MATa	2	arg1Δ0::yASS1(S2A)-tARG1-NatMX	YAD1268	yASS1_P01_A12
YSG13954	yASS1 S2P	MATa	2	arg1Δ0::yASS1(S2P)-tARG1-NatMX	YAD1268	yASS1_P01_B1
YSG13958	yASS1 S2A	MATa	2	arg1Δ0::yASS1(S2A)-tARG1-NatMX	YAD1268	yASS1_P01_B5
YSG13959	yASS1 S2C	MATa	2	arg1Δ0::yASS1(S2C)-tARG1-NatMX	YAD1268	yASS1_P01_B6
YSG13961	yASS1 S18T	MATa	18	arg1Δ0::yASS1(S18T)-tARG1-NatMX	YAD1268	yASS1_P01_B8
YSG13962	yASS1 S18T	MATa	18	arg1Δ0::yASS1(S18T)-tARG1-NatMX	YAD1268	yASS1_P01_B9
YSG13963	yASS1 S18P	MATa	18	arg1Δ0::yASS1(S18P)-tARG1-NatMX	YAD1268	yASS1_P01_B10
YSG13964	yASS1 S18L	MATa	18	arg1Δ0::yASS1(S18L)-tARG1-NatMX	YAD1268	yASS1_P01_B11
YSG13965	yASS1 S18T	MATa	18	arg1Δ0::yASS1(S18T)-tARG1-NatMX	YAD1268	yASS1_P01_B12
YSG13966	yASS1 S18W	MATa	18	arg1Δ0::yASS1(S18W)-tARG1-NatMX	YAD1268	yASS1_P01_C1
YSG13967	yASS1 S18P	MATa	18	arg1Δ0::yASS1(S18P)-tARG1-NatMX	YAD1268	yASS1_P01_C2
YSG13969	yASS1 S18L	MATa	18	arg1Δ0::yASS1(S18L)-tARG1-NatMX	YAD1268	yASS1_P01_C4
YSG13970	yASS1 S18W	MATa	18	arg1Δ0::yASS1(S18W)-tARG1-NatMX	YAD1268	yASS1_P01_C5
YSG13971	yASS1 S18P	MATa	18	arg1Δ0::yASS1(S18P)-tARG1-NatMX	YAD1268	yASS1_P01_C6
YSG13972	yASS1 S18T	MATa	18	arg1Δ0::yASS1(S18T)-tARG1-NatMX	YAD1268	yASS1_P01_C7
YSG13973	yASS1 S18W	MATa	18	arg1Δ0::yASS1(S18W)-tARG1-NatMX	YAD1268	yASS1_P01_C8
YSG13974	yASS1 S18A	MATa	18	arg1Δ0::yASS1(S18A)-tARG1-NatMX	YAD1268	yASS1_P01_C9
YSG13976	yASS1 S18P	MATa	18	arg1Δ0::yASS1(S18P)-tARG1-NatMX	YAD1268	yASS1_P01_C11
YSG13977	yASS1 S18L	MATa	18	arg1Δ0::yASS1(S18L)-tARG1-NatMX	YAD1268	yASS1_P01_C12
YSG13978	yASS1 S18L	MATa	18	arg1Δ0::yASS1(S18L)-tARG1-NatMX	YAD1268	yASS1_P01_D1
YSG13979	yASS1 S18W	MATa	18	arg1Δ0::yASS1(S18W)-tARG1-NatMX	YAD1268	yASS1_P01_D2
YSG13980	yASS1 S18W	MATa	18	arg1Δ0::yASS1(S18W)-tARG1-NatMX	YAD1268	yASS1_P01_D3
YSG13981	yASS1 Y34D	MATa	34	arg1Δ0::yASS1(Y34D)-tARG1-NatMX	YAD1268	yASS1_P01_D4
YSG13982	yASS1 Y34H	MATa	34	arg1Δ0::yASS1(Y34H)-tARG1-NatMX	YAD1268	yASS1_P01_D5
YSG13983	yASS1 Y34N	MATa	34	arg1Δ0::yASS1(Y34N)-tARG1-NatMX	YAD1268	yASS1_P01_D6
YSG13984	yASS1 Y34N	MATa	34	arg1Δ0::yASS1(Y34N)-tARG1-NatMX	YAD1268	yASS1_P01_D7
YSG13985	yASS1 Y34N	MATa	34	arg1Δ0::yASS1(Y34N)-tARG1-NatMX	YAD1268	yASS1_P01_D8
YSG13986	yASS1 Y34D	MATa	34	arg1Δ0::yASS1(Y34D)-tARG1-NatMX	YAD1268	yASS1_P01_D9
YSG13987	yASS1 Y34S	MATa	34	arg1Δ0::yASS1(Y34S)-tARG1-NatMX	YAD1268	yASS1_P01_D10
YSG13988	yASS1 Y34C	MATa	34	arg1Δ0::yASS1(Y34C)-tARG1-NatMX	YAD1268	yASS1_P01_D11
YSG13989	yASS1 Y34D	MATa	34	arg1Δ0::yASS1(Y34D)-tARG1-NatMX	YAD1268	yASS1_P01_D12
YSG13990	yASS1 Y34H	MATa	34	arg1Δ0::yASS1(Y34H)-tARG1-NatMX	YAD1268	yASS1_P01_E1
YSG13991	yASS1 Y34N	MATa	34	arg1Δ0::yASS1(Y34N)-tARG1-NatMX	YAD1268	yASS1_P01_E2
YSG13992	yASS1 Y34H	MATa	34	arg1Δ0::yASS1(Y34H)-tARG1-NatMX	YAD1268	yASS1_P01_E3
YSG13993	yASS1 Y34H	MATa	34	arg1Δ0::yASS1(Y34H)-tARG1-NatMX	YAD1268	yASS1_P01_E4
YSG13994	yASS1 Y34N	MATa	34	arg1Δ0::yASS1(Y34N)-tARG1-NatMX	YAD1268	yASS1_P01_E5
YSG13995	yASS1 Y34D	MATa	34	arg1Δ0::yASS1(Y34D)-tARG1-NatMX	YAD1268	yASS1_P01_E6
YSG13996	yASS1 Y34C	MATa	34	arg1Δ0::yASS1(Y34C)-tARG1-NatMX	YAD1268	yASS1_P01_E7
YSG13997	yASS1 Y34D	MATa	34	arg1Δ0::yASS1(Y34D)-tARG1-NatMX	YAD1268	yASS1_P01_E8
YSG13998	yASS1 Y34C	MATa	34	arg1Δ0::yASS1(Y34C)-tARG1-NatMX	YAD1268	yASS1_P01_E9
YSG13999	yASS1 K50R	MATa	50	arg1Δ0::yASS1(K50R)-tARG1-NatMX	YAD1268	yASS1_P01_E10
YSG14000	yASS1 K50T	MATa	50	arg1Δ0::yASS1(K50T)-tARG1-NatMX	YAD1268	yASS1_P01_E11
YSG14001	yASS1 K50R	MATa	50	arg1Δ0::yASS1(K50R)-tARG1-NatMX	YAD1268	yASS1_P01_E12
YSG14002	yASS1 K50E	MATa	50	arg1Δ0::yASS1(K50E)-tARG1-NatMX	YAD1268	yASS1_P01_F1
YSG14003	yASS1 K50T	MATa	50	arg1Δ0::yASS1(K50T)-tARG1-NatMX	YAD1268	yASS1_P01_F2
YSG14005	yASS1 K50R	MATa	50	arg1Δ0::yASS1(K50R)-tARG1-NatMX	YAD1268	yASS1_P01_F4
YSG14006	yASS1 K50T	MATa	50	arg1Δ0::yASS1(K50T)-tARG1-NatMX	YAD1268	yASS1_P01_F5
YSG14007	yASS1 K50M	MATa	50	arg1Δ0::yASS1(K50M)-tARG1-NatMX	YAD1268	yASS1_P01_F6
YSG14008	yASS1 K50E	MATa	50	arg1Δ0::yASS1(K50E)-tARG1-NatMX	YAD1268	yASS1_P01_F7
YSG14009	yASS1 K50T	MATa	50	arg1Δ0::yASS1(K50T)-tARG1-NatMX	YAD1268	yASS1_P01_F8
YSG14010	yASS1 K50E	MATa	50	arg1Δ0::yASS1(K50E)-tARG1-NatMX	YAD1268	yASS1_P01_F9
YSG14012	yASS1 K50T	MATa	50	arg1Δ0::yASS1(K50T)-tARG1-NatMX	YAD1268	yASS1_P01_F11
YSG14013	yASS1 K50R	MATa	50	arg1Δ0::yASS1(K50R)-tARG1-NatMX	YAD1268	yASS1_P01_F12
YSG14014	yASS1 K50R	MATa	50	arg1Δ0::yASS1(K50R)-tARG1-NatMX	YAD1268	yASS1_P01_G1
YSG14015	yASS1 K50M	MATa	50	arg1Δ0::yASS1(K50M)-tARG1-NatMX	YAD1268	yASS1_P01_G2
YSG14016	yASS1 K50N	MATa	50	arg1Δ0::yASS1(K50N)-tARG1-NatMX	YAD1268	yASS1_P01_G3
YSG14017	yASS1 K50T	MATa	50	arg1Δ0::yASS1(K50T)-tARG1-NatMX	YAD1268	yASS1_P01_G4
YSG14018	yASS1 K50E	MATa	50	arg1Δ0::yASS1(K50E)-tARG1-NatMX	YAD1268	yASS1_P01_G5
YSG14019	yASS1 R66G	MATa	66	arg1Δ0::yASS1(R66G)-tARG1-NatMX	YAD1268	yASS1_P01_G6
YSG14020	yASS1 R66M	MATa	66	arg1Δ0::yASS1(R66M)-tARG1-NatMX	YAD1268	yASS1_P01_G7
YSG14021	yASS1 R66W	MATa	66	arg1Δ0::yASS1(R66W)-tARG1-NatMX	YAD1268	yASS1_P01_G8
YSG14022	yASS1 R66W	MATa	66	arg1Δ0::yASS1(R66W)-tARG1-NatMX	YAD1268	yASS1_P01_G9
YSG14023	yASS1 R66W	MATa	66	arg1Δ0::yASS1(R66W)-tARG1-NatMX	YAD1268	yASS1_P01_G10
YSG14024	yASS1 R66S	MATa	66	arg1Δ0::yASS1(R66S)-tARG1-NatMX	YAD1268	yASS1_P01_G11
YSG14025	yASS1 R66K	MATa	66	arg1Δ0::yASS1(R66K)-tARG1-NatMX	YAD1268	yASS1_P01_G12
YSG14026	yASS1 R66W	MATa	66	arg1Δ0::yASS1(R66W)-tARG1-NatMX	YAD1268	yASS1_P01_H1
YSG14028	yASS1 R66W	MATa	66	arg1Δ0::yASS1(R66W)-tARG1-NatMX	YAD1268	yASS1_P01_H3
YSG14029	yASS1 R66S	MATa	66	arg1Δ0::yASS1(R66S)-tARG1-NatMX	YAD1268	yASS1_P01_H4
YSG14030	yASS1 R66T	MATa	66	arg1Δ0::yASS1(R66T)-tARG1-NatMX	YAD1268	yASS1_P01_H5
YSG14031	yASS1 R66T	MATa	66	arg1Δ0::yASS1(R66T)-tARG1-NatMX	YAD1268	yASS1_P01_H6
YSG14032	yASS1 R66W	MATa	66	arg1Δ0::yASS1(R66W)-tARG1-NatMX	YAD1268	yASS1_P01_H7
YSG14033	yASS1 R66M	MATa	66	arg1Δ0::yASS1(R66M)-tARG1-NatMX	YAD1268	yASS1_P01_H8
YSG14034	yASS1 R66T	MATa	66	arg1Δ0::yASS1(R66T)-tARG1-NatMX	YAD1268	yASS1_P01_H9
YSG14035	yASS1 R66M	MATa	66	arg1Δ0::yASS1(R66M)-tARG1-NatMX	YAD1268	yASS1_P01_H10
YSG14036	yASS1 R66S	MATa	66	arg1Δ0::yASS1(R66S)-tARG1-NatMX	YAD1268	yASS1_P01_H11
YSG14039	yASS1 S3G	MATa	3	arg1Δ0::yASS1(S3G)-tARG1-NatMX	YAD1268	yASS1_P02_A2
YSG14040	yASS1 S3G	MATa	3	arg1Δ0::yASS1(S3G)-tARG1-NatMX	YAD1268	yASS1_P02_A3
YSG14041	yASS1 S3I	MATa	3	arg1Δ0::yASS1(S3I)-tARG1-NatMX	YAD1268	yASS1_P02_A4
YSG14042	yASS1 S3N	MATa	3	arg1Δ0::yASS1(S3N)-tARG1-NatMX	YAD1268	yASS1_P02_A5
YSG14043	yASS1 S3G	MATa	3	arg1Δ0::yASS1(S3G)-tARG1-NatMX	YAD1268	yASS1_P02_A6
YSG14046	yASS1 S3T	MATa	3	arg1Δ0::yASS1(S3T)-tARG1-NatMX	YAD1268	yASS1_P02_A9
YSG14047	yASS1 S3G	MATa	3	arg1Δ0::yASS1(S3G)-tARG1-NatMX	YAD1268	yASS1_P02_A10
YSG14048	yASS1 S3T	MATa	3	arg1Δ0::yASS1(S3T)-tARG1-NatMX	YAD1268	yASS1_P02_A11
YSG14049	yASS1 S3N	MATa	3	arg1Δ0::yASS1(S3N)-tARG1-NatMX	YAD1268	yASS1_P02_A12
YSG14050	yASS1 S3T	MATa	3	arg1Δ0::yASS1(S3T)-tARG1-NatMX	YAD1268	yASS1_P02_B1
YSG14053	yASS1 S3N	MATa	3	arg1Δ0::yASS1(S3N)-tARG1-NatMX	YAD1268	yASS1_P02_B4
YSG14055	yASS1 S3C	MATa	3	arg1Δ0::yASS1(S3C)-tARG1-NatMX	YAD1268	yASS1_P02_B6
YSG14056	yASS1 S3I	MATa	3	arg1Δ0::yASS1(S3I)-tARG1-NatMX	YAD1268	yASS1_P02_B7
YSG14057	yASS1 C19G	MATa	19	arg1Δ0::yASS1(C19G)-tARG1-NatMX	YAD1268	yASS1_P02_B8
YSG14058	yASS1 C19S	MATa	19	arg1Δ0::yASS1(C19S)-tARG1-NatMX	YAD1268	yASS1_P02_B9
YSG14059	yASS1 C19W	MATa	19	arg1Δ0::yASS1(C19W)-tARG1-NatMX	YAD1268	yASS1_P02_B10
YSG14060	yASS1 C19Y	MATa	19	arg1Δ0::yASS1(C19Y)-tARG1-NatMX	YAD1268	yASS1_P02_B11
YSG14061	yASS1 C19S	MATa	19	arg1Δ0::yASS1(C19S)-tARG1-NatMX	YAD1268	yASS1_P02_B12
YSG14062	yASS1 C19F	MATa	19	arg1Δ0::yASS1(C19F)-tARG1-NatMX	YAD1268	yASS1_P02_C1
YSG14063	yASS1 C19W	MATa	19	arg1Δ0::yASS1(C19W)-tARG1-NatMX	YAD1268	yASS1_P02_C2
YSG14065	yASS1 C19R	MATa	19	arg1Δ0::yASS1(C19R)-tARG1-NatMX	YAD1268	yASS1_P02_C4
YSG14066	yASS1 C19Y	MATa	19	arg1Δ0::yASS1(C19Y)-tARG1-NatMX	YAD1268	yASS1_P02_C5
YSG14067	yASS1 C19R	MATa	19	arg1Δ0::yASS1(C19R)-tARG1-NatMX	YAD1268	yASS1_P02_C6
YSG14068	yASS1 C19F	MATa	19	arg1Δ0::yASS1(C19F)-tARG1-NatMX	YAD1268	yASS1_P02_C7
YSG14069	yASS1 C19G	MATa	19	arg1Δ0::yASS1(C19G)-tARG1-NatMX	YAD1268	yASS1_P02_C8
YSG14070	yASS1 C19G	MATa	19	arg1Δ0::yASS1(C19G)-tARG1-NatMX	YAD1268	yASS1_P02_C9
YSG14072	yASS1 C19W	MATa	19	arg1Δ0::yASS1(C19W)-tARG1-NatMX	YAD1268	yASS1_P02_C11
YSG14073	yASS1 C19G	MATa	19	arg1Δ0::yASS1(C19G)-tARG1-NatMX	YAD1268	yASS1_P02_C12
YSG14075	yASS1 C19Y	MATa	19	arg1Δ0::yASS1(C19Y)-tARG1-NatMX	YAD1268	yASS1_P02_D2
YSG14076	yASS1 C19S	MATa	19	arg1Δ0::yASS1(C19S)-tARG1-NatMX	YAD1268	yASS1_P02_D3
YSG14077	yASS1 L35V	MATa	35	arg1Δ0::yASS1(L35V)-tARG1-NatMX	YAD1268	yASS1_P02_D4
YSG14078	yASS1 L35M	MATa	35	arg1Δ0::yASS1(L35M)-tARG1-NatMX	YAD1268	yASS1_P02_D5
YSG14079	yASS1 L35V	MATa	35	arg1Δ0::yASS1(L35V)-tARG1-NatMX	YAD1268	yASS1_P02_D6
YSG14080	yASS1 L35R	MATa	35	arg1Δ0::yASS1(L35R)-tARG1-NatMX	YAD1268	yASS1_P02_D7
YSG14081	yASS1 L35M	MATa	35	arg1Δ0::yASS1(L35M)-tARG1-NatMX	YAD1268	yASS1_P02_D8
YSG14082	yASS1 L35R	MATa	35	arg1Δ0::yASS1(L35R)-tARG1-NatMX	YAD1268	yASS1_P02_D9
YSG14083	yASS1 L35R	MATa	35	arg1Δ0::yASS1(L35R)-tARG1-NatMX	YAD1268	yASS1_P02_D10
YSG14084	yASS1 L35M	MATa	35	arg1Δ0::yASS1(L35M)-tARG1-NatMX	YAD1268	yASS1_P02_D11
YSG14085	yASS1 L35V	MATa	35	arg1Δ0::yASS1(L35V)-tARG1-NatMX	YAD1268	yASS1_P02_D12
YSG14086	yASS1 L35P	MATa	35	arg1Δ0::yASS1(L35P)-tARG1-NatMX	YAD1268	yASS1_P02_E1
YSG14087	yASS1 L35P	MATa	35	arg1Δ0::yASS1(L35P)-tARG1-NatMX	YAD1268	yASS1_P02_E2
YSG14088	yASS1 L35M	MATa	35	arg1Δ0::yASS1(L35M)-tARG1-NatMX	YAD1268	yASS1_P02_E3
YSG14089	yASS1 L35R	MATa	35	arg1Δ0::yASS1(L35R)-tARG1-NatMX	YAD1268	yASS1_P02_E4
YSG14090	yASS1 L35Q	MATa	35	arg1Δ0::yASS1(L35Q)-tARG1-NatMX	YAD1268	yASS1_P02_E5
YSG14091	yASS1 L35P	MATa	35	arg1Δ0::yASS1(L35P)-tARG1-NatMX	YAD1268	yASS1_P02_E6
YSG14092	yASS1 L35V	MATa	35	arg1Δ0::yASS1(L35V)-tARG1-NatMX	YAD1268	yASS1_P02_E7
YSG14093	yASS1 L35V	MATa	35	arg1Δ0::yASS1(L35V)-tARG1-NatMX	YAD1268	yASS1_P02_E8
YSG14094	yASS1 L35R	MATa	35	arg1Δ0::yASS1(L35R)-tARG1-NatMX	YAD1268	yASS1_P02_E9
YSG14095	yASS1 A51G	MATa	51	arg1Δ0::yASS1(A51G)-tARG1-NatMX	YAD1268	yASS1_P02_E10
YSG14096	yASS1 A51G	MATa	51	arg1Δ0::yASS1(A51G)-tARG1-NatMX	YAD1268	yASS1_P02_E11
YSG14097	yASS1 A51S	MATa	51	arg1Δ0::yASS1(A51S)-tARG1-NatMX	YAD1268	yASS1_P02_E12
YSG14098	yASS1 A51E	MATa	51	arg1Δ0::yASS1(A51E)-tARG1-NatMX	YAD1268	yASS1_P02_F1
YSG14099	yASS1 A51P	MATa	51	arg1Δ0::yASS1(A51P)-tARG1-NatMX	YAD1268	yASS1_P02_F2
YSG14101	yASS1 A51S	MATa	51	arg1Δ0::yASS1(A51S)-tARG1-NatMX	YAD1268	yASS1_P02_F4
YSG14102	yASS1 A51G	MATa	51	arg1Δ0::yASS1(A51G)-tARG1-NatMX	YAD1268	yASS1_P02_F5
YSG14103	yASS1 A51S	MATa	51	arg1Δ0::yASS1(A51S)-tARG1-NatMX	YAD1268	yASS1_P02_F6
YSG14104	yASS1 A51G	MATa	51	arg1Δ0::yASS1(A51G)-tARG1-NatMX	YAD1268	yASS1_P02_F7
YSG14105	yASS1 A51G	MATa	51	arg1Δ0::yASS1(A51G)-tARG1-NatMX	YAD1268	yASS1_P02_F8
YSG14106	yASS1 A51S	MATa	51	arg1Δ0::yASS1(A51S)-tARG1-NatMX	YAD1268	yASS1_P02_F9
YSG14108	yASS1 A51S	MATa	51	arg1Δ0::yASS1(A51S)-tARG1-NatMX	YAD1268	yASS1_P02_F11
YSG14109	yASS1 A51V	MATa	51	arg1Δ0::yASS1(A51V)-tARG1-NatMX	YAD1268	yASS1_P02_F12
YSG14110	yASS1 A51P	MATa	51	arg1Δ0::yASS1(A51P)-tARG1-NatMX	YAD1268	yASS1_P02_G1
YSG14111	yASS1 A51S	MATa	51	arg1Δ0::yASS1(A51S)-tARG1-NatMX	YAD1268	yASS1_P02_G2
YSG14112	yASS1 A51T	MATa	51	arg1Δ0::yASS1(A51T)-tARG1-NatMX	YAD1268	yASS1_P02_G3
YSG14113	yASS1 A51S	MATa	51	arg1Δ0::yASS1(A51S)-tARG1-NatMX	YAD1268	yASS1_P02_G4
YSG14114	yASS1 A51S	MATa	51	arg1Δ0::yASS1(A51S)-tARG1-NatMX	YAD1268	yASS1_P02_G5
YSG14115	yASS1 E67D	MATa	67	arg1Δ0::yASS1(E67D)-tARG1-NatMX	YAD1268	yASS1_P02_G6
YSG14116	yASS1 E67V	MATa	67	arg1Δ0::yASS1(E67V)-tARG1-NatMX	YAD1268	yASS1_P02_G7
YSG14117	yASS1 E67D	MATa	67	arg1Δ0::yASS1(E67D)-tARG1-NatMX	YAD1268	yASS1_P02_G8
YSG14118	yASS1 E67V	MATa	67	arg1Δ0::yASS1(E67V)-tARG1-NatMX	YAD1268	yASS1_P02_G9
YSG14119	yASS1 E67V	MATa	67	arg1Δ0::yASS1(E67V)-tARG1-NatMX	YAD1268	yASS1_P02_G10
YSG14120	yASS1 E67A	MATa	67	arg1Δ0::yASS1(E67A)-tARG1-NatMX	YAD1268	yASS1_P02_G11
YSG14121	yASS1 E67A	MATa	67	arg1Δ0::yASS1(E67A)-tARG1-NatMX	YAD1268	yASS1_P02_G12
YSG14122	yASS1 E67K	MATa	67	arg1Δ0::yASS1(E67K)-tARG1-NatMX	YAD1268	yASS1_P02_H1
YSG14123	yASS1 E67G	MATa	67	arg1Δ0::yASS1(E67G)-tARG1-NatMX	YAD1268	yASS1_P02_H2
YSG14124	yASS1 E67G	MATa	67	arg1Δ0::yASS1(E67G)-tARG1-NatMX	YAD1268	yASS1_P02_H3
YSG14125	yASS1 E67K	MATa	67	arg1Δ0::yASS1(E67K)-tARG1-NatMX	YAD1268	yASS1_P02_H4
YSG14126	yASS1 E67A	MATa	67	arg1Δ0::yASS1(E67A)-tARG1-NatMX	YAD1268	yASS1_P02_H5
YSG14127	yASS1 E67A	MATa	67	arg1Δ0::yASS1(E67A)-tARG1-NatMX	YAD1268	yASS1_P02_H6
YSG14128	yASS1 E67A	MATa	67	arg1Δ0::yASS1(E67A)-tARG1-NatMX	YAD1268	yASS1_P02_H7
YSG14129	yASS1 E67Q	MATa	67	arg1Δ0::yASS1(E67Q)-tARG1-NatMX	YAD1268	yASS1_P02_H8
YSG14130	yASS1 E67A	MATa	67	arg1Δ0::yASS1(E67A)-tARG1-NatMX	YAD1268	yASS1_P02_H9
YSG14131	yASS1 E67D	MATa	67	arg1Δ0::yASS1(E67D)-tARG1-NatMX	YAD1268	yASS1_P02_H10
YSG14132	yASS1 E67Q	MATa	67	arg1Δ0::yASS1(E67Q)-tARG1-NatMX	YAD1268	yASS1_P02_H11
YSG14135	yASS1 K4Q	MATa	4	arg1Δ0::yASS1(K4Q)-tARG1-NatMX	YAD1268	yASS1_P03_A2
YSG14139	yASS1 K4N	MATa	4	arg1Δ0::yASS1(K4N)-tARG1-NatMX	YAD1268	yASS1_P03_A6
YSG14140	yASS1 K4Q	MATa	4	arg1Δ0::yASS1(K4Q)-tARG1-NatMX	YAD1268	yASS1_P03_A7
YSG14141	yASS1 K4Q	MATa	4	arg1Δ0::yASS1(K4Q)-tARG1-NatMX	YAD1268	yASS1_P03_A8
YSG14142	yASS1 K4N	MATa	4	arg1Δ0::yASS1(K4N)-tARG1-NatMX	YAD1268	yASS1_P03_A9
YSG14145	yASS1 K4N	MATa	4	arg1Δ0::yASS1(K4N)-tARG1-NatMX	YAD1268	yASS1_P03_A12
YSG14149	yASS1 K4N	MATa	4	arg1Δ0::yASS1(K4N)-tARG1-NatMX	YAD1268	yASS1_P03_B4
YSG14150	yASS1 K4T	MATa	4	arg1Δ0::yASS1(K4T)-tARG1-NatMX	YAD1268	yASS1_P03_B5
YSG14152	yASS1 K4Q	MATa	4	arg1Δ0::yASS1(K4Q)-tARG1-NatMX	YAD1268	yASS1_P03_B7
YSG14153	yASS1 I20T	MATa	20	arg1Δ0::yASS1(I20T)-tARG1-NatMX	YAD1268	yASS1_P03_B8
YSG14154	yASS1 I20M	MATa	20	arg1Δ0::yASS1(I20M)-tARG1-NatMX	YAD1268	yASS1_P03_B9
YSG14155	yASS1 I20L	MATa	20	arg1Δ0::yASS1(I20L)-tARG1-NatMX	YAD1268	yASS1_P03_B10
YSG14156	yASS1 I20M	MATa	20	arg1Δ0::yASS1(I20M)-tARG1-NatMX	YAD1268	yASS1_P03_B11
YSG14157	yASS1 I20M	MATa	20	arg1Δ0::yASS1(I20M)-tARG1-NatMX	YAD1268	yASS1_P03_B12
YSG14158	yASS1 I20L	MATa	20	arg1Δ0::yASS1(I20L)-tARG1-NatMX	YAD1268	yASS1_P03_C1
YSG14159	yASS1 I20T	MATa	20	arg1Δ0::yASS1(I20T)-tARG1-NatMX	YAD1268	yASS1_P03_C2
YSG14161	yASS1 I20M	MATa	20	arg1Δ0::yASS1(I20M)-tARG1-NatMX	YAD1268	yASS1_P03_C4
YSG14162	yASS1 I20M	MATa	20	arg1Δ0::yASS1(I20M)-tARG1-NatMX	YAD1268	yASS1_P03_C5
YSG14163	yASS1 I20L	MATa	20	arg1Δ0::yASS1(I20L)-tARG1-NatMX	YAD1268	yASS1_P03_C6
YSG14164	yASS1 I20N	MATa	20	arg1Δ0::yASS1(I20N)-tARG1-NatMX	YAD1268	yASS1_P03_C7
YSG14165	yASS1 I20N	MATa	20	arg1Δ0::yASS1(I20N)-tARG1-NatMX	YAD1268	yASS1_P03_C8
YSG14166	yASS1 I20T	MATa	20	arg1Δ0::yASS1(I20T)-tARG1-NatMX	YAD1268	yASS1_P03_C9
YSG14168	yASS1 I20L	MATa	20	arg1Δ0::yASS1(I20L)-tARG1-NatMX	YAD1268	yASS1_P03_C11
YSG14169	yASS1 I20L	MATa	20	arg1Δ0::yASS1(I20L)-tARG1-NatMX	YAD1268	yASS1_P03_C12
YSG14170	yASS1 I20L	MATa	20	arg1Δ0::yASS1(I20L)-tARG1-NatMX	YAD1268	yASS1_P03_D1
YSG14171	yASS1 I20M	MATa	20	arg1Δ0::yASS1(I20M)-tARG1-NatMX	YAD1268	yASS1_P03_D2
YSG14172	yASS1 I20L	MATa	20	arg1Δ0::yASS1(I20L)-tARG1-NatMX	YAD1268	yASS1_P03_D3
YSG14173	yASS1 A36G	MATa	36	arg1Δ0::yASS1(A36G)-tARG1-NatMX	YAD1268	yASS1_P03_D4
YSG14174	yASS1 A36S	MATa	36	arg1Δ0::yASS1(A36S)-tARG1-NatMX	YAD1268	yASS1_P03_D5
YSG14175	yASS1 A36G	MATa	36	arg1Δ0::yASS1(A36G)-tARG1-NatMX	YAD1268	yASS1_P03_D6
YSG14176	yASS1 A36S	MATa	36	arg1Δ0::yASS1(A36S)-tARG1-NatMX	YAD1268	yASS1_P03_D7
YSG14177	yASS1 A36T	MATa	36	arg1Δ0::yASS1(A36T)-tARG1-NatMX	YAD1268	yASS1_P03_D8
YSG14178	yASS1 A36V	MATa	36	arg1Δ0::yASS1(A36V)-tARG1-NatMX	YAD1268	yASS1_P03_D9
YSG14179	yASS1 A36T	MATa	36	arg1Δ0::yASS1(A36T)-tARG1-NatMX	YAD1268	yASS1_P03_D10
YSG14180	yASS1 A36P	MATa	36	arg1Δ0::yASS1(A36P)-tARG1-NatMX	YAD1268	yASS1_P03_D11
YSG14181	yASS1 A36T	MATa	36	arg1Δ0::yASS1(A36T)-tARG1-NatMX	YAD1268	yASS1_P03_D12
YSG14182	yASS1 A36S	MATa	36	arg1Δ0::yASS1(A36S)-tARG1-NatMX	YAD1268	yASS1_P03_E1
YSG14183	yASS1 A36P	MATa	36	arg1Δ0::yASS1(A36P)-tARG1-NatMX	YAD1268	yASS1_P03_E2
YSG14184	yASS1 A36G	MATa	36	arg1Δ0::yASS1(A36G)-tARG1-NatMX	YAD1268	yASS1_P03_E3
YSG14185	yASS1 A36V	MATa	36	arg1Δ0::yASS1(A36V)-tARG1-NatMX	YAD1268	yASS1_P03_E4
YSG14186	yASS1 A36G	MATa	36	arg1Δ0::yASS1(A36G)-tARG1-NatMX	YAD1268	yASS1_P03_E5
YSG14187	yASS1 A36T	MATa	36	arg1Δ0::yASS1(A36T)-tARG1-NatMX	YAD1268	yASS1_P03_E6
YSG14188	yASS1 A36T	MATa	36	arg1Δ0::yASS1(A36T)-tARG1-NatMX	YAD1268	yASS1_P03_E7
YSG14189	yASS1 A36P	MATa	36	arg1Δ0::yASS1(A36P)-tARG1-NatMX	YAD1268	yASS1_P03_E8
YSG14190	yASS1 A36V	MATa	36	arg1Δ0::yASS1(A36V)-tARG1-NatMX	YAD1268	yASS1_P03_E9
YSG14192	yASS1 L52P	MATa	52	arg1Δ0::yASS1(L52P)-tARG1-NatMX	YAD1268	yASS1_P03_E11
YSG14194	yASS1 L52V	MATa	52	arg1Δ0::yASS1(L52V)-tARG1-NatMX	YAD1268	yASS1_P03_F1
YSG14195	yASS1 L52V	MATa	52	arg1Δ0::yASS1(L52V)-tARG1-NatMX	YAD1268	yASS1_P03_F2
YSG14197	yASS1 L52Q	MATa	52	arg1Δ0::yASS1(L52Q)-tARG1-NatMX	YAD1268	yASS1_P03_F4
YSG14198	yASS1 L52V	MATa	52	arg1Δ0::yASS1(L52V)-tARG1-NatMX	YAD1268	yASS1_P03_F5
YSG14199	yASS1 L52Q	MATa	52	arg1Δ0::yASS1(L52Q)-tARG1-NatMX	YAD1268	yASS1_P03_F6
YSG14200	yASS1 L52V	MATa	52	arg1Δ0::yASS1(L52V)-tARG1-NatMX	YAD1268	yASS1_P03_F7
YSG14201	yASS1 L52Q	MATa	52	arg1Δ0::yASS1(L52Q)-tARG1-NatMX	YAD1268	yASS1_P03_F8
YSG14202	yASS1 L52P	MATa	52	arg1Δ0::yASS1(L52P)-tARG1-NatMX	YAD1268	yASS1_P03_F9
YSG14204	yASS1 L52M	MATa	52	arg1Δ0::yASS1(L52M)-tARG1-NatMX	YAD1268	yASS1_P03_F11
YSG14205	yASS1 L52Q	MATa	52	arg1Δ0::yASS1(L52Q)-tARG1-NatMX	YAD1268	yASS1_P03_F12
YSG14206	yASS1 L52P	MATa	52	arg1Δ0::yASS1(L52P)-tARG1-NatMX	YAD1268	yASS1_P03_G1
YSG14208	yASS1 L52V	MATa	52	arg1Δ0::yASS1(L52V)-tARG1-NatMX	YAD1268	yASS1_P03_G3
YSG14209	yASS1 L52P	MATa	52	arg1Δ0::yASS1(L52P)-tARG1-NatMX	YAD1268	yASS1_P03_G4
YSG14210	yASS1 L52P	MATa	52	arg1Δ0::yASS1(L52P)-tARG1-NatMX	YAD1268	yASS1_P03_G5
YSG14211	yASS1 F68L	MATa	68	arg1Δ0::yASS1(F68L)-tARG1-NatMX	YAD1268	yASS1_P03_G6
YSG14212	yASS1 F68I	MATa	68	arg1Δ0::yASS1(F68I)-tARG1-NatMX	YAD1268	yASS1_P03_G7
YSG14213	yASS1 F68L	MATa	68	arg1Δ0::yASS1(F68L)-tARG1-NatMX	YAD1268	yASS1_P03_G8
YSG14214	yASS1 F68S	MATa	68	arg1Δ0::yASS1(F68S)-tARG1-NatMX	YAD1268	yASS1_P03_G9
YSG14215	yASS1 F68Y	MATa	68	arg1Δ0::yASS1(F68Y)-tARG1-NatMX	YAD1268	yASS1_P03_G10
YSG14216	yASS1 F68V	MATa	68	arg1Δ0::yASS1(F68V)-tARG1-NatMX	YAD1268	yASS1_P03_G11
YSG14217	yASS1 F68I	MATa	68	arg1Δ0::yASS1(F68I)-tARG1-NatMX	YAD1268	yASS1_P03_G12
YSG14218	yASS1 F68C	MATa	68	arg1Δ0::yASS1(F68C)-tARG1-NatMX	YAD1268	yASS1_P03_H1
YSG14219	yASS1 F68S	MATa	68	arg1Δ0::yASS1(F68S)-tARG1-NatMX	YAD1268	yASS1_P03_H2
YSG14220	yASS1 F68C	MATa	68	arg1Δ0::yASS1(F68C)-tARG1-NatMX	YAD1268	yASS1_P03_H3
YSG14221	yASS1 F68S	MATa	68	arg1Δ0::yASS1(F68S)-tARG1-NatMX	YAD1268	yASS1_P03_H4
YSG14222	yASS1 F68I	MATa	68	arg1Δ0::yASS1(F68I)-tARG1-NatMX	YAD1268	yASS1_P03_H5
YSG14223	yASS1 F68L	MATa	68	arg1Δ0::yASS1(F68L)-tARG1-NatMX	YAD1268	yASS1_P03_H6
YSG14224	yASS1 F68S	MATa	68	arg1Δ0::yASS1(F68S)-tARG1-NatMX	YAD1268	yASS1_P03_H7
YSG14225	yASS1 F68L	MATa	68	arg1Δ0::yASS1(F68L)-tARG1-NatMX	YAD1268	yASS1_P03_H8
YSG14227	yASS1 F68Y	MATa	68	arg1Δ0::yASS1(F68Y)-tARG1-NatMX	YAD1268	yASS1_P03_H10
YSG14228	yASS1 F68S	MATa	68	arg1Δ0::yASS1(F68S)-tARG1-NatMX	YAD1268	yASS1_P03_H11
YSG14233	yASS1 G5A	MATa	5	arg1Δ0::yASS1(G5A)-tARG1-NatMX	YAD1268	yASS1_P04_A4
YSG14236	yASS1 G5C	MATa	5	arg1Δ0::yASS1(G5C)-tARG1-NatMX	YAD1268	yASS1_P04_A7
YSG14238	yASS1 G5A	MATa	5	arg1Δ0::yASS1(G5A)-tARG1-NatMX	YAD1268	yASS1_P04_A9
YSG14239	yASS1 G5V	MATa	5	arg1Δ0::yASS1(G5V)-tARG1-NatMX	YAD1268	yASS1_P04_A10
YSG14240	yASS1 G5D	MATa	5	arg1Δ0::yASS1(G5D)-tARG1-NatMX	YAD1268	yASS1_P04_A11
YSG14241	yASS1 G5S	MATa	5	arg1Δ0::yASS1(G5S)-tARG1-NatMX	YAD1268	yASS1_P04_A12
YSG14244	yASS1 G5D	MATa	5	arg1Δ0::yASS1(G5D)-tARG1-NatMX	YAD1268	yASS1_P04_B3
YSG14247	yASS1 G5V	MATa	5	arg1Δ0::yASS1(G5V)-tARG1-NatMX	YAD1268	yASS1_P04_B6
YSG14249	yASS1 L21F	MATa	21	arg1Δ0::yASS1(L21F)-tARG1-NatMX	YAD1268	yASS1_P04_B8
YSG14250	yASS1 L21R	MATa	21	arg1Δ0::yASS1(L21R)-tARG1-NatMX	YAD1268	yASS1_P04_B9
YSG14251	yASS1 L21H	MATa	21	arg1Δ0::yASS1(L21H)-tARG1-NatMX	YAD1268	yASS1_P04_B10
YSG14252	yASS1 L21V	MATa	21	arg1Δ0::yASS1(L21V)-tARG1-NatMX	YAD1268	yASS1_P04_B11
YSG14253	yASS1 L21I	MATa	21	arg1Δ0::yASS1(L21I)-tARG1-NatMX	YAD1268	yASS1_P04_B12
YSG14254	yASS1 L21R	MATa	21	arg1Δ0::yASS1(L21R)-tARG1-NatMX	YAD1268	yASS1_P04_C1
YSG14255	yASS1 L21P	MATa	21	arg1Δ0::yASS1(L21P)-tARG1-NatMX	YAD1268	yASS1_P04_C2
YSG14257	yASS1 L21P	MATa	21	arg1Δ0::yASS1(L21P)-tARG1-NatMX	YAD1268	yASS1_P04_C4
YSG14258	yASS1 L21R	MATa	21	arg1Δ0::yASS1(L21R)-tARG1-NatMX	YAD1268	yASS1_P04_C5
YSG14259	yASS1 L21P	MATa	21	arg1Δ0::yASS1(L21P)-tARG1-NatMX	YAD1268	yASS1_P04_C6
YSG14260	yASS1 L21H	MATa	21	arg1Δ0::yASS1(L21H)-tARG1-NatMX	YAD1268	yASS1_P04_C7
YSG14261	yASS1 L21P	MATa	21	arg1Δ0::yASS1(L21P)-tARG1-NatMX	YAD1268	yASS1_P04_C8
YSG14262	yASS1 L21I	MATa	21	arg1Δ0::yASS1(L21I)-tARG1-NatMX	YAD1268	yASS1_P04_C9
YSG14264	yASS1 L21P	MATa	21	arg1Δ0::yASS1(L21P)-tARG1-NatMX	YAD1268	yASS1_P04_C11
YSG14265	yASS1 L21H	MATa	21	arg1Δ0::yASS1(L21H)-tARG1-NatMX	YAD1268	yASS1_P04_C12
YSG14266	yASS1 L21H	MATa	21	arg1Δ0::yASS1(L21H)-tARG1-NatMX	YAD1268	yASS1_P04_D1
YSG14267	yASS1 L21F	MATa	21	arg1Δ0::yASS1(L21F)-tARG1-NatMX	YAD1268	yASS1_P04_D2
YSG14268	yASS1 L21P	MATa	21	arg1Δ0::yASS1(L21P)-tARG1-NatMX	YAD1268	yASS1_P04_D3
YSG14269	yASS1 N37T	MATa	37	arg1Δ0::yASS1(N37T)-tARG1-NatMX	YAD1268	yASS1_P04_D4
YSG14270	yASS1 N37Y	MATa	37	arg1Δ0::yASS1(N37Y)-tARG1-NatMX	YAD1268	yASS1_P04_D5
YSG14271	yASS1 N37T	MATa	37	arg1Δ0::yASS1(N37T)-tARG1-NatMX	YAD1268	yASS1_P04_D6
YSG14272	yASS1 N37H	MATa	37	arg1Δ0::yASS1(N37H)-tARG1-NatMX	YAD1268	yASS1_P04_D7
YSG14273	yASS1 N37D	MATa	37	arg1Δ0::yASS1(N37D)-tARG1-NatMX	YAD1268	yASS1_P04_D8
YSG14274	yASS1 N37Y	MATa	37	arg1Δ0::yASS1(N37Y)-tARG1-NatMX	YAD1268	yASS1_P04_D9
YSG14275	yASS1 N37K	MATa	37	arg1Δ0::yASS1(N37K)-tARG1-NatMX	YAD1268	yASS1_P04_D10
YSG14276	yASS1 N37T	MATa	37	arg1Δ0::yASS1(N37T)-tARG1-NatMX	YAD1268	yASS1_P04_D11
YSG14277	yASS1 N37T	MATa	37	arg1Δ0::yASS1(N37T)-tARG1-NatMX	YAD1268	yASS1_P04_D12
YSG14278	yASS1 N37I	MATa	37	arg1Δ0::yASS1(N37I)-tARG1-NatMX	YAD1268	yASS1_P04_E1
YSG14279	yASS1 N37T	MATa	37	arg1Δ0::yASS1(N37T)-tARG1-NatMX	YAD1268	yASS1_P04_E2
YSG14280	yASS1 N37H	MATa	37	arg1Δ0::yASS1(N37H)-tARG1-NatMX	YAD1268	yASS1_P04_E3
YSG14281	yASS1 N37I	MATa	37	arg1Δ0::yASS1(N37I)-tARG1-NatMX	YAD1268	yASS1_P04_E4
YSG14282	yASS1 N37S	MATa	37	arg1Δ0::yASS1(N37S)-tARG1-NatMX	YAD1268	yASS1_P04_E5
YSG14283	yASS1 N37H	MATa	37	arg1Δ0::yASS1(N37H)-tARG1-NatMX	YAD1268	yASS1_P04_E6
YSG14284	yASS1 N37K	MATa	37	arg1Δ0::yASS1(N37K)-tARG1-NatMX	YAD1268	yASS1_P04_E7
YSG14285	yASS1 N37T	MATa	37	arg1Δ0::yASS1(N37T)-tARG1-NatMX	YAD1268	yASS1_P04_E8
YSG14286	yASS1 N37D	MATa	37	arg1Δ0::yASS1(N37D)-tARG1-NatMX	YAD1268	yASS1_P04_E9
YSG14287	yASS1 K53Q	MATa	53	arg1Δ0::yASS1(K53Q)-tARG1-NatMX	YAD1268	yASS1_P04_E10
YSG14288	yASS1 K53R	MATa	53	arg1Δ0::yASS1(K53R)-tARG1-NatMX	YAD1268	yASS1_P04_E11
YSG14289	yASS1 K53T	MATa	53	arg1Δ0::yASS1(K53T)-tARG1-NatMX	YAD1268	yASS1_P04_E12
YSG14290	yASS1 K53M	MATa	53	arg1Δ0::yASS1(K53M)-tARG1-NatMX	YAD1268	yASS1_P04_F1
YSG14291	yASS1 K53T	MATa	53	arg1Δ0::yASS1(K53T)-tARG1-NatMX	YAD1268	yASS1_P04_F2
YSG14293	yASS1 K53R	MATa	53	arg1Δ0::yASS1(K53R)-tARG1-NatMX	YAD1268	yASS1_P04_F4
YSG14294	yASS1 K53M	MATa	53	arg1Δ0::yASS1(K53M)-tARG1-NatMX	YAD1268	yASS1_P04_F5
YSG14295	yASS1 K53E	MATa	53	arg1Δ0::yASS1(K53E)-tARG1-NatMX	YAD1268	yASS1_P04_F6
YSG14296	yASS1 K53Q	MATa	53	arg1Δ0::yASS1(K53Q)-tARG1-NatMX	YAD1268	yASS1_P04_F7
YSG14297	yASS1 K53N	MATa	53	arg1Δ0::yASS1(K53N)-tARG1-NatMX	YAD1268	yASS1_P04_F8
YSG14298	yASS1 K53R	MATa	53	arg1Δ0::yASS1(K53R)-tARG1-NatMX	YAD1268	yASS1_P04_F9
YSG14300	yASS1 K53R	MATa	53	arg1Δ0::yASS1(K53R)-tARG1-NatMX	YAD1268	yASS1_P04_F11
YSG14301	yASS1 K53N	MATa	53	arg1Δ0::yASS1(K53N)-tARG1-NatMX	YAD1268	yASS1_P04_F12
YSG14302	yASS1 K53T	MATa	53	arg1Δ0::yASS1(K53T)-tARG1-NatMX	YAD1268	yASS1_P04_G1
YSG14303	yASS1 K53M	MATa	53	arg1Δ0::yASS1(K53M)-tARG1-NatMX	YAD1268	yASS1_P04_G2
YSG14304	yASS1 K53T	MATa	53	arg1Δ0::yASS1(K53T)-tARG1-NatMX	YAD1268	yASS1_P04_G3
YSG14305	yASS1 K53Q	MATa	53	arg1Δ0::yASS1(K53Q)-tARG1-NatMX	YAD1268	yASS1_P04_G4
YSG14306	yASS1 K53N	MATa	53	arg1Δ0::yASS1(K53N)-tARG1-NatMX	YAD1268	yASS1_P04_G5
YSG14307	yASS1 V69G	MATa	69	arg1Δ0::yASS1(V69G)-tARG1-NatMX	YAD1268	yASS1_P04_G6
YSG14308	yASS1 V69M	MATa	69	arg1Δ0::yASS1(V69M)-tARG1-NatMX	YAD1268	yASS1_P04_G7
YSG14309	yASS1 V69G	MATa	69	arg1Δ0::yASS1(V69G)-tARG1-NatMX	YAD1268	yASS1_P04_G8
YSG14310	yASS1 V69G	MATa	69	arg1Δ0::yASS1(V69G)-tARG1-NatMX	YAD1268	yASS1_P04_G9
YSG14311	yASS1 V69A	MATa	69	arg1Δ0::yASS1(V69A)-tARG1-NatMX	YAD1268	yASS1_P04_G10
YSG14312	yASS1 V69G	MATa	69	arg1Δ0::yASS1(V69G)-tARG1-NatMX	YAD1268	yASS1_P04_G11
YSG14313	yASS1 V69L	MATa	69	arg1Δ0::yASS1(V69L)-tARG1-NatMX	YAD1268	yASS1_P04_G12
YSG14314	yASS1 V69M	MATa	69	arg1Δ0::yASS1(V69M)-tARG1-NatMX	YAD1268	yASS1_P04_H1
YSG14315	yASS1 V69M	MATa	69	arg1Δ0::yASS1(V69M)-tARG1-NatMX	YAD1268	yASS1_P04_H2
YSG14316	yASS1 V69M	MATa	69	arg1Δ0::yASS1(V69M)-tARG1-NatMX	YAD1268	yASS1_P04_H3
YSG14318	yASS1 V69L	MATa	69	arg1Δ0::yASS1(V69L)-tARG1-NatMX	YAD1268	yASS1_P04_H5
YSG14319	yASS1 V69L	MATa	69	arg1Δ0::yASS1(V69L)-tARG1-NatMX	YAD1268	yASS1_P04_H6
YSG14320	yASS1 V69A	MATa	69	arg1Δ0::yASS1(V69A)-tARG1-NatMX	YAD1268	yASS1_P04_H7
YSG14321	yASS1 V69G	MATa	69	arg1Δ0::yASS1(V69G)-tARG1-NatMX	YAD1268	yASS1_P04_H8
YSG14322	yASS1 V69L	MATa	69	arg1Δ0::yASS1(V69L)-tARG1-NatMX	YAD1268	yASS1_P04_H9
YSG14323	yASS1 V69M	MATa	69	arg1Δ0::yASS1(V69M)-tARG1-NatMX	YAD1268	yASS1_P04_H10
YSG14324	yASS1 V69M	MATa	69	arg1Δ0::yASS1(V69M)-tARG1-NatMX	YAD1268	yASS1_P04_H11
YSG14327	yASS1 S6C	MATa	6	arg1Δ0::yASS1(S6C)-tARG1-NatMX	YAD1268	yASS1_P05_A2
YSG14328	yASS1 S6T	MATa	6	arg1Δ0::yASS1(S6T)-tARG1-NatMX	YAD1268	yASS1_P05_A3
YSG14331	yASS1 S6Y	MATa	6	arg1Δ0::yASS1(S6Y)-tARG1-NatMX	YAD1268	yASS1_P05_A6
YSG14333	yASS1 S6F	MATa	6	arg1Δ0::yASS1(S6F)-tARG1-NatMX	YAD1268	yASS1_P05_A8
YSG14335	yASS1 S6F	MATa	6	arg1Δ0::yASS1(S6F)-tARG1-NatMX	YAD1268	yASS1_P05_A10
YSG14337	yASS1 S6Y	MATa	6	arg1Δ0::yASS1(S6Y)-tARG1-NatMX	YAD1268	yASS1_P05_A12
YSG14339	yASS1 S6F	MATa	6	arg1Δ0::yASS1(S6F)-tARG1-NatMX	YAD1268	yASS1_P05_B2
YSG14340	yASS1 S6A	MATa	6	arg1Δ0::yASS1(S6A)-tARG1-NatMX	YAD1268	yASS1_P05_B3
YSG14342	yASS1 S6C	MATa	6	arg1Δ0::yASS1(S6C)-tARG1-NatMX	YAD1268	yASS1_P05_B5
YSG14343	yASS1 S6C	MATa	6	arg1Δ0::yASS1(S6C)-tARG1-NatMX	YAD1268	yASS1_P05_B6
YSG14345	yASS1 V22M	MATa	22	arg1Δ0::yASS1(V22M)-tARG1-NatMX	YAD1268	yASS1_P05_B8
YSG14346	yASS1 V22E	MATa	22	arg1Δ0::yASS1(V22E)-tARG1-NatMX	YAD1268	yASS1_P05_B9
YSG14347	yASS1 V22L	MATa	22	arg1Δ0::yASS1(V22L)-tARG1-NatMX	YAD1268	yASS1_P05_B10
YSG14348	yASS1 V22L	MATa	22	arg1Δ0::yASS1(V22L)-tARG1-NatMX	YAD1268	yASS1_P05_B11
YSG14349	yASS1 V22L	MATa	22	arg1Δ0::yASS1(V22L)-tARG1-NatMX	YAD1268	yASS1_P05_B12
YSG14350	yASS1 V22E	MATa	22	arg1Δ0::yASS1(V22E)-tARG1-NatMX	YAD1268	yASS1_P05_C1
YSG14351	yASS1 V22L	MATa	22	arg1Δ0::yASS1(V22L)-tARG1-NatMX	YAD1268	yASS1_P05_C2
YSG14353	yASS1 V22A	MATa	22	arg1Δ0::yASS1(V22A)-tARG1-NatMX	YAD1268	yASS1_P05_C4
YSG14354	yASS1 V22A	MATa	22	arg1Δ0::yASS1(V22A)-tARG1-NatMX	YAD1268	yASS1_P05_C5
YSG14355	yASS1 V22G	MATa	22	arg1Δ0::yASS1(V22G)-tARG1-NatMX	YAD1268	yASS1_P05_C6
YSG14356	yASS1 V22M	MATa	22	arg1Δ0::yASS1(V22M)-tARG1-NatMX	YAD1268	yASS1_P05_C7
YSG14357	yASS1 V22M	MATa	22	arg1Δ0::yASS1(V22M)-tARG1-NatMX	YAD1268	yASS1_P05_C8
YSG14358	yASS1 V22M	MATa	22	arg1Δ0::yASS1(V22M)-tARG1-NatMX	YAD1268	yASS1_P05_C9
YSG14360	yASS1 V22L	MATa	22	arg1Δ0::yASS1(V22L)-tARG1-NatMX	YAD1268	yASS1_P05_C11
YSG14361	yASS1 V22G	MATa	22	arg1Δ0::yASS1(V22G)-tARG1-NatMX	YAD1268	yASS1_P05_C12
YSG14362	yASS1 V22G	MATa	22	arg1Δ0::yASS1(V22G)-tARG1-NatMX	YAD1268	yASS1_P05_D1
YSG14363	yASS1 V22L	MATa	22	arg1Δ0::yASS1(V22L)-tARG1-NatMX	YAD1268	yASS1_P05_D2
YSG14364	yASS1 V22A	MATa	22	arg1Δ0::yASS1(V22A)-tARG1-NatMX	YAD1268	yASS1_P05_D3
YSG14365	yASS1 I38T	MATa	38	arg1Δ0::yASS1(I38T)-tARG1-NatMX	YAD1268	yASS1_P05_D4
YSG14366	yASS1 I38L	MATa	38	arg1Δ0::yASS1(I38L)-tARG1-NatMX	YAD1268	yASS1_P05_D5
YSG14367	yASS1 I38T	MATa	38	arg1Δ0::yASS1(I38T)-tARG1-NatMX	YAD1268	yASS1_P05_D6
YSG14368	yASS1 I38S	MATa	38	arg1Δ0::yASS1(I38S)-tARG1-NatMX	YAD1268	yASS1_P05_D7
YSG14369	yASS1 I38S	MATa	38	arg1Δ0::yASS1(I38S)-tARG1-NatMX	YAD1268	yASS1_P05_D8
YSG14370	yASS1 I38M	MATa	38	arg1Δ0::yASS1(I38M)-tARG1-NatMX	YAD1268	yASS1_P05_D9
YSG14371	yASS1 I38N	MATa	38	arg1Δ0::yASS1(I38N)-tARG1-NatMX	YAD1268	yASS1_P05_D10
YSG14372	yASS1 I38S	MATa	38	arg1Δ0::yASS1(I38S)-tARG1-NatMX	YAD1268	yASS1_P05_D11
YSG14373	yASS1 I38L	MATa	38	arg1Δ0::yASS1(I38L)-tARG1-NatMX	YAD1268	yASS1_P05_D12
YSG14374	yASS1 I38T	MATa	38	arg1Δ0::yASS1(I38T)-tARG1-NatMX	YAD1268	yASS1_P05_E1
YSG14375	yASS1 I38V	MATa	38	arg1Δ0::yASS1(I38V)-tARG1-NatMX	YAD1268	yASS1_P05_E2
YSG14376	yASS1 I38S	MATa	38	arg1Δ0::yASS1(I38S)-tARG1-NatMX	YAD1268	yASS1_P05_E3
YSG14377	yASS1 I38N	MATa	38	arg1Δ0::yASS1(I38N)-tARG1-NatMX	YAD1268	yASS1_P05_E4
YSG14378	yASS1 I38N	MATa	38	arg1Δ0::yASS1(I38N)-tARG1-NatMX	YAD1268	yASS1_P05_E5
YSG14379	yASS1 I38V	MATa	38	arg1Δ0::yASS1(I38V)-tARG1-NatMX	YAD1268	yASS1_P05_E6
YSG14380	yASS1 I38F	MATa	38	arg1Δ0::yASS1(I38F)-tARG1-NatMX	YAD1268	yASS1_P05_E7
YSG14381	yASS1 I38L	MATa	38	arg1Δ0::yASS1(I38L)-tARG1-NatMX	YAD1268	yASS1_P05_E8
YSG14382	yASS1 I38V	MATa	38	arg1Δ0::yASS1(I38V)-tARG1-NatMX	YAD1268	yASS1_P05_E9
YSG14383	yASS1 L54H	MATa	54	arg1Δ0::yASS1(L54H)-tARG1-NatMX	YAD1268	yASS1_P05_E10
YSG14384	yASS1 L54F	MATa	54	arg1Δ0::yASS1(L54F)-tARG1-NatMX	YAD1268	yASS1_P05_E11
YSG14385	yASS1 L54F	MATa	54	arg1Δ0::yASS1(L54F)-tARG1-NatMX	YAD1268	yASS1_P05_E12
YSG14386	yASS1 L54F	MATa	54	arg1Δ0::yASS1(L54F)-tARG1-NatMX	YAD1268	yASS1_P05_F1
YSG14387	yASS1 L54H	MATa	54	arg1Δ0::yASS1(L54H)-tARG1-NatMX	YAD1268	yASS1_P05_F2
YSG14389	yASS1 L54P	MATa	54	arg1Δ0::yASS1(L54P)-tARG1-NatMX	YAD1268	yASS1_P05_F4
YSG14390	yASS1 L54V	MATa	54	arg1Δ0::yASS1(L54V)-tARG1-NatMX	YAD1268	yASS1_P05_F5
YSG14391	yASS1 L54I	MATa	54	arg1Δ0::yASS1(L54I)-tARG1-NatMX	YAD1268	yASS1_P05_F6
YSG14392	yASS1 L54F	MATa	54	arg1Δ0::yASS1(L54F)-tARG1-NatMX	YAD1268	yASS1_P05_F7
YSG14393	yASS1 L54H	MATa	54	arg1Δ0::yASS1(L54H)-tARG1-NatMX	YAD1268	yASS1_P05_F8
YSG14394	yASS1 L54R	MATa	54	arg1Δ0::yASS1(L54R)-tARG1-NatMX	YAD1268	yASS1_P05_F9
YSG14396	yASS1 L54V	MATa	54	arg1Δ0::yASS1(L54V)-tARG1-NatMX	YAD1268	yASS1_P05_F11
YSG14397	yASS1 L54F	MATa	54	arg1Δ0::yASS1(L54F)-tARG1-NatMX	YAD1268	yASS1_P05_F12
YSG14398	yASS1 L54F	MATa	54	arg1Δ0::yASS1(L54F)-tARG1-NatMX	YAD1268	yASS1_P05_G1
YSG14399	yASS1 L54H	MATa	54	arg1Δ0::yASS1(L54H)-tARG1-NatMX	YAD1268	yASS1_P05_G2
YSG14400	yASS1 L54I	MATa	54	arg1Δ0::yASS1(L54I)-tARG1-NatMX	YAD1268	yASS1_P05_G3
YSG14401	yASS1 L54F	MATa	54	arg1Δ0::yASS1(L54F)-tARG1-NatMX	YAD1268	yASS1_P05_G4
YSG14402	yASS1 L54F	MATa	54	arg1Δ0::yASS1(L54F)-tARG1-NatMX	YAD1268	yASS1_P05_G5
YSG14403	yASS1 E70G	MATa	70	arg1Δ0::yASS1(E70G)-tARG1-NatMX	YAD1268	yASS1_P05_G6
YSG14405	yASS1 E70V	MATa	70	arg1Δ0::yASS1(E70V)-tARG1-NatMX	YAD1268	yASS1_P05_G8
YSG14406	yASS1 E70V	MATa	70	arg1Δ0::yASS1(E70V)-tARG1-NatMX	YAD1268	yASS1_P05_G9
YSG14407	yASS1 E70D	MATa	70	arg1Δ0::yASS1(E70D)-tARG1-NatMX	YAD1268	yASS1_P05_G10
YSG14408	yASS1 E70D	MATa	70	arg1Δ0::yASS1(E70D)-tARG1-NatMX	YAD1268	yASS1_P05_G11
YSG14409	yASS1 E70D	MATa	70	arg1Δ0::yASS1(E70D)-tARG1-NatMX	YAD1268	yASS1_P05_G12
YSG14410	yASS1 E70G	MATa	70	arg1Δ0::yASS1(E70G)-tARG1-NatMX	YAD1268	yASS1_P05_H1
YSG14411	yASS1 E70V	MATa	70	arg1Δ0::yASS1(E70V)-tARG1-NatMX	YAD1268	yASS1_P05_H2
YSG14412	yASS1 E70D	MATa	70	arg1Δ0::yASS1(E70D)-tARG1-NatMX	YAD1268	yASS1_P05_H3
YSG14413	yASS1 E70V	MATa	70	arg1Δ0::yASS1(E70V)-tARG1-NatMX	YAD1268	yASS1_P05_H4
YSG14414	yASS1 E70A	MATa	70	arg1Δ0::yASS1(E70A)-tARG1-NatMX	YAD1268	yASS1_P05_H5
YSG14415	yASS1 E70A	MATa	70	arg1Δ0::yASS1(E70A)-tARG1-NatMX	YAD1268	yASS1_P05_H6
YSG14416	yASS1 E70A	MATa	70	arg1Δ0::yASS1(E70A)-tARG1-NatMX	YAD1268	yASS1_P05_H7
YSG14417	yASS1 E70V	MATa	70	arg1Δ0::yASS1(E70V)-tARG1-NatMX	YAD1268	yASS1_P05_H8
YSG14418	yASS1 E70D	MATa	70	arg1Δ0::yASS1(E70D)-tARG1-NatMX	YAD1268	yASS1_P05_H9
YSG14419	yASS1 E70A	MATa	70	arg1Δ0::yASS1(E70A)-tARG1-NatMX	YAD1268	yASS1_P05_H10
YSG14420	yASS1 E70K	MATa	70	arg1Δ0::yASS1(E70K)-tARG1-NatMX	YAD1268	yASS1_P05_H11
YSG14423	yASS1 V7G	MATa	7	arg1Δ0::yASS1(V7G)-tARG1-NatMX	YAD1268	yASS1_P06_A2
YSG14424	yASS1 V7E	MATa	7	arg1Δ0::yASS1(V7E)-tARG1-NatMX	YAD1268	yASS1_P06_A3
YSG14425	yASS1 V7G	MATa	7	arg1Δ0::yASS1(V7G)-tARG1-NatMX	YAD1268	yASS1_P06_A4
YSG14427	yASS1 V7L	MATa	7	arg1Δ0::yASS1(V7L)-tARG1-NatMX	YAD1268	yASS1_P06_A6
YSG14428	yASS1 V7G	MATa	7	arg1Δ0::yASS1(V7G)-tARG1-NatMX	YAD1268	yASS1_P06_A7
YSG14429	yASS1 V7L	MATa	7	arg1Δ0::yASS1(V7L)-tARG1-NatMX	YAD1268	yASS1_P06_A8
YSG14430	yASS1 V7G	MATa	7	arg1Δ0::yASS1(V7G)-tARG1-NatMX	YAD1268	yASS1_P06_A9
YSG14431	yASS1 V7E	MATa	7	arg1Δ0::yASS1(V7E)-tARG1-NatMX	YAD1268	yASS1_P06_A10
YSG14432	yASS1 V7G	MATa	7	arg1Δ0::yASS1(V7G)-tARG1-NatMX	YAD1268	yASS1_P06_A11
YSG14433	yASS1 V7G	MATa	7	arg1Δ0::yASS1(V7G)-tARG1-NatMX	YAD1268	yASS1_P06_A12
YSG14434	yASS1 V7G	MATa	7	arg1Δ0::yASS1(V7G)-tARG1-NatMX	YAD1268	yASS1_P06_B1
YSG14435	yASS1 V7A	MATa	7	arg1Δ0::yASS1(V7A)-tARG1-NatMX	YAD1268	yASS1_P06_B2
YSG14436	yASS1 V7M	MATa	7	arg1Δ0::yASS1(V7M)-tARG1-NatMX	YAD1268	yASS1_P06_B3
YSG14437	yASS1 V7G	MATa	7	arg1Δ0::yASS1(V7G)-tARG1-NatMX	YAD1268	yASS1_P06_B4
YSG14438	yASS1 V7G	MATa	7	arg1Δ0::yASS1(V7G)-tARG1-NatMX	YAD1268	yASS1_P06_B5
YSG14439	yASS1 V7A	MATa	7	arg1Δ0::yASS1(V7A)-tARG1-NatMX	YAD1268	yASS1_P06_B6
YSG14440	yASS1 V7A	MATa	7	arg1Δ0::yASS1(V7A)-tARG1-NatMX	YAD1268	yASS1_P06_B7
YSG14441	yASS1 W23R	MATa	23	arg1Δ0::yASS1(W23R)-tARG1-NatMX	YAD1268	yASS1_P06_B8
YSG14442	yASS1 W23C	MATa	23	arg1Δ0::yASS1(W23C)-tARG1-NatMX	YAD1268	yASS1_P06_B9
YSG14443	yASS1 W23G	MATa	23	arg1Δ0::yASS1(W23G)-tARG1-NatMX	YAD1268	yASS1_P06_B10
YSG14444	yASS1 W23S	MATa	23	arg1Δ0::yASS1(W23S)-tARG1-NatMX	YAD1268	yASS1_P06_B11
YSG14445	yASS1 W23G	MATa	23	arg1Δ0::yASS1(W23G)-tARG1-NatMX	YAD1268	yASS1_P06_B12
YSG14446	yASS1 W23R	MATa	23	arg1Δ0::yASS1(W23R)-tARG1-NatMX	YAD1268	yASS1_P06_C1
YSG14447	yASS1 W23R	MATa	23	arg1Δ0::yASS1(W23R)-tARG1-NatMX	YAD1268	yASS1_P06_C2
YSG14449	yASS1 W23S	MATa	23	arg1Δ0::yASS1(W23S)-tARG1-NatMX	YAD1268	yASS1_P06_C4
YSG14450	yASS1 W23G	MATa	23	arg1Δ0::yASS1(W23G)-tARG1-NatMX	YAD1268	yASS1_P06_C5
YSG14451	yASS1 W23R	MATa	23	arg1Δ0::yASS1(W23R)-tARG1-NatMX	YAD1268	yASS1_P06_C6
YSG14452	yASS1 W23C	MATa	23	arg1Δ0::yASS1(W23C)-tARG1-NatMX	YAD1268	yASS1_P06_C7
YSG14453	yASS1 W23S	MATa	23	arg1Δ0::yASS1(W23S)-tARG1-NatMX	YAD1268	yASS1_P06_C8
YSG14454	yASS1 W23C	MATa	23	arg1Δ0::yASS1(W23C)-tARG1-NatMX	YAD1268	yASS1_P06_C9
YSG14456	yASS1 W23L	MATa	23	arg1Δ0::yASS1(W23L)-tARG1-NatMX	YAD1268	yASS1_P06_C11
YSG14457	yASS1 W23S	MATa	23	arg1Δ0::yASS1(W23S)-tARG1-NatMX	YAD1268	yASS1_P06_C12
YSG14458	yASS1 W23L	MATa	23	arg1Δ0::yASS1(W23L)-tARG1-NatMX	YAD1268	yASS1_P06_D1
YSG14459	yASS1 W23S	MATa	23	arg1Δ0::yASS1(W23S)-tARG1-NatMX	YAD1268	yASS1_P06_D2
YSG14460	yASS1 W23G	MATa	23	arg1Δ0::yASS1(W23G)-tARG1-NatMX	YAD1268	yASS1_P06_D3
YSG14461	yASS1 G39C	MATa	39	arg1Δ0::yASS1(G39C)-tARG1-NatMX	YAD1268	yASS1_P06_D4
YSG14462	yASS1 G39R	MATa	39	arg1Δ0::yASS1(G39R)-tARG1-NatMX	YAD1268	yASS1_P06_D5
YSG14463	yASS1 G39A	MATa	39	arg1Δ0::yASS1(G39A)-tARG1-NatMX	YAD1268	yASS1_P06_D6
YSG14464	yASS1 G39D	MATa	39	arg1Δ0::yASS1(G39D)-tARG1-NatMX	YAD1268	yASS1_P06_D7
YSG14465	yASS1 G39S	MATa	39	arg1Δ0::yASS1(G39S)-tARG1-NatMX	YAD1268	yASS1_P06_D8
YSG14466	yASS1 G39S	MATa	39	arg1Δ0::yASS1(G39S)-tARG1-NatMX	YAD1268	yASS1_P06_D9
YSG14467	yASS1 G39C	MATa	39	arg1Δ0::yASS1(G39C)-tARG1-NatMX	YAD1268	yASS1_P06_D10
YSG14468	yASS1 G39C	MATa	39	arg1Δ0::yASS1(G39C)-tARG1-NatMX	YAD1268	yASS1_P06_D11
YSG14469	yASS1 G39R	MATa	39	arg1Δ0::yASS1(G39R)-tARG1-NatMX	YAD1268	yASS1_P06_D12
YSG14470	yASS1 G39D	MATa	39	arg1Δ0::yASS1(G39D)-tARG1-NatMX	YAD1268	yASS1_P06_E1
YSG14471	yASS1 G39V	MATa	39	arg1Δ0::yASS1(G39V)-tARG1-NatMX	YAD1268	yASS1_P06_E2
YSG14472	yASS1 G39V	MATa	39	arg1Δ0::yASS1(G39V)-tARG1-NatMX	YAD1268	yASS1_P06_E3
YSG14473	yASS1 G39A	MATa	39	arg1Δ0::yASS1(G39A)-tARG1-NatMX	YAD1268	yASS1_P06_E4
YSG14474	yASS1 G39D	MATa	39	arg1Δ0::yASS1(G39D)-tARG1-NatMX	YAD1268	yASS1_P06_E5
YSG14475	yASS1 G39R	MATa	39	arg1Δ0::yASS1(G39R)-tARG1-NatMX	YAD1268	yASS1_P06_E6
YSG14476	yASS1 G39D	MATa	39	arg1Δ0::yASS1(G39D)-tARG1-NatMX	YAD1268	yASS1_P06_E7
YSG14477	yASS1 G39A	MATa	39	arg1Δ0::yASS1(G39A)-tARG1-NatMX	YAD1268	yASS1_P06_E8
YSG14478	yASS1 G39D	MATa	39	arg1Δ0::yASS1(G39D)-tARG1-NatMX	YAD1268	yASS1_P06_E9
YSG14479	yASS1 G55W	MATa	55	arg1Δ0::yASS1(G55W)-tARG1-NatMX	YAD1268	yASS1_P06_E10
YSG14480	yASS1 G55A	MATa	55	arg1Δ0::yASS1(G55A)-tARG1-NatMX	YAD1268	yASS1_P06_E11
YSG14481	yASS1 G55A	MATa	55	arg1Δ0::yASS1(G55A)-tARG1-NatMX	YAD1268	yASS1_P06_E12
YSG14482	yASS1 G55E	MATa	55	arg1Δ0::yASS1(G55E)-tARG1-NatMX	YAD1268	yASS1_P06_F1
YSG14483	yASS1 G55V	MATa	55	arg1Δ0::yASS1(G55V)-tARG1-NatMX	YAD1268	yASS1_P06_F2
YSG14485	yASS1 G55E	MATa	55	arg1Δ0::yASS1(G55E)-tARG1-NatMX	YAD1268	yASS1_P06_F4
YSG14486	yASS1 G55E	MATa	55	arg1Δ0::yASS1(G55E)-tARG1-NatMX	YAD1268	yASS1_P06_F5
YSG14487	yASS1 G55E	MATa	55	arg1Δ0::yASS1(G55E)-tARG1-NatMX	YAD1268	yASS1_P06_F6
YSG14488	yASS1 G55V	MATa	55	arg1Δ0::yASS1(G55V)-tARG1-NatMX	YAD1268	yASS1_P06_F7
YSG14489	yASS1 G55R	MATa	55	arg1Δ0::yASS1(G55R)-tARG1-NatMX	YAD1268	yASS1_P06_F8
YSG14490	yASS1 G55A	MATa	55	arg1Δ0::yASS1(G55A)-tARG1-NatMX	YAD1268	yASS1_P06_F9
YSG14492	yASS1 G55E	MATa	55	arg1Δ0::yASS1(G55E)-tARG1-NatMX	YAD1268	yASS1_P06_F11
YSG14493	yASS1 G55W	MATa	55	arg1Δ0::yASS1(G55W)-tARG1-NatMX	YAD1268	yASS1_P06_F12
YSG14494	yASS1 G55A	MATa	55	arg1Δ0::yASS1(G55A)-tARG1-NatMX	YAD1268	yASS1_P06_G1
YSG14495	yASS1 G55E	MATa	55	arg1Δ0::yASS1(G55E)-tARG1-NatMX	YAD1268	yASS1_P06_G2
YSG14496	yASS1 G55A	MATa	55	arg1Δ0::yASS1(G55A)-tARG1-NatMX	YAD1268	yASS1_P06_G3
YSG14497	yASS1 G55V	MATa	55	arg1Δ0::yASS1(G55V)-tARG1-NatMX	YAD1268	yASS1_P06_G4
YSG14498	yASS1 G55E	MATa	55	arg1Δ0::yASS1(G55E)-tARG1-NatMX	YAD1268	yASS1_P06_G5
YSG14499	yASS1 E71D	MATa	71	arg1Δ0::yASS1(E71D)-tARG1-NatMX	YAD1268	yASS1_P06_G6
YSG14500	yASS1 E71Q	MATa	71	arg1Δ0::yASS1(E71Q)-tARG1-NatMX	YAD1268	yASS1_P06_G7
YSG14501	yASS1 E71G	MATa	71	arg1Δ0::yASS1(E71G)-tARG1-NatMX	YAD1268	yASS1_P06_G8
YSG14502	yASS1 E71A	MATa	71	arg1Δ0::yASS1(E71A)-tARG1-NatMX	YAD1268	yASS1_P06_G9
YSG14503	yASS1 E71G	MATa	71	arg1Δ0::yASS1(E71G)-tARG1-NatMX	YAD1268	yASS1_P06_G10
YSG14504	yASS1 E71V	MATa	71	arg1Δ0::yASS1(E71V)-tARG1-NatMX	YAD1268	yASS1_P06_G11
YSG14505	yASS1 E71V	MATa	71	arg1Δ0::yASS1(E71V)-tARG1-NatMX	YAD1268	yASS1_P06_G12
YSG14506	yASS1 E71A	MATa	71	arg1Δ0::yASS1(E71A)-tARG1-NatMX	YAD1268	yASS1_P06_H1
YSG14507	yASS1 E71A	MATa	71	arg1Δ0::yASS1(E71A)-tARG1-NatMX	YAD1268	yASS1_P06_H2
YSG14508	yASS1 E71A	MATa	71	arg1Δ0::yASS1(E71A)-tARG1-NatMX	YAD1268	yASS1_P06_H3
YSG14509	yASS1 E71A	MATa	71	arg1Δ0::yASS1(E71A)-tARG1-NatMX	YAD1268	yASS1_P06_H4
YSG14510	yASS1 E71V	MATa	71	arg1Δ0::yASS1(E71V)-tARG1-NatMX	YAD1268	yASS1_P06_H5
YSG14511	yASS1 E71Q	MATa	71	arg1Δ0::yASS1(E71Q)-tARG1-NatMX	YAD1268	yASS1_P06_H6
YSG14512	yASS1 E71D	MATa	71	arg1Δ0::yASS1(E71D)-tARG1-NatMX	YAD1268	yASS1_P06_H7
YSG14513	yASS1 E71G	MATa	71	arg1Δ0::yASS1(E71G)-tARG1-NatMX	YAD1268	yASS1_P06_H8
YSG14514	yASS1 E71D	MATa	71	arg1Δ0::yASS1(E71D)-tARG1-NatMX	YAD1268	yASS1_P06_H9
YSG14515	yASS1 E71G	MATa	71	arg1Δ0::yASS1(E71G)-tARG1-NatMX	YAD1268	yASS1_P06_H10
YSG14516	yASS1 E71V	MATa	71	arg1Δ0::yASS1(E71V)-tARG1-NatMX	YAD1268	yASS1_P06_H11
YSG14519	yASS1 V8F	MATa	8	arg1Δ0::yASS1(V8F)-tARG1-NatMX	YAD1268	yASS1_P07_A2
YSG14520	yASS1 V8F	MATa	8	arg1Δ0::yASS1(V8F)-tARG1-NatMX	YAD1268	yASS1_P07_A3
YSG14521	yASS1 V8F	MATa	8	arg1Δ0::yASS1(V8F)-tARG1-NatMX	YAD1268	yASS1_P07_A4
YSG14522	yASS1 V8I	MATa	8	arg1Δ0::yASS1(V8I)-tARG1-NatMX	YAD1268	yASS1_P07_A5
YSG14523	yASS1 V8I	MATa	8	arg1Δ0::yASS1(V8I)-tARG1-NatMX	YAD1268	yASS1_P07_A6
YSG14524	yASS1 V8D	MATa	8	arg1Δ0::yASS1(V8D)-tARG1-NatMX	YAD1268	yASS1_P07_A7
YSG14525	yASS1 V8F	MATa	8	arg1Δ0::yASS1(V8F)-tARG1-NatMX	YAD1268	yASS1_P07_A8
YSG14526	yASS1 V8L	MATa	8	arg1Δ0::yASS1(V8L)-tARG1-NatMX	YAD1268	yASS1_P07_A9
YSG14527	yASS1 V8L	MATa	8	arg1Δ0::yASS1(V8L)-tARG1-NatMX	YAD1268	yASS1_P07_A10
YSG14528	yASS1 V8L	MATa	8	arg1Δ0::yASS1(V8L)-tARG1-NatMX	YAD1268	yASS1_P07_A11
YSG14529	yASS1 V8G	MATa	8	arg1Δ0::yASS1(V8G)-tARG1-NatMX	YAD1268	yASS1_P07_A12
YSG14530	yASS1 V8G	MATa	8	arg1Δ0::yASS1(V8G)-tARG1-NatMX	YAD1268	yASS1_P07_B1
YSG14531	yASS1 V8A	MATa	8	arg1Δ0::yASS1(V8A)-tARG1-NatMX	YAD1268	yASS1_P07_B2
YSG14532	yASS1 V8D	MATa	8	arg1Δ0::yASS1(V8D)-tARG1-NatMX	YAD1268	yASS1_P07_B3
YSG14533	yASS1 V8G	MATa	8	arg1Δ0::yASS1(V8G)-tARG1-NatMX	YAD1268	yASS1_P07_B4
YSG14534	yASS1 V8L	MATa	8	arg1Δ0::yASS1(V8L)-tARG1-NatMX	YAD1268	yASS1_P07_B5
YSG14535	yASS1 V8L	MATa	8	arg1Δ0::yASS1(V8L)-tARG1-NatMX	YAD1268	yASS1_P07_B6
YSG14536	yASS1 V8G	MATa	8	arg1Δ0::yASS1(V8G)-tARG1-NatMX	YAD1268	yASS1_P07_B7
YSG14537	yASS1 L24M	MATa	24	arg1Δ0::yASS1(L24M)-tARG1-NatMX	YAD1268	yASS1_P07_B8
YSG14538	yASS1 L24P	MATa	24	arg1Δ0::yASS1(L24P)-tARG1-NatMX	YAD1268	yASS1_P07_B9
YSG14539	yASS1 L24V	MATa	24	arg1Δ0::yASS1(L24V)-tARG1-NatMX	YAD1268	yASS1_P07_B10
YSG14540	yASS1 L24V	MATa	24	arg1Δ0::yASS1(L24V)-tARG1-NatMX	YAD1268	yASS1_P07_B11
YSG14541	yASS1 L24P	MATa	24	arg1Δ0::yASS1(L24P)-tARG1-NatMX	YAD1268	yASS1_P07_B12
YSG14542	yASS1 L24P	MATa	24	arg1Δ0::yASS1(L24P)-tARG1-NatMX	YAD1268	yASS1_P07_C1
YSG14543	yASS1 L24M	MATa	24	arg1Δ0::yASS1(L24M)-tARG1-NatMX	YAD1268	yASS1_P07_C2
YSG14545	yASS1 L24M	MATa	24	arg1Δ0::yASS1(L24M)-tARG1-NatMX	YAD1268	yASS1_P07_C4
YSG14546	yASS1 L24R	MATa	24	arg1Δ0::yASS1(L24R)-tARG1-NatMX	YAD1268	yASS1_P07_C5
YSG14547	yASS1 L24P	MATa	24	arg1Δ0::yASS1(L24P)-tARG1-NatMX	YAD1268	yASS1_P07_C6
YSG14548	yASS1 L24M	MATa	24	arg1Δ0::yASS1(L24M)-tARG1-NatMX	YAD1268	yASS1_P07_C7
YSG14549	yASS1 L24Q	MATa	24	arg1Δ0::yASS1(L24Q)-tARG1-NatMX	YAD1268	yASS1_P07_C8
YSG14550	yASS1 L24Q	MATa	24	arg1Δ0::yASS1(L24Q)-tARG1-NatMX	YAD1268	yASS1_P07_C9
YSG14552	yASS1 L24Q	MATa	24	arg1Δ0::yASS1(L24Q)-tARG1-NatMX	YAD1268	yASS1_P07_C11
YSG14553	yASS1 L24R	MATa	24	arg1Δ0::yASS1(L24R)-tARG1-NatMX	YAD1268	yASS1_P07_C12
YSG14554	yASS1 L24Q	MATa	24	arg1Δ0::yASS1(L24Q)-tARG1-NatMX	YAD1268	yASS1_P07_D1
YSG14555	yASS1 L24R	MATa	24	arg1Δ0::yASS1(L24R)-tARG1-NatMX	YAD1268	yASS1_P07_D2
YSG14556	yASS1 L24M	MATa	24	arg1Δ0::yASS1(L24M)-tARG1-NatMX	YAD1268	yASS1_P07_D3
YSG14557	yASS1 Q40L	MATa	40	arg1Δ0::yASS1(Q40L)-tARG1-NatMX	YAD1268	yASS1_P07_D4
YSG14558	yASS1 Q40P	MATa	40	arg1Δ0::yASS1(Q40P)-tARG1-NatMX	YAD1268	yASS1_P07_D5
YSG14559	yASS1 Q40L	MATa	40	arg1Δ0::yASS1(Q40L)-tARG1-NatMX	YAD1268	yASS1_P07_D6
YSG14560	yASS1 Q40E	MATa	40	arg1Δ0::yASS1(Q40E)-tARG1-NatMX	YAD1268	yASS1_P07_D7
YSG14561	yASS1 Q40P	MATa	40	arg1Δ0::yASS1(Q40P)-tARG1-NatMX	YAD1268	yASS1_P07_D8
YSG14562	yASS1 Q40H	MATa	40	arg1Δ0::yASS1(Q40H)-tARG1-NatMX	YAD1268	yASS1_P07_D9
YSG14563	yASS1 Q40L	MATa	40	arg1Δ0::yASS1(Q40L)-tARG1-NatMX	YAD1268	yASS1_P07_D10
YSG14564	yASS1 Q40R	MATa	40	arg1Δ0::yASS1(Q40R)-tARG1-NatMX	YAD1268	yASS1_P07_D11
YSG14565	yASS1 Q40P	MATa	40	arg1Δ0::yASS1(Q40P)-tARG1-NatMX	YAD1268	yASS1_P07_D12
YSG14566	yASS1 Q40K	MATa	40	arg1Δ0::yASS1(Q40K)-tARG1-NatMX	YAD1268	yASS1_P07_E1
YSG14567	yASS1 Q40K	MATa	40	arg1Δ0::yASS1(Q40K)-tARG1-NatMX	YAD1268	yASS1_P07_E2
YSG14568	yASS1 Q40L	MATa	40	arg1Δ0::yASS1(Q40L)-tARG1-NatMX	YAD1268	yASS1_P07_E3
YSG14569	yASS1 Q40R	MATa	40	arg1Δ0::yASS1(Q40R)-tARG1-NatMX	YAD1268	yASS1_P07_E4
YSG14570	yASS1 Q40R	MATa	40	arg1Δ0::yASS1(Q40R)-tARG1-NatMX	YAD1268	yASS1_P07_E5
YSG14571	yASS1 Q40K	MATa	40	arg1Δ0::yASS1(Q40K)-tARG1-NatMX	YAD1268	yASS1_P07_E6
YSG14572	yASS1 Q40H	MATa	40	arg1Δ0::yASS1(Q40H)-tARG1-NatMX	YAD1268	yASS1_P07_E7
YSG14573	yASS1 Q40H	MATa	40	arg1Δ0::yASS1(Q40H)-tARG1-NatMX	YAD1268	yASS1_P07_E8
YSG14574	yASS1 Q40R	MATa	40	arg1Δ0::yASS1(Q40R)-tARG1-NatMX	YAD1268	yASS1_P07_E9
YSG14575	yASS1 A56D	MATa	56	arg1Δ0::yASS1(A56D)-tARG1-NatMX	YAD1268	yASS1_P07_E10
YSG14576	yASS1 A56G	MATa	56	arg1Δ0::yASS1(A56G)-tARG1-NatMX	YAD1268	yASS1_P07_E11
YSG14577	yASS1 A56S	MATa	56	arg1Δ0::yASS1(A56S)-tARG1-NatMX	YAD1268	yASS1_P07_E12
YSG14578	yASS1 A56P	MATa	56	arg1Δ0::yASS1(A56P)-tARG1-NatMX	YAD1268	yASS1_P07_F1
YSG14579	yASS1 A56G	MATa	56	arg1Δ0::yASS1(A56G)-tARG1-NatMX	YAD1268	yASS1_P07_F2
YSG14581	yASS1 A56T	MATa	56	arg1Δ0::yASS1(A56T)-tARG1-NatMX	YAD1268	yASS1_P07_F4
YSG14582	yASS1 A56G	MATa	56	arg1Δ0::yASS1(A56G)-tARG1-NatMX	YAD1268	yASS1_P07_F5
YSG14583	yASS1 A56V	MATa	56	arg1Δ0::yASS1(A56V)-tARG1-NatMX	YAD1268	yASS1_P07_F6
YSG14584	yASS1 A56D	MATa	56	arg1Δ0::yASS1(A56D)-tARG1-NatMX	YAD1268	yASS1_P07_F7
YSG14585	yASS1 A56D	MATa	56	arg1Δ0::yASS1(A56D)-tARG1-NatMX	YAD1268	yASS1_P07_F8
YSG14586	yASS1 A56V	MATa	56	arg1Δ0::yASS1(A56V)-tARG1-NatMX	YAD1268	yASS1_P07_F9
YSG14588	yASS1 A56G	MATa	56	arg1Δ0::yASS1(A56G)-tARG1-NatMX	YAD1268	yASS1_P07_F11
YSG14589	yASS1 A56S	MATa	56	arg1Δ0::yASS1(A56S)-tARG1-NatMX	YAD1268	yASS1_P07_F12
YSG14590	yASS1 A56S	MATa	56	arg1Δ0::yASS1(A56S)-tARG1-NatMX	YAD1268	yASS1_P07_G1
YSG14591	yASS1 A56G	MATa	56	arg1Δ0::yASS1(A56G)-tARG1-NatMX	YAD1268	yASS1_P07_G2
YSG14592	yASS1 A56G	MATa	56	arg1Δ0::yASS1(A56G)-tARG1-NatMX	YAD1268	yASS1_P07_G3
YSG14593	yASS1 A56D	MATa	56	arg1Δ0::yASS1(A56D)-tARG1-NatMX	YAD1268	yASS1_P07_G4
YSG14594	yASS1 A56V	MATa	56	arg1Δ0::yASS1(A56V)-tARG1-NatMX	YAD1268	yASS1_P07_G5
YSG14595	yASS1 F72S	MATa	72	arg1Δ0::yASS1(F72S)-tARG1-NatMX	YAD1268	yASS1_P07_G6
YSG14596	yASS1 F72S	MATa	72	arg1Δ0::yASS1(F72S)-tARG1-NatMX	YAD1268	yASS1_P07_G7
YSG14597	yASS1 F72S	MATa	72	arg1Δ0::yASS1(F72S)-tARG1-NatMX	YAD1268	yASS1_P07_G8
YSG14598	yASS1 F72I	MATa	72	arg1Δ0::yASS1(F72I)-tARG1-NatMX	YAD1268	yASS1_P07_G9
YSG14599	yASS1 F72Y	MATa	72	arg1Δ0::yASS1(F72Y)-tARG1-NatMX	YAD1268	yASS1_P07_G10
YSG14600	yASS1 F72L	MATa	72	arg1Δ0::yASS1(F72L)-tARG1-NatMX	YAD1268	yASS1_P07_G11
YSG14601	yASS1 F72L	MATa	72	arg1Δ0::yASS1(F72L)-tARG1-NatMX	YAD1268	yASS1_P07_G12
YSG14602	yASS1 F72V	MATa	72	arg1Δ0::yASS1(F72V)-tARG1-NatMX	YAD1268	yASS1_P07_H1
YSG14603	yASS1 F72V	MATa	72	arg1Δ0::yASS1(F72V)-tARG1-NatMX	YAD1268	yASS1_P07_H2
YSG14604	yASS1 F72I	MATa	72	arg1Δ0::yASS1(F72I)-tARG1-NatMX	YAD1268	yASS1_P07_H3
YSG14605	yASS1 F72L	MATa	72	arg1Δ0::yASS1(F72L)-tARG1-NatMX	YAD1268	yASS1_P07_H4
YSG14606	yASS1 F72I	MATa	72	arg1Δ0::yASS1(F72I)-tARG1-NatMX	YAD1268	yASS1_P07_H5
YSG14607	yASS1 F72V	MATa	72	arg1Δ0::yASS1(F72V)-tARG1-NatMX	YAD1268	yASS1_P07_H6
YSG14608	yASS1 F72C	MATa	72	arg1Δ0::yASS1(F72C)-tARG1-NatMX	YAD1268	yASS1_P07_H7
YSG14609	yASS1 F72S	MATa	72	arg1Δ0::yASS1(F72S)-tARG1-NatMX	YAD1268	yASS1_P07_H8
YSG14610	yASS1 F72V	MATa	72	arg1Δ0::yASS1(F72V)-tARG1-NatMX	YAD1268	yASS1_P07_H9
YSG14611	yASS1 F72L	MATa	72	arg1Δ0::yASS1(F72L)-tARG1-NatMX	YAD1268	yASS1_P07_H10
YSG14612	yASS1 F72Y	MATa	72	arg1Δ0::yASS1(F72Y)-tARG1-NatMX	YAD1268	yASS1_P07_H11
YSG14617	yASS1 L9M	MATa	9	arg1Δ0::yASS1(L9M)-tARG1-NatMX	YAD1268	yASS1_P08_A4
YSG14618	yASS1 L9M	MATa	9	arg1Δ0::yASS1(L9M)-tARG1-NatMX	YAD1268	yASS1_P08_A5
YSG14620	yASS1 L9R	MATa	9	arg1Δ0::yASS1(L9R)-tARG1-NatMX	YAD1268	yASS1_P08_A7
YSG14621	yASS1 L9Q	MATa	9	arg1Δ0::yASS1(L9Q)-tARG1-NatMX	YAD1268	yASS1_P08_A8
YSG14622	yASS1 L9R	MATa	9	arg1Δ0::yASS1(L9R)-tARG1-NatMX	YAD1268	yASS1_P08_A9
YSG14623	yASS1 L9Q	MATa	9	arg1Δ0::yASS1(L9Q)-tARG1-NatMX	YAD1268	yASS1_P08_A10
YSG14624	yASS1 L9R	MATa	9	arg1Δ0::yASS1(L9R)-tARG1-NatMX	YAD1268	yASS1_P08_A11
YSG14625	yASS1 L9V	MATa	9	arg1Δ0::yASS1(L9V)-tARG1-NatMX	YAD1268	yASS1_P08_A12
YSG14626	yASS1 L9M	MATa	9	arg1Δ0::yASS1(L9M)-tARG1-NatMX	YAD1268	yASS1_P08_B1
YSG14627	yASS1 L9M	MATa	9	arg1Δ0::yASS1(L9M)-tARG1-NatMX	YAD1268	yASS1_P08_B2
YSG14628	yASS1 L9Q	MATa	9	arg1Δ0::yASS1(L9Q)-tARG1-NatMX	YAD1268	yASS1_P08_B3
YSG14630	yASS1 L9Q	MATa	9	arg1Δ0::yASS1(L9Q)-tARG1-NatMX	YAD1268	yASS1_P08_B5
YSG14631	yASS1 L9R	MATa	9	arg1Δ0::yASS1(L9R)-tARG1-NatMX	YAD1268	yASS1_P08_B6
YSG14633	yASS1 K25R	MATa	25	arg1Δ0::yASS1(K25R)-tARG1-NatMX	YAD1268	yASS1_P08_B8
YSG14634	yASS1 K25Q	MATa	25	arg1Δ0::yASS1(K25Q)-tARG1-NatMX	YAD1268	yASS1_P08_B9
YSG14635	yASS1 K25T	MATa	25	arg1Δ0::yASS1(K25T)-tARG1-NatMX	YAD1268	yASS1_P08_B10
YSG14636	yASS1 K25E	MATa	25	arg1Δ0::yASS1(K25E)-tARG1-NatMX	YAD1268	yASS1_P08_B11
YSG14637	yASS1 K25Q	MATa	25	arg1Δ0::yASS1(K25Q)-tARG1-NatMX	YAD1268	yASS1_P08_B12
YSG14638	yASS1 K25T	MATa	25	arg1Δ0::yASS1(K25T)-tARG1-NatMX	YAD1268	yASS1_P08_C1
YSG14639	yASS1 K25R	MATa	25	arg1Δ0::yASS1(K25R)-tARG1-NatMX	YAD1268	yASS1_P08_C2
YSG14641	yASS1 K25R	MATa	25	arg1Δ0::yASS1(K25R)-tARG1-NatMX	YAD1268	yASS1_P08_C4
YSG14642	yASS1 K25Q	MATa	25	arg1Δ0::yASS1(K25Q)-tARG1-NatMX	YAD1268	yASS1_P08_C5
YSG14643	yASS1 K25R	MATa	25	arg1Δ0::yASS1(K25R)-tARG1-NatMX	YAD1268	yASS1_P08_C6
YSG14644	yASS1 K25T	MATa	25	arg1Δ0::yASS1(K25T)-tARG1-NatMX	YAD1268	yASS1_P08_C7
YSG14645	yASS1 K25R	MATa	25	arg1Δ0::yASS1(K25R)-tARG1-NatMX	YAD1268	yASS1_P08_C8
YSG14646	yASS1 K25R	MATa	25	arg1Δ0::yASS1(K25R)-tARG1-NatMX	YAD1268	yASS1_P08_C9
YSG14648	yASS1 K25E	MATa	25	arg1Δ0::yASS1(K25E)-tARG1-NatMX	YAD1268	yASS1_P08_C11
YSG14649	yASS1 K25Q	MATa	25	arg1Δ0::yASS1(K25Q)-tARG1-NatMX	YAD1268	yASS1_P08_C12
YSG14650	yASS1 K25R	MATa	25	arg1Δ0::yASS1(K25R)-tARG1-NatMX	YAD1268	yASS1_P08_D1
YSG14651	yASS1 K25R	MATa	25	arg1Δ0::yASS1(K25R)-tARG1-NatMX	YAD1268	yASS1_P08_D2
YSG14652	yASS1 K25N	MATa	25	arg1Δ0::yASS1(K25N)-tARG1-NatMX	YAD1268	yASS1_P08_D3
YSG14691	yASS1 I73F	MATa	73	arg1Δ0::yASS1(I73F)-tARG1-NatMX	YAD1268	yASS1_P08_G6
YSG14692	yASS1 I73S	MATa	73	arg1Δ0::yASS1(I73S)-tARG1-NatMX	YAD1268	yASS1_P08_G7
YSG14693	yASS1 I73S	MATa	73	arg1Δ0::yASS1(I73S)-tARG1-NatMX	YAD1268	yASS1_P08_G8
YSG14694	yASS1 I73T	MATa	73	arg1Δ0::yASS1(I73T)-tARG1-NatMX	YAD1268	yASS1_P08_G9
YSG14695	yASS1 I73S	MATa	73	arg1Δ0::yASS1(I73S)-tARG1-NatMX	YAD1268	yASS1_P08_G10
YSG14696	yASS1 I73S	MATa	73	arg1Δ0::yASS1(I73S)-tARG1-NatMX	YAD1268	yASS1_P08_G11
YSG14697	yASS1 I73N	MATa	73	arg1Δ0::yASS1(I73N)-tARG1-NatMX	YAD1268	yASS1_P08_G12
YSG14698	yASS1 I73M	MATa	73	arg1Δ0::yASS1(I73M)-tARG1-NatMX	YAD1268	yASS1_P08_H1
YSG14699	yASS1 I73M	MATa	73	arg1Δ0::yASS1(I73M)-tARG1-NatMX	YAD1268	yASS1_P08_H2
YSG14700	yASS1 I73F	MATa	73	arg1Δ0::yASS1(I73F)-tARG1-NatMX	YAD1268	yASS1_P08_H3
YSG14701	yASS1 I73M	MATa	73	arg1Δ0::yASS1(I73M)-tARG1-NatMX	YAD1268	yASS1_P08_H4
YSG14702	yASS1 I73S	MATa	73	arg1Δ0::yASS1(I73S)-tARG1-NatMX	YAD1268	yASS1_P08_H5
YSG14703	yASS1 I73M	MATa	73	arg1Δ0::yASS1(I73M)-tARG1-NatMX	YAD1268	yASS1_P08_H6
YSG14704	yASS1 I73M	MATa	73	arg1Δ0::yASS1(I73M)-tARG1-NatMX	YAD1268	yASS1_P08_H7
YSG14705	yASS1 I73V	MATa	73	arg1Δ0::yASS1(I73V)-tARG1-NatMX	YAD1268	yASS1_P08_H8
YSG14706	yASS1 I73M	MATa	73	arg1Δ0::yASS1(I73M)-tARG1-NatMX	YAD1268	yASS1_P08_H9
YSG14707	yASS1 I73T	MATa	73	arg1Δ0::yASS1(I73T)-tARG1-NatMX	YAD1268	yASS1_P08_H10
YSG14708	yASS1 I73V	MATa	73	arg1Δ0::yASS1(I73V)-tARG1-NatMX	YAD1268	yASS1_P08_H11
YSG14711	yASS1 A10S	MATa	10	arg1Δ0::yASS1(A10S)-tARG1-NatMX	YAD1268	yASS1_P09_A2
YSG14713	yASS1 A10T	MATa	10	arg1Δ0::yASS1(A10T)-tARG1-NatMX	YAD1268	yASS1_P09_A4
YSG14714	yASS1 A10D	MATa	10	arg1Δ0::yASS1(A10D)-tARG1-NatMX	YAD1268	yASS1_P09_A5
YSG14715	yASS1 A10T	MATa	10	arg1Δ0::yASS1(A10T)-tARG1-NatMX	YAD1268	yASS1_P09_A6
YSG14716	yASS1 A10S	MATa	10	arg1Δ0::yASS1(A10S)-tARG1-NatMX	YAD1268	yASS1_P09_A7
YSG14717	yASS1 A10D	MATa	10	arg1Δ0::yASS1(A10D)-tARG1-NatMX	YAD1268	yASS1_P09_A8
YSG14718	yASS1 A10T	MATa	10	arg1Δ0::yASS1(A10T)-tARG1-NatMX	YAD1268	yASS1_P09_A9
YSG14719	yASS1 A10V	MATa	10	arg1Δ0::yASS1(A10V)-tARG1-NatMX	YAD1268	yASS1_P09_A10
YSG14720	yASS1 A10D	MATa	10	arg1Δ0::yASS1(A10D)-tARG1-NatMX	YAD1268	yASS1_P09_A11
YSG14721	yASS1 A10S	MATa	10	arg1Δ0::yASS1(A10S)-tARG1-NatMX	YAD1268	yASS1_P09_A12
YSG14722	yASS1 A10D	MATa	10	arg1Δ0::yASS1(A10D)-tARG1-NatMX	YAD1268	yASS1_P09_B1
YSG14723	yASS1 A10V	MATa	10	arg1Δ0::yASS1(A10V)-tARG1-NatMX	YAD1268	yASS1_P09_B2
YSG14724	yASS1 A10D	MATa	10	arg1Δ0::yASS1(A10D)-tARG1-NatMX	YAD1268	yASS1_P09_B3
YSG14725	yASS1 A10S	MATa	10	arg1Δ0::yASS1(A10S)-tARG1-NatMX	YAD1268	yASS1_P09_B4
YSG14726	yASS1 A10T	MATa	10	arg1Δ0::yASS1(A10T)-tARG1-NatMX	YAD1268	yASS1_P09_B5
YSG14727	yASS1 A10D	MATa	10	arg1Δ0::yASS1(A10D)-tARG1-NatMX	YAD1268	yASS1_P09_B6
YSG14728	yASS1 A10D	MATa	10	arg1Δ0::yASS1(A10D)-tARG1-NatMX	YAD1268	yASS1_P09_B7
YSG14729	yASS1 E26G	MATa	26	arg1Δ0::yASS1(E26G)-tARG1-NatMX	YAD1268	yASS1_P09_B8
YSG14730	yASS1 E26V	MATa	26	arg1Δ0::yASS1(E26V)-tARG1-NatMX	YAD1268	yASS1_P09_B9
YSG14731	yASS1 E26G	MATa	26	arg1Δ0::yASS1(E26G)-tARG1-NatMX	YAD1268	yASS1_P09_B10
YSG14732	yASS1 E26Q	MATa	26	arg1Δ0::yASS1(E26Q)-tARG1-NatMX	YAD1268	yASS1_P09_B11
YSG14733	yASS1 E26A	MATa	26	arg1Δ0::yASS1(E26A)-tARG1-NatMX	YAD1268	yASS1_P09_B12
YSG14734	yASS1 E26G	MATa	26	arg1Δ0::yASS1(E26G)-tARG1-NatMX	YAD1268	yASS1_P09_C1
YSG14735	yASS1 E26A	MATa	26	arg1Δ0::yASS1(E26A)-tARG1-NatMX	YAD1268	yASS1_P09_C2
YSG14737	yASS1 E26K	MATa	26	arg1Δ0::yASS1(E26K)-tARG1-NatMX	YAD1268	yASS1_P09_C4
YSG14738	yASS1 E26V	MATa	26	arg1Δ0::yASS1(E26V)-tARG1-NatMX	YAD1268	yASS1_P09_C5
YSG14739	yASS1 E26D	MATa	26	arg1Δ0::yASS1(E26D)-tARG1-NatMX	YAD1268	yASS1_P09_C6
YSG14740	yASS1 E26D	MATa	26	arg1Δ0::yASS1(E26D)-tARG1-NatMX	YAD1268	yASS1_P09_C7
YSG14741	yASS1 E26V	MATa	26	arg1Δ0::yASS1(E26V)-tARG1-NatMX	YAD1268	yASS1_P09_C8
YSG14742	yASS1 E26A	MATa	26	arg1Δ0::yASS1(E26A)-tARG1-NatMX	YAD1268	yASS1_P09_C9
YSG14744	yASS1 E26V	MATa	26	arg1Δ0::yASS1(E26V)-tARG1-NatMX	YAD1268	yASS1_P09_C11
YSG14745	yASS1 E26V	MATa	26	arg1Δ0::yASS1(E26V)-tARG1-NatMX	YAD1268	yASS1_P09_C12
YSG14746	yASS1 E26A	MATa	26	arg1Δ0::yASS1(E26A)-tARG1-NatMX	YAD1268	yASS1_P09_D1
YSG14747	yASS1 E26A	MATa	26	arg1Δ0::yASS1(E26A)-tARG1-NatMX	YAD1268	yASS1_P09_D2
YSG14748	yASS1 E26D	MATa	26	arg1Δ0::yASS1(E26D)-tARG1-NatMX	YAD1268	yASS1_P09_D3
YSG14749	yASS1 E42D	MATa	42	arg1Δ0::yASS1(E42D)-tARG1-NatMX	YAD1268	yASS1_P09_D4
YSG14750	yASS1 E42D	MATa	42	arg1Δ0::yASS1(E42D)-tARG1-NatMX	YAD1268	yASS1_P09_D5
YSG14751	yASS1 E42A	MATa	42	arg1Δ0::yASS1(E42A)-tARG1-NatMX	YAD1268	yASS1_P09_D6
YSG14752	yASS1 E42G	MATa	42	arg1Δ0::yASS1(E42G)-tARG1-NatMX	YAD1268	yASS1_P09_D7
YSG14753	yASS1 E42A	MATa	42	arg1Δ0::yASS1(E42A)-tARG1-NatMX	YAD1268	yASS1_P09_D8
YSG14754	yASS1 E42A	MATa	42	arg1Δ0::yASS1(E42A)-tARG1-NatMX	YAD1268	yASS1_P09_D9
YSG14755	yASS1 E42V	MATa	42	arg1Δ0::yASS1(E42V)-tARG1-NatMX	YAD1268	yASS1_P09_D10
YSG14756	yASS1 E42G	MATa	42	arg1Δ0::yASS1(E42G)-tARG1-NatMX	YAD1268	yASS1_P09_D11
YSG14757	yASS1 E42Q	MATa	42	arg1Δ0::yASS1(E42Q)-tARG1-NatMX	YAD1268	yASS1_P09_D12
YSG14758	yASS1 E42G	MATa	42	arg1Δ0::yASS1(E42G)-tARG1-NatMX	YAD1268	yASS1_P09_E1
YSG14759	yASS1 E42G	MATa	42	arg1Δ0::yASS1(E42G)-tARG1-NatMX	YAD1268	yASS1_P09_E2
YSG14760	yASS1 E42D	MATa	42	arg1Δ0::yASS1(E42D)-tARG1-NatMX	YAD1268	yASS1_P09_E3
YSG14761	yASS1 E42A	MATa	42	arg1Δ0::yASS1(E42A)-tARG1-NatMX	YAD1268	yASS1_P09_E4
YSG14762	yASS1 E42Q	MATa	42	arg1Δ0::yASS1(E42Q)-tARG1-NatMX	YAD1268	yASS1_P09_E5
YSG14763	yASS1 E42D	MATa	42	arg1Δ0::yASS1(E42D)-tARG1-NatMX	YAD1268	yASS1_P09_E6
YSG14764	yASS1 E42A	MATa	42	arg1Δ0::yASS1(E42A)-tARG1-NatMX	YAD1268	yASS1_P09_E7
YSG14765	yASS1 E42A	MATa	42	arg1Δ0::yASS1(E42A)-tARG1-NatMX	YAD1268	yASS1_P09_E8
YSG14766	yASS1 E42A	MATa	42	arg1Δ0::yASS1(E42A)-tARG1-NatMX	YAD1268	yASS1_P09_E9
YSG14767	yASS1 K58E	MATa	58	arg1Δ0::yASS1(K58E)-tARG1-NatMX	YAD1268	yASS1_P09_E10
YSG14768	yASS1 K58N	MATa	58	arg1Δ0::yASS1(K58N)-tARG1-NatMX	YAD1268	yASS1_P09_E11
YSG14769	yASS1 K58T	MATa	58	arg1Δ0::yASS1(K58T)-tARG1-NatMX	YAD1268	yASS1_P09_E12
YSG14770	yASS1 K58Q	MATa	58	arg1Δ0::yASS1(K58Q)-tARG1-NatMX	YAD1268	yASS1_P09_F1
YSG14771	yASS1 K58T	MATa	58	arg1Δ0::yASS1(K58T)-tARG1-NatMX	YAD1268	yASS1_P09_F2
YSG14773	yASS1 K58T	MATa	58	arg1Δ0::yASS1(K58T)-tARG1-NatMX	YAD1268	yASS1_P09_F4
YSG14774	yASS1 K58Q	MATa	58	arg1Δ0::yASS1(K58Q)-tARG1-NatMX	YAD1268	yASS1_P09_F5
YSG14775	yASS1 K58R	MATa	58	arg1Δ0::yASS1(K58R)-tARG1-NatMX	YAD1268	yASS1_P09_F6
YSG14776	yASS1 K58M	MATa	58	arg1Δ0::yASS1(K58M)-tARG1-NatMX	YAD1268	yASS1_P09_F7
YSG14777	yASS1 K58E	MATa	58	arg1Δ0::yASS1(K58E)-tARG1-NatMX	YAD1268	yASS1_P09_F8
YSG14778	yASS1 K58R	MATa	58	arg1Δ0::yASS1(K58R)-tARG1-NatMX	YAD1268	yASS1_P09_F9
YSG14780	yASS1 K58T	MATa	58	arg1Δ0::yASS1(K58T)-tARG1-NatMX	YAD1268	yASS1_P09_F11
YSG14781	yASS1 K58R	MATa	58	arg1Δ0::yASS1(K58R)-tARG1-NatMX	YAD1268	yASS1_P09_F12
YSG14782	yASS1 K58R	MATa	58	arg1Δ0::yASS1(K58R)-tARG1-NatMX	YAD1268	yASS1_P09_G1
YSG14783	yASS1 K58M	MATa	58	arg1Δ0::yASS1(K58M)-tARG1-NatMX	YAD1268	yASS1_P09_G2
YSG14784	yASS1 K58T	MATa	58	arg1Δ0::yASS1(K58T)-tARG1-NatMX	YAD1268	yASS1_P09_G3
YSG14785	yASS1 K58R	MATa	58	arg1Δ0::yASS1(K58R)-tARG1-NatMX	YAD1268	yASS1_P09_G4
YSG14786	yASS1 K58N	MATa	58	arg1Δ0::yASS1(K58N)-tARG1-NatMX	YAD1268	yASS1_P09_G5
YSG14787	yASS1 W74S	MATa	74	arg1Δ0::yASS1(W74S)-tARG1-NatMX	YAD1268	yASS1_P09_G6
YSG14788	yASS1 W74S	MATa	74	arg1Δ0::yASS1(W74S)-tARG1-NatMX	YAD1268	yASS1_P09_G7
YSG14789	yASS1 W74S	MATa	74	arg1Δ0::yASS1(W74S)-tARG1-NatMX	YAD1268	yASS1_P09_G8
YSG14790	yASS1 W74L	MATa	74	arg1Δ0::yASS1(W74L)-tARG1-NatMX	YAD1268	yASS1_P09_G9
YSG14791	yASS1 W74R	MATa	74	arg1Δ0::yASS1(W74R)-tARG1-NatMX	YAD1268	yASS1_P09_G10
YSG14792	yASS1 W74L	MATa	74	arg1Δ0::yASS1(W74L)-tARG1-NatMX	YAD1268	yASS1_P09_G11
YSG14793	yASS1 W74R	MATa	74	arg1Δ0::yASS1(W74R)-tARG1-NatMX	YAD1268	yASS1_P09_G12
YSG14794	yASS1 W74C	MATa	74	arg1Δ0::yASS1(W74C)-tARG1-NatMX	YAD1268	yASS1_P09_H1
YSG14795	yASS1 W74S	MATa	74	arg1Δ0::yASS1(W74S)-tARG1-NatMX	YAD1268	yASS1_P09_H2
YSG14796	yASS1 W74G	MATa	74	arg1Δ0::yASS1(W74G)-tARG1-NatMX	YAD1268	yASS1_P09_H3
YSG14797	yASS1 W74L	MATa	74	arg1Δ0::yASS1(W74L)-tARG1-NatMX	YAD1268	yASS1_P09_H4
YSG14798	yASS1 W74L	MATa	74	arg1Δ0::yASS1(W74L)-tARG1-NatMX	YAD1268	yASS1_P09_H5
YSG14799	yASS1 W74C	MATa	74	arg1Δ0::yASS1(W74C)-tARG1-NatMX	YAD1268	yASS1_P09_H6
YSG14800	yASS1 W74L	MATa	74	arg1Δ0::yASS1(W74L)-tARG1-NatMX	YAD1268	yASS1_P09_H7
YSG14801	yASS1 W74C	MATa	74	arg1Δ0::yASS1(W74C)-tARG1-NatMX	YAD1268	yASS1_P09_H8
YSG14802	yASS1 W74S	MATa	74	arg1Δ0::yASS1(W74S)-tARG1-NatMX	YAD1268	yASS1_P09_H9
YSG14803	yASS1 W74S	MATa	74	arg1Δ0::yASS1(W74S)-tARG1-NatMX	YAD1268	yASS1_P09_H10
YSG14804	yASS1 W74G	MATa	74	arg1Δ0::yASS1(W74G)-tARG1-NatMX	YAD1268	yASS1_P09_H11
YSG14807	yASS1 Y11F	MATa	11	arg1Δ0::yASS1(Y11F)-tARG1-NatMX	YAD1268	yASS1_P10_A2
YSG14808	yASS1 Y11S	MATa	11	arg1Δ0::yASS1(Y11S)-tARG1-NatMX	YAD1268	yASS1_P10_A3
YSG14809	yASS1 Y11C	MATa	11	arg1Δ0::yASS1(Y11C)-tARG1-NatMX	YAD1268	yASS1_P10_A4
YSG14810	yASS1 Y11N	MATa	11	arg1Δ0::yASS1(Y11N)-tARG1-NatMX	YAD1268	yASS1_P10_A5
YSG14811	yASS1 Y11S	MATa	11	arg1Δ0::yASS1(Y11S)-tARG1-NatMX	YAD1268	yASS1_P10_A6
YSG14813	yASS1 Y11S	MATa	11	arg1Δ0::yASS1(Y11S)-tARG1-NatMX	YAD1268	yASS1_P10_A8
YSG14814	yASS1 Y11C	MATa	11	arg1Δ0::yASS1(Y11C)-tARG1-NatMX	YAD1268	yASS1_P10_A9
YSG14815	yASS1 Y11D	MATa	11	arg1Δ0::yASS1(Y11D)-tARG1-NatMX	YAD1268	yASS1_P10_A10
YSG14816	yASS1 Y11H	MATa	11	arg1Δ0::yASS1(Y11H)-tARG1-NatMX	YAD1268	yASS1_P10_A11
YSG14817	yASS1 Y11H	MATa	11	arg1Δ0::yASS1(Y11H)-tARG1-NatMX	YAD1268	yASS1_P10_A12
YSG14818	yASS1 Y11H	MATa	11	arg1Δ0::yASS1(Y11H)-tARG1-NatMX	YAD1268	yASS1_P10_B1
YSG14819	yASS1 Y11C	MATa	11	arg1Δ0::yASS1(Y11C)-tARG1-NatMX	YAD1268	yASS1_P10_B2
YSG14820	yASS1 Y11C	MATa	11	arg1Δ0::yASS1(Y11C)-tARG1-NatMX	YAD1268	yASS1_P10_B3
YSG14821	yASS1 Y11D	MATa	11	arg1Δ0::yASS1(Y11D)-tARG1-NatMX	YAD1268	yASS1_P10_B4
YSG14822	yASS1 Y11N	MATa	11	arg1Δ0::yASS1(Y11N)-tARG1-NatMX	YAD1268	yASS1_P10_B5
YSG14823	yASS1 Y11S	MATa	11	arg1Δ0::yASS1(Y11S)-tARG1-NatMX	YAD1268	yASS1_P10_B6
YSG14824	yASS1 Y11F	MATa	11	arg1Δ0::yASS1(Y11F)-tARG1-NatMX	YAD1268	yASS1_P10_B7
YSG14825	yASS1 Q27P	MATa	27	arg1Δ0::yASS1(Q27P)-tARG1-NatMX	YAD1268	yASS1_P10_B8
YSG14827	yASS1 Q27H	MATa	27	arg1Δ0::yASS1(Q27H)-tARG1-NatMX	YAD1268	yASS1_P10_B10
YSG14828	yASS1 Q27E	MATa	27	arg1Δ0::yASS1(Q27E)-tARG1-NatMX	YAD1268	yASS1_P10_B11
YSG14829	yASS1 Q27E	MATa	27	arg1Δ0::yASS1(Q27E)-tARG1-NatMX	YAD1268	yASS1_P10_B12
YSG14830	yASS1 Q27H	MATa	27	arg1Δ0::yASS1(Q27H)-tARG1-NatMX	YAD1268	yASS1_P10_C1
YSG14831	yASS1 Q27H	MATa	27	arg1Δ0::yASS1(Q27H)-tARG1-NatMX	YAD1268	yASS1_P10_C2
YSG14833	yASS1 Q27K	MATa	27	arg1Δ0::yASS1(Q27K)-tARG1-NatMX	YAD1268	yASS1_P10_C4
YSG14834	yASS1 Q27L	MATa	27	arg1Δ0::yASS1(Q27L)-tARG1-NatMX	YAD1268	yASS1_P10_C5
YSG14835	yASS1 Q27R	MATa	27	arg1Δ0::yASS1(Q27R)-tARG1-NatMX	YAD1268	yASS1_P10_C6
YSG14836	yASS1 Q27L	MATa	27	arg1Δ0::yASS1(Q27L)-tARG1-NatMX	YAD1268	yASS1_P10_C7
YSG14837	yASS1 Q27R	MATa	27	arg1Δ0::yASS1(Q27R)-tARG1-NatMX	YAD1268	yASS1_P10_C8
YSG14838	yASS1 Q27E	MATa	27	arg1Δ0::yASS1(Q27E)-tARG1-NatMX	YAD1268	yASS1_P10_C9
YSG14840	yASS1 Q27L	MATa	27	arg1Δ0::yASS1(Q27L)-tARG1-NatMX	YAD1268	yASS1_P10_C11
YSG14841	yASS1 Q27H	MATa	27	arg1Δ0::yASS1(Q27H)-tARG1-NatMX	YAD1268	yASS1_P10_C12
YSG14842	yASS1 Q27L	MATa	27	arg1Δ0::yASS1(Q27L)-tARG1-NatMX	YAD1268	yASS1_P10_D1
YSG14843	yASS1 Q27L	MATa	27	arg1Δ0::yASS1(Q27L)-tARG1-NatMX	YAD1268	yASS1_P10_D2
YSG14844	yASS1 Q27L	MATa	27	arg1Δ0::yASS1(Q27L)-tARG1-NatMX	YAD1268	yASS1_P10_D3
YSG14845	yASS1 D43H	MATa	43	arg1Δ0::yASS1(D43H)-tARG1-NatMX	YAD1268	yASS1_P10_D4
YSG14846	yASS1 D43A	MATa	43	arg1Δ0::yASS1(D43A)-tARG1-NatMX	YAD1268	yASS1_P10_D5
YSG14847	yASS1 D43E	MATa	43	arg1Δ0::yASS1(D43E)-tARG1-NatMX	YAD1268	yASS1_P10_D6
YSG14848	yASS1 D43E	MATa	43	arg1Δ0::yASS1(D43E)-tARG1-NatMX	YAD1268	yASS1_P10_D7
YSG14849	yASS1 D43A	MATa	43	arg1Δ0::yASS1(D43A)-tARG1-NatMX	YAD1268	yASS1_P10_D8
YSG14850	yASS1 D43Y	MATa	43	arg1Δ0::yASS1(D43Y)-tARG1-NatMX	YAD1268	yASS1_P10_D9
YSG14851	yASS1 D43Y	MATa	43	arg1Δ0::yASS1(D43Y)-tARG1-NatMX	YAD1268	yASS1_P10_D10
YSG14852	yASS1 D43N	MATa	43	arg1Δ0::yASS1(D43N)-tARG1-NatMX	YAD1268	yASS1_P10_D11
YSG14853	yASS1 D43Y	MATa	43	arg1Δ0::yASS1(D43Y)-tARG1-NatMX	YAD1268	yASS1_P10_D12
YSG14854	yASS1 D43Y	MATa	43	arg1Δ0::yASS1(D43Y)-tARG1-NatMX	YAD1268	yASS1_P10_E1
YSG14855	yASS1 D43H	MATa	43	arg1Δ0::yASS1(D43H)-tARG1-NatMX	YAD1268	yASS1_P10_E2
YSG14856	yASS1 D43V	MATa	43	arg1Δ0::yASS1(D43V)-tARG1-NatMX	YAD1268	yASS1_P10_E3
YSG14857	yASS1 D43E	MATa	43	arg1Δ0::yASS1(D43E)-tARG1-NatMX	YAD1268	yASS1_P10_E4
YSG14858	yASS1 D43A	MATa	43	arg1Δ0::yASS1(D43A)-tARG1-NatMX	YAD1268	yASS1_P10_E5
YSG14859	yASS1 D43V	MATa	43	arg1Δ0::yASS1(D43V)-tARG1-NatMX	YAD1268	yASS1_P10_E6
YSG14860	yASS1 D43Y	MATa	43	arg1Δ0::yASS1(D43Y)-tARG1-NatMX	YAD1268	yASS1_P10_E7
YSG14861	yASS1 D43H	MATa	43	arg1Δ0::yASS1(D43H)-tARG1-NatMX	YAD1268	yASS1_P10_E8
YSG14862	yASS1 D43H	MATa	43	arg1Δ0::yASS1(D43H)-tARG1-NatMX	YAD1268	yASS1_P10_E9
YSG14863	yASS1 V59L	MATa	59	arg1Δ0::yASS1(V59L)-tARG1-NatMX	YAD1268	yASS1_P10_E10
YSG14864	yASS1 V59L	MATa	59	arg1Δ0::yASS1(V59L)-tARG1-NatMX	YAD1268	yASS1_P10_E11
YSG14865	yASS1 V59E	MATa	59	arg1Δ0::yASS1(V59E)-tARG1-NatMX	YAD1268	yASS1_P10_E12
YSG14866	yASS1 V59L	MATa	59	arg1Δ0::yASS1(V59L)-tARG1-NatMX	YAD1268	yASS1_P10_F1
YSG14867	yASS1 V59G	MATa	59	arg1Δ0::yASS1(V59G)-tARG1-NatMX	YAD1268	yASS1_P10_F2
YSG14869	yASS1 V59M	MATa	59	arg1Δ0::yASS1(V59M)-tARG1-NatMX	YAD1268	yASS1_P10_F4
YSG14870	yASS1 V59L	MATa	59	arg1Δ0::yASS1(V59L)-tARG1-NatMX	YAD1268	yASS1_P10_F5
YSG14871	yASS1 V59G	MATa	59	arg1Δ0::yASS1(V59G)-tARG1-NatMX	YAD1268	yASS1_P10_F6
YSG14872	yASS1 V59A	MATa	59	arg1Δ0::yASS1(V59A)-tARG1-NatMX	YAD1268	yASS1_P10_F7
YSG14873	yASS1 V59G	MATa	59	arg1Δ0::yASS1(V59G)-tARG1-NatMX	YAD1268	yASS1_P10_F8
YSG14874	yASS1 V59L	MATa	59	arg1Δ0::yASS1(V59L)-tARG1-NatMX	YAD1268	yASS1_P10_F9
YSG14876	yASS1 V59M	MATa	59	arg1Δ0::yASS1(V59M)-tARG1-NatMX	YAD1268	yASS1_P10_F11
YSG14877	yASS1 V59M	MATa	59	arg1Δ0::yASS1(V59M)-tARG1-NatMX	YAD1268	yASS1_P10_F12
YSG14878	yASS1 V59G	MATa	59	arg1Δ0::yASS1(V59G)-tARG1-NatMX	YAD1268	yASS1_P10_G1
YSG14879	yASS1 V59G	MATa	59	arg1Δ0::yASS1(V59G)-tARG1-NatMX	YAD1268	yASS1_P10_G2
YSG14881	yASS1 V59M	MATa	59	arg1Δ0::yASS1(V59M)-tARG1-NatMX	YAD1268	yASS1_P10_G4
YSG14882	yASS1 V59E	MATa	59	arg1Δ0::yASS1(V59E)-tARG1-NatMX	YAD1268	yASS1_P10_G5
YSG14883	yASS1 P75Q	MATa	75	arg1Δ0::yASS1(P75Q)-tARG1-NatMX	YAD1268	yASS1_P10_G6
YSG14884	yASS1 P75Q	MATa	75	arg1Δ0::yASS1(P75Q)-tARG1-NatMX	YAD1268	yASS1_P10_G7
YSG14885	yASS1 P75R	MATa	75	arg1Δ0::yASS1(P75R)-tARG1-NatMX	YAD1268	yASS1_P10_G8
YSG14886	yASS1 P75T	MATa	75	arg1Δ0::yASS1(P75T)-tARG1-NatMX	YAD1268	yASS1_P10_G9
YSG14887	yASS1 P75S	MATa	75	arg1Δ0::yASS1(P75S)-tARG1-NatMX	YAD1268	yASS1_P10_G10
YSG14888	yASS1 P75R	MATa	75	arg1Δ0::yASS1(P75R)-tARG1-NatMX	YAD1268	yASS1_P10_G11
YSG14889	yASS1 P75L	MATa	75	arg1Δ0::yASS1(P75L)-tARG1-NatMX	YAD1268	yASS1_P10_G12
YSG14890	yASS1 P75S	MATa	75	arg1Δ0::yASS1(P75S)-tARG1-NatMX	YAD1268	yASS1_P10_H1
YSG14891	yASS1 P75R	MATa	75	arg1Δ0::yASS1(P75R)-tARG1-NatMX	YAD1268	yASS1_P10_H2
YSG14892	yASS1 P75A	MATa	75	arg1Δ0::yASS1(P75A)-tARG1-NatMX	YAD1268	yASS1_P10_H3
YSG14893	yASS1 P75Q	MATa	75	arg1Δ0::yASS1(P75Q)-tARG1-NatMX	YAD1268	yASS1_P10_H4
YSG14894	yASS1 P75S	MATa	75	arg1Δ0::yASS1(P75S)-tARG1-NatMX	YAD1268	yASS1_P10_H5
YSG14895	yASS1 P75A	MATa	75	arg1Δ0::yASS1(P75A)-tARG1-NatMX	YAD1268	yASS1_P10_H6
YSG14896	yASS1 P75S	MATa	75	arg1Δ0::yASS1(P75S)-tARG1-NatMX	YAD1268	yASS1_P10_H7
YSG14897	yASS1 P75T	MATa	75	arg1Δ0::yASS1(P75T)-tARG1-NatMX	YAD1268	yASS1_P10_H8
YSG14898	yASS1 P75S	MATa	75	arg1Δ0::yASS1(P75S)-tARG1-NatMX	YAD1268	yASS1_P10_H9
YSG14899	yASS1 P75T	MATa	75	arg1Δ0::yASS1(P75T)-tARG1-NatMX	YAD1268	yASS1_P10_H10
YSG14900	yASS1 P75S	MATa	75	arg1Δ0::yASS1(P75S)-tARG1-NatMX	YAD1268	yASS1_P10_H11
YSG14903	yASS1 S12R	MATa	12	arg1Δ0::yASS1(S12R)-tARG1-NatMX	YAD1268	yASS1_P11_A2
YSG14904	yASS1 S12I	MATa	12	arg1Δ0::yASS1(S12I)-tARG1-NatMX	YAD1268	yASS1_P11_A3
YSG14905	yASS1 S12C	MATa	12	arg1Δ0::yASS1(S12C)-tARG1-NatMX	YAD1268	yASS1_P11_A4
YSG14906	yASS1 S12C	MATa	12	arg1Δ0::yASS1(S12C)-tARG1-NatMX	YAD1268	yASS1_P11_A5
YSG14907	yASS1 S12T	MATa	12	arg1Δ0::yASS1(S12T)-tARG1-NatMX	YAD1268	yASS1_P11_A6
YSG14908	yASS1 S12T	MATa	12	arg1Δ0::yASS1(S12T)-tARG1-NatMX	YAD1268	yASS1_P11_A7
YSG14909	yASS1 S12R	MATa	12	arg1Δ0::yASS1(S12R)-tARG1-NatMX	YAD1268	yASS1_P11_A8
YSG14910	yASS1 S12T	MATa	12	arg1Δ0::yASS1(S12T)-tARG1-NatMX	YAD1268	yASS1_P11_A9
YSG14911	yASS1 S12G	MATa	12	arg1Δ0::yASS1(S12G)-tARG1-NatMX	YAD1268	yASS1_P11_A10
YSG14912	yASS1 S12C	MATa	12	arg1Δ0::yASS1(S12C)-tARG1-NatMX	YAD1268	yASS1_P11_A11
YSG14913	yASS1 S12I	MATa	12	arg1Δ0::yASS1(S12I)-tARG1-NatMX	YAD1268	yASS1_P11_A12
YSG14914	yASS1 S12C	MATa	12	arg1Δ0::yASS1(S12C)-tARG1-NatMX	YAD1268	yASS1_P11_B1
YSG14915	yASS1 S12I	MATa	12	arg1Δ0::yASS1(S12I)-tARG1-NatMX	YAD1268	yASS1_P11_B2
YSG14916	yASS1 S12G	MATa	12	arg1Δ0::yASS1(S12G)-tARG1-NatMX	YAD1268	yASS1_P11_B3
YSG14917	yASS1 S12C	MATa	12	arg1Δ0::yASS1(S12C)-tARG1-NatMX	YAD1268	yASS1_P11_B4
YSG14918	yASS1 S12G	MATa	12	arg1Δ0::yASS1(S12G)-tARG1-NatMX	YAD1268	yASS1_P11_B5
YSG14919	yASS1 S12G	MATa	12	arg1Δ0::yASS1(S12G)-tARG1-NatMX	YAD1268	yASS1_P11_B6
YSG14920	yASS1 S12G	MATa	12	arg1Δ0::yASS1(S12G)-tARG1-NatMX	YAD1268	yASS1_P11_B7
YSG14921	yASS1 G28R	MATa	28	arg1Δ0::yASS1(G28R)-tARG1-NatMX	YAD1268	yASS1_P11_B8
YSG14922	yASS1 G28C	MATa	28	arg1Δ0::yASS1(G28C)-tARG1-NatMX	YAD1268	yASS1_P11_B9
YSG14923	yASS1 G28S	MATa	28	arg1Δ0::yASS1(G28S)-tARG1-NatMX	YAD1268	yASS1_P11_B10
YSG14924	yASS1 G28S	MATa	28	arg1Δ0::yASS1(G28S)-tARG1-NatMX	YAD1268	yASS1_P11_B11
YSG14925	yASS1 G28D	MATa	28	arg1Δ0::yASS1(G28D)-tARG1-NatMX	YAD1268	yASS1_P11_B12
YSG14926	yASS1 G28D	MATa	28	arg1Δ0::yASS1(G28D)-tARG1-NatMX	YAD1268	yASS1_P11_C1
YSG14927	yASS1 G28C	MATa	28	arg1Δ0::yASS1(G28C)-tARG1-NatMX	YAD1268	yASS1_P11_C2
YSG14929	yASS1 G28D	MATa	28	arg1Δ0::yASS1(G28D)-tARG1-NatMX	YAD1268	yASS1_P11_C4
YSG14930	yASS1 G28A	MATa	28	arg1Δ0::yASS1(G28A)-tARG1-NatMX	YAD1268	yASS1_P11_C5
YSG14931	yASS1 G28C	MATa	28	arg1Δ0::yASS1(G28C)-tARG1-NatMX	YAD1268	yASS1_P11_C6
YSG14932	yASS1 G28A	MATa	28	arg1Δ0::yASS1(G28A)-tARG1-NatMX	YAD1268	yASS1_P11_C7
YSG14933	yASS1 G28D	MATa	28	arg1Δ0::yASS1(G28D)-tARG1-NatMX	YAD1268	yASS1_P11_C8
YSG14934	yASS1 G28V	MATa	28	arg1Δ0::yASS1(G28V)-tARG1-NatMX	YAD1268	yASS1_P11_C9
YSG14936	yASS1 G28A	MATa	28	arg1Δ0::yASS1(G28A)-tARG1-NatMX	YAD1268	yASS1_P11_C11
YSG14937	yASS1 G28S	MATa	28	arg1Δ0::yASS1(G28S)-tARG1-NatMX	YAD1268	yASS1_P11_C12
YSG14938	yASS1 G28D	MATa	28	arg1Δ0::yASS1(G28D)-tARG1-NatMX	YAD1268	yASS1_P11_D1
YSG14939	yASS1 G28S	MATa	28	arg1Δ0::yASS1(G28S)-tARG1-NatMX	YAD1268	yASS1_P11_D2
YSG14940	yASS1 G28R	MATa	28	arg1Δ0::yASS1(G28R)-tARG1-NatMX	YAD1268	yASS1_P11_D3
YSG14941	yASS1 F44S	MATa	44	arg1Δ0::yASS1(F44S)-tARG1-NatMX	YAD1268	yASS1_P11_D4
YSG14942	yASS1 F44C	MATa	44	arg1Δ0::yASS1(F44C)-tARG1-NatMX	YAD1268	yASS1_P11_D5
YSG14943	yASS1 F44I	MATa	44	arg1Δ0::yASS1(F44I)-tARG1-NatMX	YAD1268	yASS1_P11_D6
YSG14944	yASS1 F44V	MATa	44	arg1Δ0::yASS1(F44V)-tARG1-NatMX	YAD1268	yASS1_P11_D7
YSG14945	yASS1 F44V	MATa	44	arg1Δ0::yASS1(F44V)-tARG1-NatMX	YAD1268	yASS1_P11_D8
YSG14946	yASS1 F44L	MATa	44	arg1Δ0::yASS1(F44L)-tARG1-NatMX	YAD1268	yASS1_P11_D9
YSG14947	yASS1 F44Y	MATa	44	arg1Δ0::yASS1(F44Y)-tARG1-NatMX	YAD1268	yASS1_P11_D10
YSG14948	yASS1 F44L	MATa	44	arg1Δ0::yASS1(F44L)-tARG1-NatMX	YAD1268	yASS1_P11_D11
YSG14949	yASS1 F44Y	MATa	44	arg1Δ0::yASS1(F44Y)-tARG1-NatMX	YAD1268	yASS1_P11_D12
YSG14950	yASS1 F44S	MATa	44	arg1Δ0::yASS1(F44S)-tARG1-NatMX	YAD1268	yASS1_P11_E1
YSG14951	yASS1 F44S	MATa	44	arg1Δ0::yASS1(F44S)-tARG1-NatMX	YAD1268	yASS1_P11_E2
YSG14952	yASS1 F44C	MATa	44	arg1Δ0::yASS1(F44C)-tARG1-NatMX	YAD1268	yASS1_P11_E3
YSG14953	yASS1 F44I	MATa	44	arg1Δ0::yASS1(F44I)-tARG1-NatMX	YAD1268	yASS1_P11_E4
YSG14954	yASS1 F44V	MATa	44	arg1Δ0::yASS1(F44V)-tARG1-NatMX	YAD1268	yASS1_P11_E5
YSG14955	yASS1 F44Y	MATa	44	arg1Δ0::yASS1(F44Y)-tARG1-NatMX	YAD1268	yASS1_P11_E6
YSG14956	yASS1 F44Y	MATa	44	arg1Δ0::yASS1(F44Y)-tARG1-NatMX	YAD1268	yASS1_P11_E7
YSG14957	yASS1 F44C	MATa	44	arg1Δ0::yASS1(F44C)-tARG1-NatMX	YAD1268	yASS1_P11_E8
YSG14958	yASS1 F44L	MATa	44	arg1Δ0::yASS1(F44L)-tARG1-NatMX	YAD1268	yASS1_P11_E9
YSG14959	yASS1 F60V	MATa	60	arg1Δ0::yASS1(F60V)-tARG1-NatMX	YAD1268	yASS1_P11_E10
YSG14960	yASS1 F60V	MATa	60	arg1Δ0::yASS1(F60V)-tARG1-NatMX	YAD1268	yASS1_P11_E11
YSG14961	yASS1 F60V	MATa	60	arg1Δ0::yASS1(F60V)-tARG1-NatMX	YAD1268	yASS1_P11_E12
YSG14962	yASS1 F60C	MATa	60	arg1Δ0::yASS1(F60C)-tARG1-NatMX	YAD1268	yASS1_P11_F1
YSG14963	yASS1 F60L	MATa	60	arg1Δ0::yASS1(F60L)-tARG1-NatMX	YAD1268	yASS1_P11_F2
YSG14965	yASS1 F60I	MATa	60	arg1Δ0::yASS1(F60I)-tARG1-NatMX	YAD1268	yASS1_P11_F4
YSG14966	yASS1 F60S	MATa	60	arg1Δ0::yASS1(F60S)-tARG1-NatMX	YAD1268	yASS1_P11_F5
YSG14967	yASS1 F60Y	MATa	60	arg1Δ0::yASS1(F60Y)-tARG1-NatMX	YAD1268	yASS1_P11_F6
YSG14968	yASS1 F60L	MATa	60	arg1Δ0::yASS1(F60L)-tARG1-NatMX	YAD1268	yASS1_P11_F7
YSG14969	yASS1 F60S	MATa	60	arg1Δ0::yASS1(F60S)-tARG1-NatMX	YAD1268	yASS1_P11_F8
YSG14970	yASS1 F60I	MATa	60	arg1Δ0::yASS1(F60I)-tARG1-NatMX	YAD1268	yASS1_P11_F9
YSG14972	yASS1 F60S	MATa	60	arg1Δ0::yASS1(F60S)-tARG1-NatMX	YAD1268	yASS1_P11_F11
YSG14973	yASS1 F60Y	MATa	60	arg1Δ0::yASS1(F60Y)-tARG1-NatMX	YAD1268	yASS1_P11_F12
YSG14974	yASS1 F60V	MATa	60	arg1Δ0::yASS1(F60V)-tARG1-NatMX	YAD1268	yASS1_P11_G1
YSG14975	yASS1 F60L	MATa	60	arg1Δ0::yASS1(F60L)-tARG1-NatMX	YAD1268	yASS1_P11_G2
YSG14976	yASS1 F60V	MATa	60	arg1Δ0::yASS1(F60V)-tARG1-NatMX	YAD1268	yASS1_P11_G3
YSG14977	yASS1 F60C	MATa	60	arg1Δ0::yASS1(F60C)-tARG1-NatMX	YAD1268	yASS1_P11_G4
YSG14978	yASS1 F60V	MATa	60	arg1Δ0::yASS1(F60V)-tARG1-NatMX	YAD1268	yASS1_P11_G5
YSG14979	yASS1 A76V	MATa	76	arg1Δ0::yASS1(A76V)-tARG1-NatMX	YAD1268	yASS1_P11_G6
YSG14980	yASS1 A76D	MATa	76	arg1Δ0::yASS1(A76D)-tARG1-NatMX	YAD1268	yASS1_P11_G7
YSG14981	yASS1 A76G	MATa	76	arg1Δ0::yASS1(A76G)-tARG1-NatMX	YAD1268	yASS1_P11_G8
YSG14982	yASS1 A76V	MATa	76	arg1Δ0::yASS1(A76V)-tARG1-NatMX	YAD1268	yASS1_P11_G9
YSG14983	yASS1 A76D	MATa	76	arg1Δ0::yASS1(A76D)-tARG1-NatMX	YAD1268	yASS1_P11_G10
YSG14984	yASS1 A76P	MATa	76	arg1Δ0::yASS1(A76P)-tARG1-NatMX	YAD1268	yASS1_P11_G11
YSG14985	yASS1 A76S	MATa	76	arg1Δ0::yASS1(A76S)-tARG1-NatMX	YAD1268	yASS1_P11_G12
YSG14987	yASS1 A76G	MATa	76	arg1Δ0::yASS1(A76G)-tARG1-NatMX	YAD1268	yASS1_P11_H2
YSG14988	yASS1 A76G	MATa	76	arg1Δ0::yASS1(A76G)-tARG1-NatMX	YAD1268	yASS1_P11_H3
YSG14989	yASS1 A76G	MATa	76	arg1Δ0::yASS1(A76G)-tARG1-NatMX	YAD1268	yASS1_P11_H4
YSG14990	yASS1 A76P	MATa	76	arg1Δ0::yASS1(A76P)-tARG1-NatMX	YAD1268	yASS1_P11_H5
YSG14991	yASS1 A76P	MATa	76	arg1Δ0::yASS1(A76P)-tARG1-NatMX	YAD1268	yASS1_P11_H6
YSG14992	yASS1 A76V	MATa	76	arg1Δ0::yASS1(A76V)-tARG1-NatMX	YAD1268	yASS1_P11_H7
YSG14994	yASS1 A76D	MATa	76	arg1Δ0::yASS1(A76D)-tARG1-NatMX	YAD1268	yASS1_P11_H9
YSG14995	yASS1 A76D	MATa	76	arg1Δ0::yASS1(A76D)-tARG1-NatMX	YAD1268	yASS1_P11_H10
YSG14996	yASS1 A76D	MATa	76	arg1Δ0::yASS1(A76D)-tARG1-NatMX	YAD1268	yASS1_P11_H11
YSG15000	yASS1 G13A	MATa	13	arg1Δ0::yASS1(G13A)-tARG1-NatMX	YAD1268	yASS1_P12_A3
YSG15001	yASS1 G13R	MATa	13	arg1Δ0::yASS1(G13R)-tARG1-NatMX	YAD1268	yASS1_P12_A4
YSG15002	yASS1 G13C	MATa	13	arg1Δ0::yASS1(G13C)-tARG1-NatMX	YAD1268	yASS1_P12_A5
YSG15003	yASS1 G13V	MATa	13	arg1Δ0::yASS1(G13V)-tARG1-NatMX	YAD1268	yASS1_P12_A6
YSG15004	yASS1 G13C	MATa	13	arg1Δ0::yASS1(G13C)-tARG1-NatMX	YAD1268	yASS1_P12_A7
YSG15005	yASS1 G13V	MATa	13	arg1Δ0::yASS1(G13V)-tARG1-NatMX	YAD1268	yASS1_P12_A8
YSG15006	yASS1 G13S	MATa	13	arg1Δ0::yASS1(G13S)-tARG1-NatMX	YAD1268	yASS1_P12_A9
YSG15007	yASS1 G13V	MATa	13	arg1Δ0::yASS1(G13V)-tARG1-NatMX	YAD1268	yASS1_P12_A10
YSG15008	yASS1 G13D	MATa	13	arg1Δ0::yASS1(G13D)-tARG1-NatMX	YAD1268	yASS1_P12_A11
YSG15010	yASS1 G13S	MATa	13	arg1Δ0::yASS1(G13S)-tARG1-NatMX	YAD1268	yASS1_P12_B1
YSG15011	yASS1 G13V	MATa	13	arg1Δ0::yASS1(G13V)-tARG1-NatMX	YAD1268	yASS1_P12_B2
YSG15012	yASS1 G13R	MATa	13	arg1Δ0::yASS1(G13R)-tARG1-NatMX	YAD1268	yASS1_P12_B3
YSG15013	yASS1 G13C	MATa	13	arg1Δ0::yASS1(G13C)-tARG1-NatMX	YAD1268	yASS1_P12_B4
YSG15014	yASS1 G13C	MATa	13	arg1Δ0::yASS1(G13C)-tARG1-NatMX	YAD1268	yASS1_P12_B5
YSG15015	yASS1 G13A	MATa	13	arg1Δ0::yASS1(G13A)-tARG1-NatMX	YAD1268	yASS1_P12_B6
YSG15016	yASS1 G13D	MATa	13	arg1Δ0::yASS1(G13D)-tARG1-NatMX	YAD1268	yASS1_P12_B7
YSG15017	yASS1 Y29C	MATa	29	arg1Δ0::yASS1(Y29C)-tARG1-NatMX	YAD1268	yASS1_P12_B8
YSG15018	yASS1 Y29C	MATa	29	arg1Δ0::yASS1(Y29C)-tARG1-NatMX	YAD1268	yASS1_P12_B9
YSG15019	yASS1 Y29C	MATa	29	arg1Δ0::yASS1(Y29C)-tARG1-NatMX	YAD1268	yASS1_P12_B10
YSG15020	yASS1 Y29S	MATa	29	arg1Δ0::yASS1(Y29S)-tARG1-NatMX	YAD1268	yASS1_P12_B11
YSG15021	yASS1 Y29C	MATa	29	arg1Δ0::yASS1(Y29C)-tARG1-NatMX	YAD1268	yASS1_P12_B12
YSG15022	yASS1 Y29N	MATa	29	arg1Δ0::yASS1(Y29N)-tARG1-NatMX	YAD1268	yASS1_P12_C1
YSG15023	yASS1 Y29C	MATa	29	arg1Δ0::yASS1(Y29C)-tARG1-NatMX	YAD1268	yASS1_P12_C2
YSG15025	yASS1 Y29C	MATa	29	arg1Δ0::yASS1(Y29C)-tARG1-NatMX	YAD1268	yASS1_P12_C4
YSG15026	yASS1 Y29D	MATa	29	arg1Δ0::yASS1(Y29D)-tARG1-NatMX	YAD1268	yASS1_P12_C5
YSG15027	yASS1 Y29D	MATa	29	arg1Δ0::yASS1(Y29D)-tARG1-NatMX	YAD1268	yASS1_P12_C6
YSG15029	yASS1 Y29C	MATa	29	arg1Δ0::yASS1(Y29C)-tARG1-NatMX	YAD1268	yASS1_P12_C8
YSG15030	yASS1 Y29H	MATa	29	arg1Δ0::yASS1(Y29H)-tARG1-NatMX	YAD1268	yASS1_P12_C9
YSG15032	yASS1 Y29S	MATa	29	arg1Δ0::yASS1(Y29S)-tARG1-NatMX	YAD1268	yASS1_P12_C11
YSG15033	yASS1 Y29N	MATa	29	arg1Δ0::yASS1(Y29N)-tARG1-NatMX	YAD1268	yASS1_P12_C12
YSG15034	yASS1 Y29F	MATa	29	arg1Δ0::yASS1(Y29F)-tARG1-NatMX	YAD1268	yASS1_P12_D1
YSG15035	yASS1 Y29C	MATa	29	arg1Δ0::yASS1(Y29C)-tARG1-NatMX	YAD1268	yASS1_P12_D2
YSG15036	yASS1 Y29S	MATa	29	arg1Δ0::yASS1(Y29S)-tARG1-NatMX	YAD1268	yASS1_P12_D3
YSG15037	yASS1 E45K	MATa	45	arg1Δ0::yASS1(E45K)-tARG1-NatMX	YAD1268	yASS1_P12_D4
YSG15038	yASS1 E45V	MATa	45	arg1Δ0::yASS1(E45V)-tARG1-NatMX	YAD1268	yASS1_P12_D5
YSG15039	yASS1 E45D	MATa	45	arg1Δ0::yASS1(E45D)-tARG1-NatMX	YAD1268	yASS1_P12_D6
YSG15040	yASS1 E45G	MATa	45	arg1Δ0::yASS1(E45G)-tARG1-NatMX	YAD1268	yASS1_P12_D7
YSG15041	yASS1 E45A	MATa	45	arg1Δ0::yASS1(E45A)-tARG1-NatMX	YAD1268	yASS1_P12_D8
YSG15042	yASS1 E45A	MATa	45	arg1Δ0::yASS1(E45A)-tARG1-NatMX	YAD1268	yASS1_P12_D9
YSG15043	yASS1 E45G	MATa	45	arg1Δ0::yASS1(E45G)-tARG1-NatMX	YAD1268	yASS1_P12_D10
YSG15044	yASS1 E45D	MATa	45	arg1Δ0::yASS1(E45D)-tARG1-NatMX	YAD1268	yASS1_P12_D11
YSG15045	yASS1 E45A	MATa	45	arg1Δ0::yASS1(E45A)-tARG1-NatMX	YAD1268	yASS1_P12_D12
YSG15046	yASS1 E45G	MATa	45	arg1Δ0::yASS1(E45G)-tARG1-NatMX	YAD1268	yASS1_P12_E1
YSG15047	yASS1 E45A	MATa	45	arg1Δ0::yASS1(E45A)-tARG1-NatMX	YAD1268	yASS1_P12_E2
YSG15048	yASS1 E45Q	MATa	45	arg1Δ0::yASS1(E45Q)-tARG1-NatMX	YAD1268	yASS1_P12_E3
YSG15049	yASS1 E45V	MATa	45	arg1Δ0::yASS1(E45V)-tARG1-NatMX	YAD1268	yASS1_P12_E4
YSG15050	yASS1 E45G	MATa	45	arg1Δ0::yASS1(E45G)-tARG1-NatMX	YAD1268	yASS1_P12_E5
YSG15051	yASS1 E45V	MATa	45	arg1Δ0::yASS1(E45V)-tARG1-NatMX	YAD1268	yASS1_P12_E6
YSG15052	yASS1 E45A	MATa	45	arg1Δ0::yASS1(E45A)-tARG1-NatMX	YAD1268	yASS1_P12_E7
YSG15053	yASS1 E45G	MATa	45	arg1Δ0::yASS1(E45G)-tARG1-NatMX	YAD1268	yASS1_P12_E8
YSG15054	yASS1 E45V	MATa	45	arg1Δ0::yASS1(E45V)-tARG1-NatMX	YAD1268	yASS1_P12_E9
YSG15055	yASS1 I61T	MATa	61	arg1Δ0::yASS1(I61T)-tARG1-NatMX	YAD1268	yASS1_P12_E10
YSG15056	yASS1 I61T	MATa	61	arg1Δ0::yASS1(I61T)-tARG1-NatMX	YAD1268	yASS1_P12_E11
YSG15057	yASS1 I61N	MATa	61	arg1Δ0::yASS1(I61N)-tARG1-NatMX	YAD1268	yASS1_P12_E12
YSG15058	yASS1 I61M	MATa	61	arg1Δ0::yASS1(I61M)-tARG1-NatMX	YAD1268	yASS1_P12_F1
YSG15059	yASS1 I61T	MATa	61	arg1Δ0::yASS1(I61T)-tARG1-NatMX	YAD1268	yASS1_P12_F2
YSG15061	yASS1 I61M	MATa	61	arg1Δ0::yASS1(I61M)-tARG1-NatMX	YAD1268	yASS1_P12_F4
YSG15062	yASS1 I61M	MATa	61	arg1Δ0::yASS1(I61M)-tARG1-NatMX	YAD1268	yASS1_P12_F5
YSG15063	yASS1 I61S	MATa	61	arg1Δ0::yASS1(I61S)-tARG1-NatMX	YAD1268	yASS1_P12_F6
YSG15064	yASS1 I61F	MATa	61	arg1Δ0::yASS1(I61F)-tARG1-NatMX	YAD1268	yASS1_P12_F7
YSG15065	yASS1 I61S	MATa	61	arg1Δ0::yASS1(I61S)-tARG1-NatMX	YAD1268	yASS1_P12_F8
YSG15066	yASS1 I61F	MATa	61	arg1Δ0::yASS1(I61F)-tARG1-NatMX	YAD1268	yASS1_P12_F9
YSG15068	yASS1 I61T	MATa	61	arg1Δ0::yASS1(I61T)-tARG1-NatMX	YAD1268	yASS1_P12_F11
YSG15069	yASS1 I61N	MATa	61	arg1Δ0::yASS1(I61N)-tARG1-NatMX	YAD1268	yASS1_P12_F12
YSG15070	yASS1 I61M	MATa	61	arg1Δ0::yASS1(I61M)-tARG1-NatMX	YAD1268	yASS1_P12_G1
YSG15071	yASS1 I61M	MATa	61	arg1Δ0::yASS1(I61M)-tARG1-NatMX	YAD1268	yASS1_P12_G2
YSG15072	yASS1 I61N	MATa	61	arg1Δ0::yASS1(I61N)-tARG1-NatMX	YAD1268	yASS1_P12_G3
YSG15073	yASS1 I61T	MATa	61	arg1Δ0::yASS1(I61T)-tARG1-NatMX	YAD1268	yASS1_P12_G4
YSG15074	yASS1 I61L	MATa	61	arg1Δ0::yASS1(I61L)-tARG1-NatMX	YAD1268	yASS1_P12_G5
YSG15075	yASS1 I77F	MATa	77	arg1Δ0::yASS1(I77F)-tARG1-NatMX	YAD1268	yASS1_P12_G6
YSG15076	yASS1 I77T	MATa	77	arg1Δ0::yASS1(I77T)-tARG1-NatMX	YAD1268	yASS1_P12_G7
YSG15077	yASS1 I77V	MATa	77	arg1Δ0::yASS1(I77V)-tARG1-NatMX	YAD1268	yASS1_P12_G8
YSG15078	yASS1 I77S	MATa	77	arg1Δ0::yASS1(I77S)-tARG1-NatMX	YAD1268	yASS1_P12_G9
YSG15080	yASS1 I77M	MATa	77	arg1Δ0::yASS1(I77M)-tARG1-NatMX	YAD1268	yASS1_P12_G11
YSG15081	yASS1 I77L	MATa	77	arg1Δ0::yASS1(I77L)-tARG1-NatMX	YAD1268	yASS1_P12_G12
YSG15082	yASS1 I77F	MATa	77	arg1Δ0::yASS1(I77F)-tARG1-NatMX	YAD1268	yASS1_P12_H1
YSG15083	yASS1 I77V	MATa	77	arg1Δ0::yASS1(I77V)-tARG1-NatMX	YAD1268	yASS1_P12_H2
YSG15084	yASS1 I77N	MATa	77	arg1Δ0::yASS1(I77N)-tARG1-NatMX	YAD1268	yASS1_P12_H3
YSG15085	yASS1 I77V	MATa	77	arg1Δ0::yASS1(I77V)-tARG1-NatMX	YAD1268	yASS1_P12_H4
YSG15086	yASS1 I77V	MATa	77	arg1Δ0::yASS1(I77V)-tARG1-NatMX	YAD1268	yASS1_P12_H5
YSG15087	yASS1 I77N	MATa	77	arg1Δ0::yASS1(I77N)-tARG1-NatMX	YAD1268	yASS1_P12_H6
YSG15088	yASS1 I77L	MATa	77	arg1Δ0::yASS1(I77L)-tARG1-NatMX	YAD1268	yASS1_P12_H7
YSG15089	yASS1 I77N	MATa	77	arg1Δ0::yASS1(I77N)-tARG1-NatMX	YAD1268	yASS1_P12_H8
YSG15090	yASS1 I77F	MATa	77	arg1Δ0::yASS1(I77F)-tARG1-NatMX	YAD1268	yASS1_P12_H9
YSG15091	yASS1 I77V	MATa	77	arg1Δ0::yASS1(I77V)-tARG1-NatMX	YAD1268	yASS1_P12_H10
YSG15092	yASS1 I77N	MATa	77	arg1Δ0::yASS1(I77N)-tARG1-NatMX	YAD1268	yASS1_P12_H11
YSG15095	yASS1 G14D	MATa	14	arg1Δ0::yASS1(G14D)-tARG1-NatMX	YAD1268	yASS1_P13_A2
YSG15096	yASS1 G14R	MATa	14	arg1Δ0::yASS1(G14R)-tARG1-NatMX	YAD1268	yASS1_P13_A3
YSG15097	yASS1 G14C	MATa	14	arg1Δ0::yASS1(G14C)-tARG1-NatMX	YAD1268	yASS1_P13_A4
YSG15098	yASS1 G14D	MATa	14	arg1Δ0::yASS1(G14D)-tARG1-NatMX	YAD1268	yASS1_P13_A5
YSG15099	yASS1 G14C	MATa	14	arg1Δ0::yASS1(G14C)-tARG1-NatMX	YAD1268	yASS1_P13_A6
YSG15100	yASS1 G14V	MATa	14	arg1Δ0::yASS1(G14V)-tARG1-NatMX	YAD1268	yASS1_P13_A7
YSG15101	yASS1 G14C	MATa	14	arg1Δ0::yASS1(G14C)-tARG1-NatMX	YAD1268	yASS1_P13_A8
YSG15102	yASS1 G14S	MATa	14	arg1Δ0::yASS1(G14S)-tARG1-NatMX	YAD1268	yASS1_P13_A9
YSG15103	yASS1 G14V	MATa	14	arg1Δ0::yASS1(G14V)-tARG1-NatMX	YAD1268	yASS1_P13_A10
YSG15104	yASS1 G14D	MATa	14	arg1Δ0::yASS1(G14D)-tARG1-NatMX	YAD1268	yASS1_P13_A11
YSG15105	yASS1 G14R	MATa	14	arg1Δ0::yASS1(G14R)-tARG1-NatMX	YAD1268	yASS1_P13_A12
YSG15106	yASS1 G14S	MATa	14	arg1Δ0::yASS1(G14S)-tARG1-NatMX	YAD1268	yASS1_P13_B1
YSG15107	yASS1 G14C	MATa	14	arg1Δ0::yASS1(G14C)-tARG1-NatMX	YAD1268	yASS1_P13_B2
YSG15108	yASS1 G14R	MATa	14	arg1Δ0::yASS1(G14R)-tARG1-NatMX	YAD1268	yASS1_P13_B3
YSG15109	yASS1 G14D	MATa	14	arg1Δ0::yASS1(G14D)-tARG1-NatMX	YAD1268	yASS1_P13_B4
YSG15110	yASS1 G14D	MATa	14	arg1Δ0::yASS1(G14D)-tARG1-NatMX	YAD1268	yASS1_P13_B5
YSG15111	yASS1 G14A	MATa	14	arg1Δ0::yASS1(G14A)-tARG1-NatMX	YAD1268	yASS1_P13_B6
YSG15112	yASS1 G14D	MATa	14	arg1Δ0::yASS1(G14D)-tARG1-NatMX	YAD1268	yASS1_P13_B7
YSG15113	yASS1 D30N	MATa	30	arg1Δ0::yASS1(D30N)-tARG1-NatMX	YAD1268	yASS1_P13_B8
YSG15114	yASS1 D30N	MATa	30	arg1Δ0::yASS1(D30N)-tARG1-NatMX	YAD1268	yASS1_P13_B9
YSG15115	yASS1 D30Y	MATa	30	arg1Δ0::yASS1(D30Y)-tARG1-NatMX	YAD1268	yASS1_P13_B10
YSG15116	yASS1 D30G	MATa	30	arg1Δ0::yASS1(D30G)-tARG1-NatMX	YAD1268	yASS1_P13_B11
YSG15117	yASS1 D30G	MATa	30	arg1Δ0::yASS1(D30G)-tARG1-NatMX	YAD1268	yASS1_P13_B12
YSG15118	yASS1 D30A	MATa	30	arg1Δ0::yASS1(D30A)-tARG1-NatMX	YAD1268	yASS1_P13_C1
YSG15119	yASS1 D30G	MATa	30	arg1Δ0::yASS1(D30G)-tARG1-NatMX	YAD1268	yASS1_P13_C2
YSG15121	yASS1 D30G	MATa	30	arg1Δ0::yASS1(D30G)-tARG1-NatMX	YAD1268	yASS1_P13_C4
YSG15122	yASS1 D30N	MATa	30	arg1Δ0::yASS1(D30N)-tARG1-NatMX	YAD1268	yASS1_P13_C5
YSG15123	yASS1 D30E	MATa	30	arg1Δ0::yASS1(D30E)-tARG1-NatMX	YAD1268	yASS1_P13_C6
YSG15124	yASS1 D30N	MATa	30	arg1Δ0::yASS1(D30N)-tARG1-NatMX	YAD1268	yASS1_P13_C7
YSG15125	yASS1 D30A	MATa	30	arg1Δ0::yASS1(D30A)-tARG1-NatMX	YAD1268	yASS1_P13_C8
YSG15126	yASS1 D30G	MATa	30	arg1Δ0::yASS1(D30G)-tARG1-NatMX	YAD1268	yASS1_P13_C9
YSG15128	yASS1 D30N	MATa	30	arg1Δ0::yASS1(D30N)-tARG1-NatMX	YAD1268	yASS1_P13_C11
YSG15129	yASS1 D30G	MATa	30	arg1Δ0::yASS1(D30G)-tARG1-NatMX	YAD1268	yASS1_P13_C12
YSG15130	yASS1 D30H	MATa	30	arg1Δ0::yASS1(D30H)-tARG1-NatMX	YAD1268	yASS1_P13_D1
YSG15131	yASS1 D30A	MATa	30	arg1Δ0::yASS1(D30A)-tARG1-NatMX	YAD1268	yASS1_P13_D2
YSG15132	yASS1 D30E	MATa	30	arg1Δ0::yASS1(D30E)-tARG1-NatMX	YAD1268	yASS1_P13_D3
YSG15133	yASS1 E46D	MATa	46	arg1Δ0::yASS1(E46D)-tARG1-NatMX	YAD1268	yASS1_P13_D4
YSG15134	yASS1 E46Q	MATa	46	arg1Δ0::yASS1(E46Q)-tARG1-NatMX	YAD1268	yASS1_P13_D5
YSG15135	yASS1 E46K	MATa	46	arg1Δ0::yASS1(E46K)-tARG1-NatMX	YAD1268	yASS1_P13_D6
YSG15137	yASS1 E46K	MATa	46	arg1Δ0::yASS1(E46K)-tARG1-NatMX	YAD1268	yASS1_P13_D8
YSG15138	yASS1 E46Q	MATa	46	arg1Δ0::yASS1(E46Q)-tARG1-NatMX	YAD1268	yASS1_P13_D9
YSG15139	yASS1 E46Q	MATa	46	arg1Δ0::yASS1(E46Q)-tARG1-NatMX	YAD1268	yASS1_P13_D10
YSG15140	yASS1 E46G	MATa	46	arg1Δ0::yASS1(E46G)-tARG1-NatMX	YAD1268	yASS1_P13_D11
YSG15141	yASS1 E46G	MATa	46	arg1Δ0::yASS1(E46G)-tARG1-NatMX	YAD1268	yASS1_P13_D12
YSG15142	yASS1 E46G	MATa	46	arg1Δ0::yASS1(E46G)-tARG1-NatMX	YAD1268	yASS1_P13_E1
YSG15143	yASS1 E46G	MATa	46	arg1Δ0::yASS1(E46G)-tARG1-NatMX	YAD1268	yASS1_P13_E2
YSG15144	yASS1 E46K	MATa	46	arg1Δ0::yASS1(E46K)-tARG1-NatMX	YAD1268	yASS1_P13_E3
YSG15145	yASS1 E46V	MATa	46	arg1Δ0::yASS1(E46V)-tARG1-NatMX	YAD1268	yASS1_P13_E4
YSG15146	yASS1 E46A	MATa	46	arg1Δ0::yASS1(E46A)-tARG1-NatMX	YAD1268	yASS1_P13_E5
YSG15147	yASS1 E46V	MATa	46	arg1Δ0::yASS1(E46V)-tARG1-NatMX	YAD1268	yASS1_P13_E6
YSG15148	yASS1 E46Q	MATa	46	arg1Δ0::yASS1(E46Q)-tARG1-NatMX	YAD1268	yASS1_P13_E7
YSG15149	yASS1 E46A	MATa	46	arg1Δ0::yASS1(E46A)-tARG1-NatMX	YAD1268	yASS1_P13_E8
YSG15150	yASS1 E46Q	MATa	46	arg1Δ0::yASS1(E46Q)-tARG1-NatMX	YAD1268	yASS1_P13_E9
YSG15151	yASS1 E62Q	MATa	62	arg1Δ0::yASS1(E62Q)-tARG1-NatMX	YAD1268	yASS1_P13_E10
YSG15152	yASS1 E62G	MATa	62	arg1Δ0::yASS1(E62G)-tARG1-NatMX	YAD1268	yASS1_P13_E11
YSG15153	yASS1 E62A	MATa	62	arg1Δ0::yASS1(E62A)-tARG1-NatMX	YAD1268	yASS1_P13_E12
YSG15154	yASS1 E62K	MATa	62	arg1Δ0::yASS1(E62K)-tARG1-NatMX	YAD1268	yASS1_P13_F1
YSG15155	yASS1 E62V	MATa	62	arg1Δ0::yASS1(E62V)-tARG1-NatMX	YAD1268	yASS1_P13_F2
YSG15157	yASS1 E62G	MATa	62	arg1Δ0::yASS1(E62G)-tARG1-NatMX	YAD1268	yASS1_P13_F4
YSG15158	yASS1 E62V	MATa	62	arg1Δ0::yASS1(E62V)-tARG1-NatMX	YAD1268	yASS1_P13_F5
YSG15159	yASS1 E62V	MATa	62	arg1Δ0::yASS1(E62V)-tARG1-NatMX	YAD1268	yASS1_P13_F6
YSG15160	yASS1 E62D	MATa	62	arg1Δ0::yASS1(E62D)-tARG1-NatMX	YAD1268	yASS1_P13_F7
YSG15161	yASS1 E62D	MATa	62	arg1Δ0::yASS1(E62D)-tARG1-NatMX	YAD1268	yASS1_P13_F8
YSG15162	yASS1 E62K	MATa	62	arg1Δ0::yASS1(E62K)-tARG1-NatMX	YAD1268	yASS1_P13_F9
YSG15164	yASS1 E62A	MATa	62	arg1Δ0::yASS1(E62A)-tARG1-NatMX	YAD1268	yASS1_P13_F11
YSG15165	yASS1 E62A	MATa	62	arg1Δ0::yASS1(E62A)-tARG1-NatMX	YAD1268	yASS1_P13_F12
YSG15166	yASS1 E62V	MATa	62	arg1Δ0::yASS1(E62V)-tARG1-NatMX	YAD1268	yASS1_P13_G1
YSG15167	yASS1 E62A	MATa	62	arg1Δ0::yASS1(E62A)-tARG1-NatMX	YAD1268	yASS1_P13_G2
YSG15168	yASS1 E62D	MATa	62	arg1Δ0::yASS1(E62D)-tARG1-NatMX	YAD1268	yASS1_P13_G3
YSG15169	yASS1 E62V	MATa	62	arg1Δ0::yASS1(E62V)-tARG1-NatMX	YAD1268	yASS1_P13_G4
YSG15170	yASS1 E62V	MATa	62	arg1Δ0::yASS1(E62V)-tARG1-NatMX	YAD1268	yASS1_P13_G5
YSG15171	yASS1 Q78H	MATa	78	arg1Δ0::yASS1(Q78H)-tARG1-NatMX	YAD1268	yASS1_P13_G6
YSG15172	yASS1 Q78L	MATa	78	arg1Δ0::yASS1(Q78L)-tARG1-NatMX	YAD1268	yASS1_P13_G7
YSG15173	yASS1 Q78H	MATa	78	arg1Δ0::yASS1(Q78H)-tARG1-NatMX	YAD1268	yASS1_P13_G8
YSG15174	yASS1 Q78P	MATa	78	arg1Δ0::yASS1(Q78P)-tARG1-NatMX	YAD1268	yASS1_P13_G9
YSG15175	yASS1 Q78E	MATa	78	arg1Δ0::yASS1(Q78E)-tARG1-NatMX	YAD1268	yASS1_P13_G10
YSG15176	yASS1 Q78E	MATa	78	arg1Δ0::yASS1(Q78E)-tARG1-NatMX	YAD1268	yASS1_P13_G11
YSG15177	yASS1 Q78P	MATa	78	arg1Δ0::yASS1(Q78P)-tARG1-NatMX	YAD1268	yASS1_P13_G12
YSG15178	yASS1 Q78R	MATa	78	arg1Δ0::yASS1(Q78R)-tARG1-NatMX	YAD1268	yASS1_P13_H1
YSG15179	yASS1 Q78K	MATa	78	arg1Δ0::yASS1(Q78K)-tARG1-NatMX	YAD1268	yASS1_P13_H2
YSG15180	yASS1 Q78P	MATa	78	arg1Δ0::yASS1(Q78P)-tARG1-NatMX	YAD1268	yASS1_P13_H3
YSG15181	yASS1 Q78P	MATa	78	arg1Δ0::yASS1(Q78P)-tARG1-NatMX	YAD1268	yASS1_P13_H4
YSG15182	yASS1 Q78L	MATa	78	arg1Δ0::yASS1(Q78L)-tARG1-NatMX	YAD1268	yASS1_P13_H5
YSG15183	yASS1 Q78L	MATa	78	arg1Δ0::yASS1(Q78L)-tARG1-NatMX	YAD1268	yASS1_P13_H6
YSG15184	yASS1 Q78E	MATa	78	arg1Δ0::yASS1(Q78E)-tARG1-NatMX	YAD1268	yASS1_P13_H7
YSG15185	yASS1 Q78L	MATa	78	arg1Δ0::yASS1(Q78L)-tARG1-NatMX	YAD1268	yASS1_P13_H8
YSG15186	yASS1 Q78H	MATa	78	arg1Δ0::yASS1(Q78H)-tARG1-NatMX	YAD1268	yASS1_P13_H9
YSG15187	yASS1 Q78R	MATa	78	arg1Δ0::yASS1(Q78R)-tARG1-NatMX	YAD1268	yASS1_P13_H10
YSG15188	yASS1 Q78H	MATa	78	arg1Δ0::yASS1(Q78H)-tARG1-NatMX	YAD1268	yASS1_P13_H11
YSG15191	yASS1 L15M	MATa	15	arg1Δ0::yASS1(L15M)-tARG1-NatMX	YAD1268	yASS1_P14_A2
YSG15193	yASS1 L15P	MATa	15	arg1Δ0::yASS1(L15P)-tARG1-NatMX	YAD1268	yASS1_P14_A4
YSG15194	yASS1 L15R	MATa	15	arg1Δ0::yASS1(L15R)-tARG1-NatMX	YAD1268	yASS1_P14_A5
YSG15195	yASS1 L15R	MATa	15	arg1Δ0::yASS1(L15R)-tARG1-NatMX	YAD1268	yASS1_P14_A6
YSG15196	yASS1 L15M	MATa	15	arg1Δ0::yASS1(L15M)-tARG1-NatMX	YAD1268	yASS1_P14_A7
YSG15197	yASS1 L15Q	MATa	15	arg1Δ0::yASS1(L15Q)-tARG1-NatMX	YAD1268	yASS1_P14_A8
YSG15198	yASS1 L15V	MATa	15	arg1Δ0::yASS1(L15V)-tARG1-NatMX	YAD1268	yASS1_P14_A9
YSG15199	yASS1 L15M	MATa	15	arg1Δ0::yASS1(L15M)-tARG1-NatMX	YAD1268	yASS1_P14_A10
YSG15200	yASS1 L15P	MATa	15	arg1Δ0::yASS1(L15P)-tARG1-NatMX	YAD1268	yASS1_P14_A11
YSG15201	yASS1 L15R	MATa	15	arg1Δ0::yASS1(L15R)-tARG1-NatMX	YAD1268	yASS1_P14_A12
YSG15202	yASS1 L15P	MATa	15	arg1Δ0::yASS1(L15P)-tARG1-NatMX	YAD1268	yASS1_P14_B1
YSG15203	yASS1 L15M	MATa	15	arg1Δ0::yASS1(L15M)-tARG1-NatMX	YAD1268	yASS1_P14_B2
YSG15204	yASS1 L15M	MATa	15	arg1Δ0::yASS1(L15M)-tARG1-NatMX	YAD1268	yASS1_P14_B3
YSG15205	yASS1 L15R	MATa	15	arg1Δ0::yASS1(L15R)-tARG1-NatMX	YAD1268	yASS1_P14_B4
YSG15206	yASS1 L15V	MATa	15	arg1Δ0::yASS1(L15V)-tARG1-NatMX	YAD1268	yASS1_P14_B5
YSG15207	yASS1 L15V	MATa	15	arg1Δ0::yASS1(L15V)-tARG1-NatMX	YAD1268	yASS1_P14_B6
YSG15208	yASS1 L15V	MATa	15	arg1Δ0::yASS1(L15V)-tARG1-NatMX	YAD1268	yASS1_P14_B7
YSG15209	yASS1 V31G	MATa	31	arg1Δ0::yASS1(V31G)-tARG1-NatMX	YAD1268	yASS1_P14_B8
YSG15210	yASS1 V31G	MATa	31	arg1Δ0::yASS1(V31G)-tARG1-NatMX	YAD1268	yASS1_P14_B9
YSG15211	yASS1 V31G	MATa	31	arg1Δ0::yASS1(V31G)-tARG1-NatMX	YAD1268	yASS1_P14_B10
YSG15212	yASS1 V31G	MATa	31	arg1Δ0::yASS1(V31G)-tARG1-NatMX	YAD1268	yASS1_P14_B11
YSG15213	yASS1 V31A	MATa	31	arg1Δ0::yASS1(V31A)-tARG1-NatMX	YAD1268	yASS1_P14_B12
YSG15214	yASS1 V31G	MATa	31	arg1Δ0::yASS1(V31G)-tARG1-NatMX	YAD1268	yASS1_P14_C1
YSG15215	yASS1 V31L	MATa	31	arg1Δ0::yASS1(V31L)-tARG1-NatMX	YAD1268	yASS1_P14_C2
YSG15217	yASS1 V31F	MATa	31	arg1Δ0::yASS1(V31F)-tARG1-NatMX	YAD1268	yASS1_P14_C4
YSG15219	yASS1 V31L	MATa	31	arg1Δ0::yASS1(V31L)-tARG1-NatMX	YAD1268	yASS1_P14_C6
YSG15220	yASS1 V31L	MATa	31	arg1Δ0::yASS1(V31L)-tARG1-NatMX	YAD1268	yASS1_P14_C7
YSG15221	yASS1 V31D	MATa	31	arg1Δ0::yASS1(V31D)-tARG1-NatMX	YAD1268	yASS1_P14_C8
YSG15222	yASS1 V31F	MATa	31	arg1Δ0::yASS1(V31F)-tARG1-NatMX	YAD1268	yASS1_P14_C9
YSG15224	yASS1 V31L	MATa	31	arg1Δ0::yASS1(V31L)-tARG1-NatMX	YAD1268	yASS1_P14_C11
YSG15225	yASS1 V31A	MATa	31	arg1Δ0::yASS1(V31A)-tARG1-NatMX	YAD1268	yASS1_P14_C12
YSG15226	yASS1 V31D	MATa	31	arg1Δ0::yASS1(V31D)-tARG1-NatMX	YAD1268	yASS1_P14_D1
YSG15227	yASS1 V31F	MATa	31	arg1Δ0::yASS1(V31F)-tARG1-NatMX	YAD1268	yASS1_P14_D2
YSG15228	yASS1 V31A	MATa	31	arg1Δ0::yASS1(V31A)-tARG1-NatMX	YAD1268	yASS1_P14_D3
YSG15229	yASS1 A47S	MATa	47	arg1Δ0::yASS1(A47S)-tARG1-NatMX	YAD1268	yASS1_P14_D4
YSG15230	yASS1 A47V	MATa	47	arg1Δ0::yASS1(A47V)-tARG1-NatMX	YAD1268	yASS1_P14_D5
YSG15231	yASS1 A47T	MATa	47	arg1Δ0::yASS1(A47T)-tARG1-NatMX	YAD1268	yASS1_P14_D6
YSG15232	yASS1 A47P	MATa	47	arg1Δ0::yASS1(A47P)-tARG1-NatMX	YAD1268	yASS1_P14_D7
YSG15233	yASS1 A47P	MATa	47	arg1Δ0::yASS1(A47P)-tARG1-NatMX	YAD1268	yASS1_P14_D8
YSG15234	yASS1 A47G	MATa	47	arg1Δ0::yASS1(A47G)-tARG1-NatMX	YAD1268	yASS1_P14_D9
YSG15235	yASS1 A47V	MATa	47	arg1Δ0::yASS1(A47V)-tARG1-NatMX	YAD1268	yASS1_P14_D10
YSG15236	yASS1 A47G	MATa	47	arg1Δ0::yASS1(A47G)-tARG1-NatMX	YAD1268	yASS1_P14_D11
YSG15237	yASS1 A47S	MATa	47	arg1Δ0::yASS1(A47S)-tARG1-NatMX	YAD1268	yASS1_P14_D12
YSG15238	yASS1 A47S	MATa	47	arg1Δ0::yASS1(A47S)-tARG1-NatMX	YAD1268	yASS1_P14_E1
YSG15239	yASS1 A47D	MATa	47	arg1Δ0::yASS1(A47D)-tARG1-NatMX	YAD1268	yASS1_P14_E2
YSG15240	yASS1 A47P	MATa	47	arg1Δ0::yASS1(A47P)-tARG1-NatMX	YAD1268	yASS1_P14_E3
YSG15241	yASS1 A47D	MATa	47	arg1Δ0::yASS1(A47D)-tARG1-NatMX	YAD1268	yASS1_P14_E4
YSG15242	yASS1 A47G	MATa	47	arg1Δ0::yASS1(A47G)-tARG1-NatMX	YAD1268	yASS1_P14_E5
YSG15243	yASS1 A47D	MATa	47	arg1Δ0::yASS1(A47D)-tARG1-NatMX	YAD1268	yASS1_P14_E6
YSG15244	yASS1 A47D	MATa	47	arg1Δ0::yASS1(A47D)-tARG1-NatMX	YAD1268	yASS1_P14_E7
YSG15245	yASS1 A47D	MATa	47	arg1Δ0::yASS1(A47D)-tARG1-NatMX	YAD1268	yASS1_P14_E8
YSG15246	yASS1 A47D	MATa	47	arg1Δ0::yASS1(A47D)-tARG1-NatMX	YAD1268	yASS1_P14_E9
YSG15247	yASS1 D63E	MATa	63	arg1Δ0::yASS1(D63E)-tARG1-NatMX	YAD1268	yASS1_P14_E10
YSG15248	yASS1 D63G	MATa	63	arg1Δ0::yASS1(D63G)-tARG1-NatMX	YAD1268	yASS1_P14_E11
YSG15249	yASS1 D63V	MATa	63	arg1Δ0::yASS1(D63V)-tARG1-NatMX	YAD1268	yASS1_P14_E12
YSG15250	yASS1 D63H	MATa	63	arg1Δ0::yASS1(D63H)-tARG1-NatMX	YAD1268	yASS1_P14_F1
YSG15251	yASS1 D63G	MATa	63	arg1Δ0::yASS1(D63G)-tARG1-NatMX	YAD1268	yASS1_P14_F2
YSG15253	yASS1 D63A	MATa	63	arg1Δ0::yASS1(D63A)-tARG1-NatMX	YAD1268	yASS1_P14_F4
YSG15254	yASS1 D63E	MATa	63	arg1Δ0::yASS1(D63E)-tARG1-NatMX	YAD1268	yASS1_P14_F5
YSG15255	yASS1 D63V	MATa	63	arg1Δ0::yASS1(D63V)-tARG1-NatMX	YAD1268	yASS1_P14_F6
YSG15256	yASS1 D63V	MATa	63	arg1Δ0::yASS1(D63V)-tARG1-NatMX	YAD1268	yASS1_P14_F7
YSG15257	yASS1 D63Y	MATa	63	arg1Δ0::yASS1(D63Y)-tARG1-NatMX	YAD1268	yASS1_P14_F8
YSG15258	yASS1 D63Y	MATa	63	arg1Δ0::yASS1(D63Y)-tARG1-NatMX	YAD1268	yASS1_P14_F9
YSG15260	yASS1 D63E	MATa	63	arg1Δ0::yASS1(D63E)-tARG1-NatMX	YAD1268	yASS1_P14_F11
YSG15261	yASS1 D63N	MATa	63	arg1Δ0::yASS1(D63N)-tARG1-NatMX	YAD1268	yASS1_P14_F12
YSG15262	yASS1 D63G	MATa	63	arg1Δ0::yASS1(D63G)-tARG1-NatMX	YAD1268	yASS1_P14_G1
YSG15263	yASS1 D63E	MATa	63	arg1Δ0::yASS1(D63E)-tARG1-NatMX	YAD1268	yASS1_P14_G2
YSG15264	yASS1 D63H	MATa	63	arg1Δ0::yASS1(D63H)-tARG1-NatMX	YAD1268	yASS1_P14_G3
YSG15265	yASS1 D63N	MATa	63	arg1Δ0::yASS1(D63N)-tARG1-NatMX	YAD1268	yASS1_P14_G4
YSG15266	yASS1 D63A	MATa	63	arg1Δ0::yASS1(D63A)-tARG1-NatMX	YAD1268	yASS1_P14_G5
YSG15267	yASS1 S79T	MATa	79	arg1Δ0::yASS1(S79T)-tARG1-NatMX	YAD1268	yASS1_P14_G6
YSG15268	yASS1 S79C	MATa	79	arg1Δ0::yASS1(S79C)-tARG1-NatMX	YAD1268	yASS1_P14_G7
YSG15269	yASS1 S79T	MATa	79	arg1Δ0::yASS1(S79T)-tARG1-NatMX	YAD1268	yASS1_P14_G8
YSG15270	yASS1 S79T	MATa	79	arg1Δ0::yASS1(S79T)-tARG1-NatMX	YAD1268	yASS1_P14_G9
YSG15271	yASS1 S79C	MATa	79	arg1Δ0::yASS1(S79C)-tARG1-NatMX	YAD1268	yASS1_P14_G10
YSG15272	yASS1 S79Y	MATa	79	arg1Δ0::yASS1(S79Y)-tARG1-NatMX	YAD1268	yASS1_P14_G11
YSG15273	yASS1 S79C	MATa	79	arg1Δ0::yASS1(S79C)-tARG1-NatMX	YAD1268	yASS1_P14_G12
YSG15274	yASS1 S79C	MATa	79	arg1Δ0::yASS1(S79C)-tARG1-NatMX	YAD1268	yASS1_P14_H1
YSG15275	yASS1 S79P	MATa	79	arg1Δ0::yASS1(S79P)-tARG1-NatMX	YAD1268	yASS1_P14_H2
YSG15276	yASS1 S79Y	MATa	79	arg1Δ0::yASS1(S79Y)-tARG1-NatMX	YAD1268	yASS1_P14_H3
YSG15277	yASS1 S79A	MATa	79	arg1Δ0::yASS1(S79A)-tARG1-NatMX	YAD1268	yASS1_P14_H4
YSG15278	yASS1 S79A	MATa	79	arg1Δ0::yASS1(S79A)-tARG1-NatMX	YAD1268	yASS1_P14_H5
YSG15279	yASS1 S79A	MATa	79	arg1Δ0::yASS1(S79A)-tARG1-NatMX	YAD1268	yASS1_P14_H6
YSG15280	yASS1 S79T	MATa	79	arg1Δ0::yASS1(S79T)-tARG1-NatMX	YAD1268	yASS1_P14_H7
YSG15281	yASS1 S79C	MATa	79	arg1Δ0::yASS1(S79C)-tARG1-NatMX	YAD1268	yASS1_P14_H8
YSG15282	yASS1 S79F	MATa	79	arg1Δ0::yASS1(S79F)-tARG1-NatMX	YAD1268	yASS1_P14_H9
YSG15283	yASS1 S79T	MATa	79	arg1Δ0::yASS1(S79T)-tARG1-NatMX	YAD1268	yASS1_P14_H10
YSG15284	yASS1 S79T	MATa	79	arg1Δ0::yASS1(S79T)-tARG1-NatMX	YAD1268	yASS1_P14_H11
YSG15287	yASS1 D16E	MATa	16	arg1Δ0::yASS1(D16E)-tARG1-NatMX	YAD1268	yASS1_P15_A2
YSG15288	yASS1 D16N	MATa	16	arg1Δ0::yASS1(D16N)-tARG1-NatMX	YAD1268	yASS1_P15_A3
YSG15289	yASS1 D16A	MATa	16	arg1Δ0::yASS1(D16A)-tARG1-NatMX	YAD1268	yASS1_P15_A4
YSG15290	yASS1 D16E	MATa	16	arg1Δ0::yASS1(D16E)-tARG1-NatMX	YAD1268	yASS1_P15_A5
YSG15291	yASS1 D16V	MATa	16	arg1Δ0::yASS1(D16V)-tARG1-NatMX	YAD1268	yASS1_P15_A6
YSG15292	yASS1 D16G	MATa	16	arg1Δ0::yASS1(D16G)-tARG1-NatMX	YAD1268	yASS1_P15_A7
YSG15293	yASS1 D16N	MATa	16	arg1Δ0::yASS1(D16N)-tARG1-NatMX	YAD1268	yASS1_P15_A8
YSG15294	yASS1 D16V	MATa	16	arg1Δ0::yASS1(D16V)-tARG1-NatMX	YAD1268	yASS1_P15_A9
YSG15295	yASS1 D16E	MATa	16	arg1Δ0::yASS1(D16E)-tARG1-NatMX	YAD1268	yASS1_P15_A10
YSG15296	yASS1 D16G	MATa	16	arg1Δ0::yASS1(D16G)-tARG1-NatMX	YAD1268	yASS1_P15_A11
YSG15297	yASS1 D16H	MATa	16	arg1Δ0::yASS1(D16H)-tARG1-NatMX	YAD1268	yASS1_P15_A12
YSG15298	yASS1 D16A	MATa	16	arg1Δ0::yASS1(D16A)-tARG1-NatMX	YAD1268	yASS1_P15_B1
YSG15299	yASS1 D16G	MATa	16	arg1Δ0::yASS1(D16G)-tARG1-NatMX	YAD1268	yASS1_P15_B2
YSG15300	yASS1 D16V	MATa	16	arg1Δ0::yASS1(D16V)-tARG1-NatMX	YAD1268	yASS1_P15_B3
YSG15301	yASS1 D16N	MATa	16	arg1Δ0::yASS1(D16N)-tARG1-NatMX	YAD1268	yASS1_P15_B4
YSG15302	yASS1 D16V	MATa	16	arg1Δ0::yASS1(D16V)-tARG1-NatMX	YAD1268	yASS1_P15_B5
YSG15303	yASS1 D16V	MATa	16	arg1Δ0::yASS1(D16V)-tARG1-NatMX	YAD1268	yASS1_P15_B6
YSG15304	yASS1 D16E	MATa	16	arg1Δ0::yASS1(D16E)-tARG1-NatMX	YAD1268	yASS1_P15_B7
YSG15305	yASS1 I32S	MATa	32	arg1Δ0::yASS1(I32S)-tARG1-NatMX	YAD1268	yASS1_P15_B8
YSG15306	yASS1 I32T	MATa	32	arg1Δ0::yASS1(I32T)-tARG1-NatMX	YAD1268	yASS1_P15_B9
YSG15307	yASS1 I32L	MATa	32	arg1Δ0::yASS1(I32L)-tARG1-NatMX	YAD1268	yASS1_P15_B10
YSG15308	yASS1 I32V	MATa	32	arg1Δ0::yASS1(I32V)-tARG1-NatMX	YAD1268	yASS1_P15_B11
YSG15309	yASS1 I32N	MATa	32	arg1Δ0::yASS1(I32N)-tARG1-NatMX	YAD1268	yASS1_P15_B12
YSG15310	yASS1 I32M	MATa	32	arg1Δ0::yASS1(I32M)-tARG1-NatMX	YAD1268	yASS1_P15_C1
YSG15311	yASS1 I32T	MATa	32	arg1Δ0::yASS1(I32T)-tARG1-NatMX	YAD1268	yASS1_P15_C2
YSG15313	yASS1 I32L	MATa	32	arg1Δ0::yASS1(I32L)-tARG1-NatMX	YAD1268	yASS1_P15_C4
YSG15314	yASS1 I32L	MATa	32	arg1Δ0::yASS1(I32L)-tARG1-NatMX	YAD1268	yASS1_P15_C5
YSG15315	yASS1 I32S	MATa	32	arg1Δ0::yASS1(I32S)-tARG1-NatMX	YAD1268	yASS1_P15_C6
YSG15316	yASS1 I32T	MATa	32	arg1Δ0::yASS1(I32T)-tARG1-NatMX	YAD1268	yASS1_P15_C7
YSG15317	yASS1 I32F	MATa	32	arg1Δ0::yASS1(I32F)-tARG1-NatMX	YAD1268	yASS1_P15_C8
YSG15318	yASS1 I32F	MATa	32	arg1Δ0::yASS1(I32F)-tARG1-NatMX	YAD1268	yASS1_P15_C9
YSG15320	yASS1 I32F	MATa	32	arg1Δ0::yASS1(I32F)-tARG1-NatMX	YAD1268	yASS1_P15_C11
YSG15321	yASS1 I32V	MATa	32	arg1Δ0::yASS1(I32V)-tARG1-NatMX	YAD1268	yASS1_P15_C12
YSG15322	yASS1 I32T	MATa	32	arg1Δ0::yASS1(I32T)-tARG1-NatMX	YAD1268	yASS1_P15_D1
YSG15323	yASS1 I32M	MATa	32	arg1Δ0::yASS1(I32M)-tARG1-NatMX	YAD1268	yASS1_P15_D2
YSG15324	yASS1 I32F	MATa	32	arg1Δ0::yASS1(I32F)-tARG1-NatMX	YAD1268	yASS1_P15_D3
YSG15325	yASS1 R48K	MATa	48	arg1Δ0::yASS1(R48K)-tARG1-NatMX	YAD1268	yASS1_P15_D4
YSG15326	yASS1 R48W	MATa	48	arg1Δ0::yASS1(R48W)-tARG1-NatMX	YAD1268	yASS1_P15_D5
YSG15327	yASS1 R48W	MATa	48	arg1Δ0::yASS1(R48W)-tARG1-NatMX	YAD1268	yASS1_P15_D6
YSG15328	yASS1 R48K	MATa	48	arg1Δ0::yASS1(R48K)-tARG1-NatMX	YAD1268	yASS1_P15_D7
YSG15329	yASS1 R48T	MATa	48	arg1Δ0::yASS1(R48T)-tARG1-NatMX	YAD1268	yASS1_P15_D8
YSG15330	yASS1 R48M	MATa	48	arg1Δ0::yASS1(R48M)-tARG1-NatMX	YAD1268	yASS1_P15_D9
YSG15331	yASS1 R48W	MATa	48	arg1Δ0::yASS1(R48W)-tARG1-NatMX	YAD1268	yASS1_P15_D10
YSG15332	yASS1 R48G	MATa	48	arg1Δ0::yASS1(R48G)-tARG1-NatMX	YAD1268	yASS1_P15_D11
YSG15333	yASS1 R48W	MATa	48	arg1Δ0::yASS1(R48W)-tARG1-NatMX	YAD1268	yASS1_P15_D12
YSG15334	yASS1 R48W	MATa	48	arg1Δ0::yASS1(R48W)-tARG1-NatMX	YAD1268	yASS1_P15_E1
YSG15335	yASS1 R48K	MATa	48	arg1Δ0::yASS1(R48K)-tARG1-NatMX	YAD1268	yASS1_P15_E2
YSG15336	yASS1 R48G	MATa	48	arg1Δ0::yASS1(R48G)-tARG1-NatMX	YAD1268	yASS1_P15_E3
YSG15337	yASS1 R48G	MATa	48	arg1Δ0::yASS1(R48G)-tARG1-NatMX	YAD1268	yASS1_P15_E4
YSG15338	yASS1 R48K	MATa	48	arg1Δ0::yASS1(R48K)-tARG1-NatMX	YAD1268	yASS1_P15_E5
YSG15339	yASS1 R48W	MATa	48	arg1Δ0::yASS1(R48W)-tARG1-NatMX	YAD1268	yASS1_P15_E6
YSG15340	yASS1 R48M	MATa	48	arg1Δ0::yASS1(R48M)-tARG1-NatMX	YAD1268	yASS1_P15_E7
YSG15341	yASS1 R48T	MATa	48	arg1Δ0::yASS1(R48T)-tARG1-NatMX	YAD1268	yASS1_P15_E8
YSG15342	yASS1 R48M	MATa	48	arg1Δ0::yASS1(R48M)-tARG1-NatMX	YAD1268	yASS1_P15_E9
YSG15343	yASS1 V64I	MATa	64	arg1Δ0::yASS1(V64I)-tARG1-NatMX	YAD1268	yASS1_P15_E10
YSG15344	yASS1 V64L	MATa	64	arg1Δ0::yASS1(V64L)-tARG1-NatMX	YAD1268	yASS1_P15_E11
YSG15345	yASS1 V64D	MATa	64	arg1Δ0::yASS1(V64D)-tARG1-NatMX	YAD1268	yASS1_P15_E12
YSG15346	yASS1 V64I	MATa	64	arg1Δ0::yASS1(V64I)-tARG1-NatMX	YAD1268	yASS1_P15_F1
YSG15347	yASS1 V64A	MATa	64	arg1Δ0::yASS1(V64A)-tARG1-NatMX	YAD1268	yASS1_P15_F2
YSG15349	yASS1 V64L	MATa	64	arg1Δ0::yASS1(V64L)-tARG1-NatMX	YAD1268	yASS1_P15_F4
YSG15350	yASS1 V64A	MATa	64	arg1Δ0::yASS1(V64A)-tARG1-NatMX	YAD1268	yASS1_P15_F5
YSG15351	yASS1 V64F	MATa	64	arg1Δ0::yASS1(V64F)-tARG1-NatMX	YAD1268	yASS1_P15_F6
YSG15352	yASS1 V64L	MATa	64	arg1Δ0::yASS1(V64L)-tARG1-NatMX	YAD1268	yASS1_P15_F7
YSG15353	yASS1 V64A	MATa	64	arg1Δ0::yASS1(V64A)-tARG1-NatMX	YAD1268	yASS1_P15_F8
YSG15354	yASS1 V64G	MATa	64	arg1Δ0::yASS1(V64G)-tARG1-NatMX	YAD1268	yASS1_P15_F9
YSG15356	yASS1 V64A	MATa	64	arg1Δ0::yASS1(V64A)-tARG1-NatMX	YAD1268	yASS1_P15_F11
YSG15357	yASS1 V64G	MATa	64	arg1Δ0::yASS1(V64G)-tARG1-NatMX	YAD1268	yASS1_P15_F12
YSG15358	yASS1 V64L	MATa	64	arg1Δ0::yASS1(V64L)-tARG1-NatMX	YAD1268	yASS1_P15_G1
YSG15359	yASS1 V64D	MATa	64	arg1Δ0::yASS1(V64D)-tARG1-NatMX	YAD1268	yASS1_P15_G2
YSG15360	yASS1 V64F	MATa	64	arg1Δ0::yASS1(V64F)-tARG1-NatMX	YAD1268	yASS1_P15_G3
YSG15361	yASS1 V64A	MATa	64	arg1Δ0::yASS1(V64A)-tARG1-NatMX	YAD1268	yASS1_P15_G4
YSG15362	yASS1 V64D	MATa	64	arg1Δ0::yASS1(V64D)-tARG1-NatMX	YAD1268	yASS1_P15_G5
YSG15363	yASS1 S80G	MATa	80	arg1Δ0::yASS1(S80G)-tARG1-NatMX	YAD1268	yASS1_P15_G6
YSG15364	yASS1 S80N	MATa	80	arg1Δ0::yASS1(S80N)-tARG1-NatMX	YAD1268	yASS1_P15_G7
YSG15365	yASS1 S80G	MATa	80	arg1Δ0::yASS1(S80G)-tARG1-NatMX	YAD1268	yASS1_P15_G8
YSG15366	yASS1 S80N	MATa	80	arg1Δ0::yASS1(S80N)-tARG1-NatMX	YAD1268	yASS1_P15_G9
YSG15367	yASS1 S80I	MATa	80	arg1Δ0::yASS1(S80I)-tARG1-NatMX	YAD1268	yASS1_P15_G10
YSG15368	yASS1 S80T	MATa	80	arg1Δ0::yASS1(S80T)-tARG1-NatMX	YAD1268	yASS1_P15_G11
YSG15369	yASS1 S80R	MATa	80	arg1Δ0::yASS1(S80R)-tARG1-NatMX	YAD1268	yASS1_P15_G12
YSG15370	yASS1 S80G	MATa	80	arg1Δ0::yASS1(S80G)-tARG1-NatMX	YAD1268	yASS1_P15_H1
YSG15371	yASS1 S80R	MATa	80	arg1Δ0::yASS1(S80R)-tARG1-NatMX	YAD1268	yASS1_P15_H2
YSG15372	yASS1 S80T	MATa	80	arg1Δ0::yASS1(S80T)-tARG1-NatMX	YAD1268	yASS1_P15_H3
YSG15373	yASS1 S80R	MATa	80	arg1Δ0::yASS1(S80R)-tARG1-NatMX	YAD1268	yASS1_P15_H4
YSG15374	yASS1 S80C	MATa	80	arg1Δ0::yASS1(S80C)-tARG1-NatMX	YAD1268	yASS1_P15_H5
YSG15375	yASS1 S80R	MATa	80	arg1Δ0::yASS1(S80R)-tARG1-NatMX	YAD1268	yASS1_P15_H6
YSG15376	yASS1 S80R	MATa	80	arg1Δ0::yASS1(S80R)-tARG1-NatMX	YAD1268	yASS1_P15_H7
YSG15377	yASS1 S80I	MATa	80	arg1Δ0::yASS1(S80I)-tARG1-NatMX	YAD1268	yASS1_P15_H8
YSG15378	yASS1 S80N	MATa	80	arg1Δ0::yASS1(S80N)-tARG1-NatMX	YAD1268	yASS1_P15_H9
YSG15379	yASS1 S80G	MATa	80	arg1Δ0::yASS1(S80G)-tARG1-NatMX	YAD1268	yASS1_P15_H10
YSG15380	yASS1 S80G	MATa	80	arg1Δ0::yASS1(S80G)-tARG1-NatMX	YAD1268	yASS1_P15_H11
YSG15383	yASS1 T17I	MATa	17	arg1Δ0::yASS1(T17I)-tARG1-NatMX	YAD1268	yASS1_P16_A2
YSG15384	yASS1 T17S	MATa	17	arg1Δ0::yASS1(T17S)-tARG1-NatMX	YAD1268	yASS1_P16_A3
YSG15385	yASS1 T17A	MATa	17	arg1Δ0::yASS1(T17A)-tARG1-NatMX	YAD1268	yASS1_P16_A4
YSG15386	yASS1 T17A	MATa	17	arg1Δ0::yASS1(T17A)-tARG1-NatMX	YAD1268	yASS1_P16_A5
YSG15387	yASS1 T17N	MATa	17	arg1Δ0::yASS1(T17N)-tARG1-NatMX	YAD1268	yASS1_P16_A6
YSG15388	yASS1 T17I	MATa	17	arg1Δ0::yASS1(T17I)-tARG1-NatMX	YAD1268	yASS1_P16_A7
YSG15389	yASS1 T17P	MATa	17	arg1Δ0::yASS1(T17P)-tARG1-NatMX	YAD1268	yASS1_P16_A8
YSG15390	yASS1 T17A	MATa	17	arg1Δ0::yASS1(T17A)-tARG1-NatMX	YAD1268	yASS1_P16_A9
YSG15391	yASS1 T17I	MATa	17	arg1Δ0::yASS1(T17I)-tARG1-NatMX	YAD1268	yASS1_P16_A10
YSG15392	yASS1 T17N	MATa	17	arg1Δ0::yASS1(T17N)-tARG1-NatMX	YAD1268	yASS1_P16_A11
YSG15393	yASS1 T17P	MATa	17	arg1Δ0::yASS1(T17P)-tARG1-NatMX	YAD1268	yASS1_P16_A12
YSG15394	yASS1 T17S	MATa	17	arg1Δ0::yASS1(T17S)-tARG1-NatMX	YAD1268	yASS1_P16_B1
YSG15395	yASS1 T17P	MATa	17	arg1Δ0::yASS1(T17P)-tARG1-NatMX	YAD1268	yASS1_P16_B2
YSG15396	yASS1 T17A	MATa	17	arg1Δ0::yASS1(T17A)-tARG1-NatMX	YAD1268	yASS1_P16_B3
YSG15397	yASS1 T17S	MATa	17	arg1Δ0::yASS1(T17S)-tARG1-NatMX	YAD1268	yASS1_P16_B4
YSG15398	yASS1 T17P	MATa	17	arg1Δ0::yASS1(T17P)-tARG1-NatMX	YAD1268	yASS1_P16_B5
YSG15399	yASS1 T17P	MATa	17	arg1Δ0::yASS1(T17P)-tARG1-NatMX	YAD1268	yASS1_P16_B6
YSG15400	yASS1 T17A	MATa	17	arg1Δ0::yASS1(T17A)-tARG1-NatMX	YAD1268	yASS1_P16_B7
YSG15401	yASS1 A33P	MATa	33	arg1Δ0::yASS1(A33P)-tARG1-NatMX	YAD1268	yASS1_P16_B8
YSG15402	yASS1 A33P	MATa	33	arg1Δ0::yASS1(A33P)-tARG1-NatMX	YAD1268	yASS1_P16_B9
YSG15403	yASS1 A33S	MATa	33	arg1Δ0::yASS1(A33S)-tARG1-NatMX	YAD1268	yASS1_P16_B10
YSG15404	yASS1 A33D	MATa	33	arg1Δ0::yASS1(A33D)-tARG1-NatMX	YAD1268	yASS1_P16_B11
YSG15405	yASS1 A33G	MATa	33	arg1Δ0::yASS1(A33G)-tARG1-NatMX	YAD1268	yASS1_P16_B12
YSG15406	yASS1 A33T	MATa	33	arg1Δ0::yASS1(A33T)-tARG1-NatMX	YAD1268	yASS1_P16_C1
YSG15407	yASS1 A33T	MATa	33	arg1Δ0::yASS1(A33T)-tARG1-NatMX	YAD1268	yASS1_P16_C2
YSG15409	yASS1 A33D	MATa	33	arg1Δ0::yASS1(A33D)-tARG1-NatMX	YAD1268	yASS1_P16_C4
YSG15410	yASS1 A33S	MATa	33	arg1Δ0::yASS1(A33S)-tARG1-NatMX	YAD1268	yASS1_P16_C5
YSG15411	yASS1 A33T	MATa	33	arg1Δ0::yASS1(A33T)-tARG1-NatMX	YAD1268	yASS1_P16_C6
YSG15412	yASS1 A33D	MATa	33	arg1Δ0::yASS1(A33D)-tARG1-NatMX	YAD1268	yASS1_P16_C7
YSG15413	yASS1 A33T	MATa	33	arg1Δ0::yASS1(A33T)-tARG1-NatMX	YAD1268	yASS1_P16_C8
YSG15414	yASS1 A33D	MATa	33	arg1Δ0::yASS1(A33D)-tARG1-NatMX	YAD1268	yASS1_P16_C9
YSG15416	yASS1 A33D	MATa	33	arg1Δ0::yASS1(A33D)-tARG1-NatMX	YAD1268	yASS1_P16_C11
YSG15417	yASS1 A33P	MATa	33	arg1Δ0::yASS1(A33P)-tARG1-NatMX	YAD1268	yASS1_P16_C12
YSG15418	yASS1 A33D	MATa	33	arg1Δ0::yASS1(A33D)-tARG1-NatMX	YAD1268	yASS1_P16_D1
YSG15419	yASS1 A33D	MATa	33	arg1Δ0::yASS1(A33D)-tARG1-NatMX	YAD1268	yASS1_P16_D2
YSG15420	yASS1 A33D	MATa	33	arg1Δ0::yASS1(A33D)-tARG1-NatMX	YAD1268	yASS1_P16_D3
YSG15421	yASS1 K49E	MATa	49	arg1Δ0::yASS1(K49E)-tARG1-NatMX	YAD1268	yASS1_P16_D4
YSG15422	yASS1 K49R	MATa	49	arg1Δ0::yASS1(K49R)-tARG1-NatMX	YAD1268	yASS1_P16_D5
YSG15423	yASS1 K49M	MATa	49	arg1Δ0::yASS1(K49M)-tARG1-NatMX	YAD1268	yASS1_P16_D6
YSG15424	yASS1 K49R	MATa	49	arg1Δ0::yASS1(K49R)-tARG1-NatMX	YAD1268	yASS1_P16_D7
YSG15425	yASS1 K49M	MATa	49	arg1Δ0::yASS1(K49M)-tARG1-NatMX	YAD1268	yASS1_P16_D8
YSG15426	yASS1 K49T	MATa	49	arg1Δ0::yASS1(K49T)-tARG1-NatMX	YAD1268	yASS1_P16_D9
YSG15427	yASS1 K49R	MATa	49	arg1Δ0::yASS1(K49R)-tARG1-NatMX	YAD1268	yASS1_P16_D10
YSG15428	yASS1 K49M	MATa	49	arg1Δ0::yASS1(K49M)-tARG1-NatMX	YAD1268	yASS1_P16_D11
YSG15429	yASS1 K49T	MATa	49	arg1Δ0::yASS1(K49T)-tARG1-NatMX	YAD1268	yASS1_P16_D12
YSG15430	yASS1 K49M	MATa	49	arg1Δ0::yASS1(K49M)-tARG1-NatMX	YAD1268	yASS1_P16_E1
YSG15431	yASS1 K49T	MATa	49	arg1Δ0::yASS1(K49T)-tARG1-NatMX	YAD1268	yASS1_P16_E2
YSG15432	yASS1 K49Q	MATa	49	arg1Δ0::yASS1(K49Q)-tARG1-NatMX	YAD1268	yASS1_P16_E3
YSG15433	yASS1 K49T	MATa	49	arg1Δ0::yASS1(K49T)-tARG1-NatMX	YAD1268	yASS1_P16_E4
YSG15434	yASS1 K49N	MATa	49	arg1Δ0::yASS1(K49N)-tARG1-NatMX	YAD1268	yASS1_P16_E5
YSG15435	yASS1 K49M	MATa	49	arg1Δ0::yASS1(K49M)-tARG1-NatMX	YAD1268	yASS1_P16_E6
YSG15436	yASS1 K49E	MATa	49	arg1Δ0::yASS1(K49E)-tARG1-NatMX	YAD1268	yASS1_P16_E7
YSG15437	yASS1 K49E	MATa	49	arg1Δ0::yASS1(K49E)-tARG1-NatMX	YAD1268	yASS1_P16_E8
YSG15438	yASS1 K49R	MATa	49	arg1Δ0::yASS1(K49R)-tARG1-NatMX	YAD1268	yASS1_P16_E9
YSG15439	yASS1 S65G	MATa	65	arg1Δ0::yASS1(S65G)-tARG1-NatMX	YAD1268	yASS1_P16_E10
YSG15440	yASS1 S65R	MATa	65	arg1Δ0::yASS1(S65R)-tARG1-NatMX	YAD1268	yASS1_P16_E11
YSG15441	yASS1 S65I	MATa	65	arg1Δ0::yASS1(S65I)-tARG1-NatMX	YAD1268	yASS1_P16_E12
YSG15442	yASS1 S65R	MATa	65	arg1Δ0::yASS1(S65R)-tARG1-NatMX	YAD1268	yASS1_P16_F1
YSG15443	yASS1 S65C	MATa	65	arg1Δ0::yASS1(S65C)-tARG1-NatMX	YAD1268	yASS1_P16_F2
YSG15445	yASS1 S65G	MATa	65	arg1Δ0::yASS1(S65G)-tARG1-NatMX	YAD1268	yASS1_P16_F4
YSG15446	yASS1 S65C	MATa	65	arg1Δ0::yASS1(S65C)-tARG1-NatMX	YAD1268	yASS1_P16_F5
YSG15447	yASS1 S65N	MATa	65	arg1Δ0::yASS1(S65N)-tARG1-NatMX	YAD1268	yASS1_P16_F6
YSG15448	yASS1 S65C	MATa	65	arg1Δ0::yASS1(S65C)-tARG1-NatMX	YAD1268	yASS1_P16_F7
YSG15452	yASS1 S65G	MATa	65	arg1Δ0::yASS1(S65G)-tARG1-NatMX	YAD1268	yASS1_P16_F11
YSG15453	yASS1 S65C	MATa	65	arg1Δ0::yASS1(S65C)-tARG1-NatMX	YAD1268	yASS1_P16_F12
YSG15454	yASS1 S65I	MATa	65	arg1Δ0::yASS1(S65I)-tARG1-NatMX	YAD1268	yASS1_P16_G1
YSG15455	yASS1 S65G	MATa	65	arg1Δ0::yASS1(S65G)-tARG1-NatMX	YAD1268	yASS1_P16_G2
YSG15456	yASS1 S65N	MATa	65	arg1Δ0::yASS1(S65N)-tARG1-NatMX	YAD1268	yASS1_P16_G3
YSG15457	yASS1 S65G	MATa	65	arg1Δ0::yASS1(S65G)-tARG1-NatMX	YAD1268	yASS1_P16_G4
YSG15458	yASS1 S65I	MATa	65	arg1Δ0::yASS1(S65I)-tARG1-NatMX	YAD1268	yASS1_P16_G5
YSG15459	yASS1 A81V	MATa	81	arg1Δ0::yASS1(A81V)-tARG1-NatMX	YAD1268	yASS1_P16_G6
YSG15460	yASS1 A81G	MATa	81	arg1Δ0::yASS1(A81G)-tARG1-NatMX	YAD1268	yASS1_P16_G7
YSG15461	yASS1 A81E	MATa	81	arg1Δ0::yASS1(A81E)-tARG1-NatMX	YAD1268	yASS1_P16_G8
YSG15462	yASS1 A81S	MATa	81	arg1Δ0::yASS1(A81S)-tARG1-NatMX	YAD1268	yASS1_P16_G9
YSG15463	yASS1 A81G	MATa	81	arg1Δ0::yASS1(A81G)-tARG1-NatMX	YAD1268	yASS1_P16_G10
YSG15464	yASS1 A81V	MATa	81	arg1Δ0::yASS1(A81V)-tARG1-NatMX	YAD1268	yASS1_P16_G11
YSG15466	yASS1 A81E	MATa	81	arg1Δ0::yASS1(A81E)-tARG1-NatMX	YAD1268	yASS1_P16_H1
YSG15467	yASS1 A81P	MATa	81	arg1Δ0::yASS1(A81P)-tARG1-NatMX	YAD1268	yASS1_P16_H2
YSG15468	yASS1 A81S	MATa	81	arg1Δ0::yASS1(A81S)-tARG1-NatMX	YAD1268	yASS1_P16_H3
YSG15469	yASS1 A81E	MATa	81	arg1Δ0::yASS1(A81E)-tARG1-NatMX	YAD1268	yASS1_P16_H4
YSG15470	yASS1 A81S	MATa	81	arg1Δ0::yASS1(A81S)-tARG1-NatMX	YAD1268	yASS1_P16_H5
YSG15471	yASS1 A81V	MATa	81	arg1Δ0::yASS1(A81V)-tARG1-NatMX	YAD1268	yASS1_P16_H6
YSG15472	yASS1 A81V	MATa	81	arg1Δ0::yASS1(A81V)-tARG1-NatMX	YAD1268	yASS1_P16_H7
YSG15473	yASS1 A81T	MATa	81	arg1Δ0::yASS1(A81T)-tARG1-NatMX	YAD1268	yASS1_P16_H8
YSG15475	yASS1 A81V	MATa	81	arg1Δ0::yASS1(A81V)-tARG1-NatMX	YAD1268	yASS1_P16_H10
YSG15476	yASS1 A81S	MATa	81	arg1Δ0::yASS1(A81S)-tARG1-NatMX	YAD1268	yASS1_P16_H11
YSG15479	yASS1 L82V	MATa	82	arg1Δ0::yASS1(L82V)-tARG1-NatMX	YAD1268	yASS1_P17_A2
YSG15480	yASS1 L82R	MATa	82	arg1Δ0::yASS1(L82R)-tARG1-NatMX	YAD1268	yASS1_P17_A3
YSG15481	yASS1 L82R	MATa	82	arg1Δ0::yASS1(L82R)-tARG1-NatMX	YAD1268	yASS1_P17_A4
YSG15482	yASS1 L82V	MATa	82	arg1Δ0::yASS1(L82V)-tARG1-NatMX	YAD1268	yASS1_P17_A5
YSG15483	yASS1 L82P	MATa	82	arg1Δ0::yASS1(L82P)-tARG1-NatMX	YAD1268	yASS1_P17_A6
YSG15484	yASS1 L82M	MATa	82	arg1Δ0::yASS1(L82M)-tARG1-NatMX	YAD1268	yASS1_P17_A7
YSG15485	yASS1 L82V	MATa	82	arg1Δ0::yASS1(L82V)-tARG1-NatMX	YAD1268	yASS1_P17_A8
YSG15486	yASS1 L82Q	MATa	82	arg1Δ0::yASS1(L82Q)-tARG1-NatMX	YAD1268	yASS1_P17_A9
YSG15487	yASS1 L82P	MATa	82	arg1Δ0::yASS1(L82P)-tARG1-NatMX	YAD1268	yASS1_P17_A10
YSG15488	yASS1 L82M	MATa	82	arg1Δ0::yASS1(L82M)-tARG1-NatMX	YAD1268	yASS1_P17_A11
YSG15489	yASS1 L82Q	MATa	82	arg1Δ0::yASS1(L82Q)-tARG1-NatMX	YAD1268	yASS1_P17_A12
YSG15490	yASS1 L82M	MATa	82	arg1Δ0::yASS1(L82M)-tARG1-NatMX	YAD1268	yASS1_P17_B1
YSG15491	yASS1 L82V	MATa	82	arg1Δ0::yASS1(L82V)-tARG1-NatMX	YAD1268	yASS1_P17_B2
YSG15492	yASS1 L82M	MATa	82	arg1Δ0::yASS1(L82M)-tARG1-NatMX	YAD1268	yASS1_P17_B3
YSG15493	yASS1 L82V	MATa	82	arg1Δ0::yASS1(L82V)-tARG1-NatMX	YAD1268	yASS1_P17_B4
YSG15494	yASS1 L82P	MATa	82	arg1Δ0::yASS1(L82P)-tARG1-NatMX	YAD1268	yASS1_P17_B5
YSG15495	yASS1 L82P	MATa	82	arg1Δ0::yASS1(L82P)-tARG1-NatMX	YAD1268	yASS1_P17_B6
YSG15496	yASS1 L82Q	MATa	82	arg1Δ0::yASS1(L82Q)-tARG1-NatMX	YAD1268	yASS1_P17_B7
YSG15497	yASS1 A99V	MATa	99	arg1Δ0::yASS1(A99V)-tARG1-NatMX	YAD1268	yASS1_P17_B8
YSG15498	yASS1 A99D	MATa	99	arg1Δ0::yASS1(A99D)-tARG1-NatMX	YAD1268	yASS1_P17_B9
YSG15499	yASS1 A99P	MATa	99	arg1Δ0::yASS1(A99P)-tARG1-NatMX	YAD1268	yASS1_P17_B10
YSG15500	yASS1 A99D	MATa	99	arg1Δ0::yASS1(A99D)-tARG1-NatMX	YAD1268	yASS1_P17_B11
YSG15501	yASS1 A99P	MATa	99	arg1Δ0::yASS1(A99P)-tARG1-NatMX	YAD1268	yASS1_P17_B12
YSG15502	yASS1 A99T	MATa	99	arg1Δ0::yASS1(A99T)-tARG1-NatMX	YAD1268	yASS1_P17_C1
YSG15503	yASS1 A99G	MATa	99	arg1Δ0::yASS1(A99G)-tARG1-NatMX	YAD1268	yASS1_P17_C2
YSG15505	yASS1 A99P	MATa	99	arg1Δ0::yASS1(A99P)-tARG1-NatMX	YAD1268	yASS1_P17_C4
YSG15506	yASS1 A99P	MATa	99	arg1Δ0::yASS1(A99P)-tARG1-NatMX	YAD1268	yASS1_P17_C5
YSG15507	yASS1 A99V	MATa	99	arg1Δ0::yASS1(A99V)-tARG1-NatMX	YAD1268	yASS1_P17_C6
YSG15508	yASS1 A99T	MATa	99	arg1Δ0::yASS1(A99T)-tARG1-NatMX	YAD1268	yASS1_P17_C7
YSG15509	yASS1 A99D	MATa	99	arg1Δ0::yASS1(A99D)-tARG1-NatMX	YAD1268	yASS1_P17_C8
YSG15510	yASS1 A99T	MATa	99	arg1Δ0::yASS1(A99T)-tARG1-NatMX	YAD1268	yASS1_P17_C9
YSG15512	yASS1 A99D	MATa	99	arg1Δ0::yASS1(A99D)-tARG1-NatMX	YAD1268	yASS1_P17_C11
YSG15513	yASS1 A99D	MATa	99	arg1Δ0::yASS1(A99D)-tARG1-NatMX	YAD1268	yASS1_P17_C12
YSG15514	yASS1 A99G	MATa	99	arg1Δ0::yASS1(A99G)-tARG1-NatMX	YAD1268	yASS1_P17_D1
YSG15515	yASS1 A99V	MATa	99	arg1Δ0::yASS1(A99V)-tARG1-NatMX	YAD1268	yASS1_P17_D2
YSG15516	yASS1 A99S	MATa	99	arg1Δ0::yASS1(A99S)-tARG1-NatMX	YAD1268	yASS1_P17_D3
YSG15518	yASS1 H116N	MATa	116	arg1Δ0::yASS1(H116N)-tARG1-NatMX	YAD1268	yASS1_P17_D5
YSG15519	yASS1 H116D	MATa	116	arg1Δ0::yASS1(H116D)-tARG1-NatMX	YAD1268	yASS1_P17_D6
YSG15520	yASS1 H116R	MATa	116	arg1Δ0::yASS1(H116R)-tARG1-NatMX	YAD1268	yASS1_P17_D7
YSG15521	yASS1 H116L	MATa	116	arg1Δ0::yASS1(H116L)-tARG1-NatMX	YAD1268	yASS1_P17_D8
YSG15522	yASS1 H116D	MATa	116	arg1Δ0::yASS1(H116D)-tARG1-NatMX	YAD1268	yASS1_P17_D9
YSG15523	yASS1 H116Y	MATa	116	arg1Δ0::yASS1(H116Y)-tARG1-NatMX	YAD1268	yASS1_P17_D10
YSG15524	yASS1 H116Q	MATa	116	arg1Δ0::yASS1(H116Q)-tARG1-NatMX	YAD1268	yASS1_P17_D11
YSG15525	yASS1 H116P	MATa	116	arg1Δ0::yASS1(H116P)-tARG1-NatMX	YAD1268	yASS1_P17_D12
YSG15526	yASS1 H116D	MATa	116	arg1Δ0::yASS1(H116D)-tARG1-NatMX	YAD1268	yASS1_P17_E1
YSG15527	yASS1 H116L	MATa	116	arg1Δ0::yASS1(H116L)-tARG1-NatMX	YAD1268	yASS1_P17_E2
YSG15528	yASS1 H116R	MATa	116	arg1Δ0::yASS1(H116R)-tARG1-NatMX	YAD1268	yASS1_P17_E3
YSG15529	yASS1 H116R	MATa	116	arg1Δ0::yASS1(H116R)-tARG1-NatMX	YAD1268	yASS1_P17_E4
YSG15530	yASS1 H116Q	MATa	116	arg1Δ0::yASS1(H116Q)-tARG1-NatMX	YAD1268	yASS1_P17_E5
YSG15531	yASS1 H116D	MATa	116	arg1Δ0::yASS1(H116D)-tARG1-NatMX	YAD1268	yASS1_P17_E6
YSG15532	yASS1 H116D	MATa	116	arg1Δ0::yASS1(H116D)-tARG1-NatMX	YAD1268	yASS1_P17_E7
YSG15533	yASS1 H116Q	MATa	116	arg1Δ0::yASS1(H116Q)-tARG1-NatMX	YAD1268	yASS1_P17_E8
YSG15534	yASS1 H116R	MATa	116	arg1Δ0::yASS1(H116R)-tARG1-NatMX	YAD1268	yASS1_P17_E9
YSG15535	yASS1 Y133S	MATa	133	arg1Δ0::yASS1(Y133S)-tARG1-NatMX	YAD1268	yASS1_P17_E10
YSG15536	yASS1 Y133N	MATa	133	arg1Δ0::yASS1(Y133N)-tARG1-NatMX	YAD1268	yASS1_P17_E11
YSG15537	yASS1 Y133S	MATa	133	arg1Δ0::yASS1(Y133S)-tARG1-NatMX	YAD1268	yASS1_P17_E12
YSG15539	yASS1 Y133F	MATa	133	arg1Δ0::yASS1(Y133F)-tARG1-NatMX	YAD1268	yASS1_P17_F2
YSG15542	yASS1 Y133C	MATa	133	arg1Δ0::yASS1(Y133C)-tARG1-NatMX	YAD1268	yASS1_P17_F5
YSG15543	yASS1 Y133C	MATa	133	arg1Δ0::yASS1(Y133C)-tARG1-NatMX	YAD1268	yASS1_P17_F6
YSG15544	yASS1 Y133H	MATa	133	arg1Δ0::yASS1(Y133H)-tARG1-NatMX	YAD1268	yASS1_P17_F7
YSG15545	yASS1 Y133S	MATa	133	arg1Δ0::yASS1(Y133S)-tARG1-NatMX	YAD1268	yASS1_P17_F8
YSG15546	yASS1 Y133H	MATa	133	arg1Δ0::yASS1(Y133H)-tARG1-NatMX	YAD1268	yASS1_P17_F9
YSG15548	yASS1 Y133F	MATa	133	arg1Δ0::yASS1(Y133F)-tARG1-NatMX	YAD1268	yASS1_P17_F11
YSG15549	yASS1 Y133C	MATa	133	arg1Δ0::yASS1(Y133C)-tARG1-NatMX	YAD1268	yASS1_P17_F12
YSG15550	yASS1 Y133N	MATa	133	arg1Δ0::yASS1(Y133N)-tARG1-NatMX	YAD1268	yASS1_P17_G1
YSG15551	yASS1 Y133C	MATa	133	arg1Δ0::yASS1(Y133C)-tARG1-NatMX	YAD1268	yASS1_P17_G2
YSG15552	yASS1 Y133H	MATa	133	arg1Δ0::yASS1(Y133H)-tARG1-NatMX	YAD1268	yASS1_P17_G3
YSG15553	yASS1 Y133S	MATa	133	arg1Δ0::yASS1(Y133S)-tARG1-NatMX	YAD1268	yASS1_P17_G4
YSG15554	yASS1 Y133S	MATa	133	arg1Δ0::yASS1(Y133S)-tARG1-NatMX	YAD1268	yASS1_P17_G5
YSG15555	yASS1 F150S	MATa	150	arg1Δ0::yASS1(F150S)-tARG1-NatMX	YAD1268	yASS1_P17_G6
YSG15556	yASS1 F150C	MATa	150	arg1Δ0::yASS1(F150C)-tARG1-NatMX	YAD1268	yASS1_P17_G7
YSG15557	yASS1 F150S	MATa	150	arg1Δ0::yASS1(F150S)-tARG1-NatMX	YAD1268	yASS1_P17_G8
YSG15558	yASS1 F150I	MATa	150	arg1Δ0::yASS1(F150I)-tARG1-NatMX	YAD1268	yASS1_P17_G9
YSG15559	yASS1 F150V	MATa	150	arg1Δ0::yASS1(F150V)-tARG1-NatMX	YAD1268	yASS1_P17_G10
YSG15560	yASS1 F150V	MATa	150	arg1Δ0::yASS1(F150V)-tARG1-NatMX	YAD1268	yASS1_P17_G11
YSG15561	yASS1 F150C	MATa	150	arg1Δ0::yASS1(F150C)-tARG1-NatMX	YAD1268	yASS1_P17_G12
YSG15562	yASS1 F150Y	MATa	150	arg1Δ0::yASS1(F150Y)-tARG1-NatMX	YAD1268	yASS1_P17_H1
YSG15563	yASS1 F150S	MATa	150	arg1Δ0::yASS1(F150S)-tARG1-NatMX	YAD1268	yASS1_P17_H2
YSG15564	yASS1 F150V	MATa	150	arg1Δ0::yASS1(F150V)-tARG1-NatMX	YAD1268	yASS1_P17_H3
YSG15565	yASS1 F150Y	MATa	150	arg1Δ0::yASS1(F150Y)-tARG1-NatMX	YAD1268	yASS1_P17_H4
YSG15566	yASS1 F150L	MATa	150	arg1Δ0::yASS1(F150L)-tARG1-NatMX	YAD1268	yASS1_P17_H5
YSG15567	yASS1 F150L	MATa	150	arg1Δ0::yASS1(F150L)-tARG1-NatMX	YAD1268	yASS1_P17_H6
YSG15568	yASS1 F150Y	MATa	150	arg1Δ0::yASS1(F150Y)-tARG1-NatMX	YAD1268	yASS1_P17_H7
YSG15569	yASS1 F150L	MATa	150	arg1Δ0::yASS1(F150L)-tARG1-NatMX	YAD1268	yASS1_P17_H8
YSG15570	yASS1 F150S	MATa	150	arg1Δ0::yASS1(F150S)-tARG1-NatMX	YAD1268	yASS1_P17_H9
YSG15571	yASS1 F150L	MATa	150	arg1Δ0::yASS1(F150L)-tARG1-NatMX	YAD1268	yASS1_P17_H10
YSG15572	yASS1 F150I	MATa	150	arg1Δ0::yASS1(F150I)-tARG1-NatMX	YAD1268	yASS1_P17_H11
YSG15575	yASS1 Y83N	MATa	83	arg1Δ0::yASS1(Y83N)-tARG1-NatMX	YAD1268	yASS1_P18_A2
YSG15576	yASS1 Y83F	MATa	83	arg1Δ0::yASS1(Y83F)-tARG1-NatMX	YAD1268	yASS1_P18_A3
YSG15577	yASS1 Y83S	MATa	83	arg1Δ0::yASS1(Y83S)-tARG1-NatMX	YAD1268	yASS1_P18_A4
YSG15578	yASS1 Y83C	MATa	83	arg1Δ0::yASS1(Y83C)-tARG1-NatMX	YAD1268	yASS1_P18_A5
YSG15579	yASS1 Y83C	MATa	83	arg1Δ0::yASS1(Y83C)-tARG1-NatMX	YAD1268	yASS1_P18_A6
YSG15580	yASS1 Y83C	MATa	83	arg1Δ0::yASS1(Y83C)-tARG1-NatMX	YAD1268	yASS1_P18_A7
YSG15581	yASS1 Y83F	MATa	83	arg1Δ0::yASS1(Y83F)-tARG1-NatMX	YAD1268	yASS1_P18_A8
YSG15582	yASS1 Y83F	MATa	83	arg1Δ0::yASS1(Y83F)-tARG1-NatMX	YAD1268	yASS1_P18_A9
YSG15583	yASS1 Y83F	MATa	83	arg1Δ0::yASS1(Y83F)-tARG1-NatMX	YAD1268	yASS1_P18_A10
YSG15584	yASS1 Y83S	MATa	83	arg1Δ0::yASS1(Y83S)-tARG1-NatMX	YAD1268	yASS1_P18_A11
YSG15585	yASS1 Y83N	MATa	83	arg1Δ0::yASS1(Y83N)-tARG1-NatMX	YAD1268	yASS1_P18_A12
YSG15586	yASS1 Y83N	MATa	83	arg1Δ0::yASS1(Y83N)-tARG1-NatMX	YAD1268	yASS1_P18_B1
YSG15587	yASS1 Y83C	MATa	83	arg1Δ0::yASS1(Y83C)-tARG1-NatMX	YAD1268	yASS1_P18_B2
YSG15588	yASS1 Y83C	MATa	83	arg1Δ0::yASS1(Y83C)-tARG1-NatMX	YAD1268	yASS1_P18_B3
YSG15590	yASS1 Y83N	MATa	83	arg1Δ0::yASS1(Y83N)-tARG1-NatMX	YAD1268	yASS1_P18_B5
YSG15591	yASS1 Y83C	MATa	83	arg1Δ0::yASS1(Y83C)-tARG1-NatMX	YAD1268	yASS1_P18_B6
YSG15592	yASS1 Y83D	MATa	83	arg1Δ0::yASS1(Y83D)-tARG1-NatMX	YAD1268	yASS1_P18_B7
YSG15593	yASS1 R100P	MATa	100	arg1Δ0::yASS1(R100P)-tARG1-NatMX	YAD1268	yASS1_P18_B8
YSG15594	yASS1 R100H	MATa	100	arg1Δ0::yASS1(R100H)-tARG1-NatMX	YAD1268	yASS1_P18_B9
YSG15595	yASS1 R100S	MATa	100	arg1Δ0::yASS1(R100S)-tARG1-NatMX	YAD1268	yASS1_P18_B10
YSG15596	yASS1 R100S	MATa	100	arg1Δ0::yASS1(R100S)-tARG1-NatMX	YAD1268	yASS1_P18_B11
YSG15597	yASS1 R100S	MATa	100	arg1Δ0::yASS1(R100S)-tARG1-NatMX	YAD1268	yASS1_P18_B12
YSG15598	yASS1 R100P	MATa	100	arg1Δ0::yASS1(R100P)-tARG1-NatMX	YAD1268	yASS1_P18_C1
YSG15599	yASS1 R100S	MATa	100	arg1Δ0::yASS1(R100S)-tARG1-NatMX	YAD1268	yASS1_P18_C2
YSG15601	yASS1 R100S	MATa	100	arg1Δ0::yASS1(R100S)-tARG1-NatMX	YAD1268	yASS1_P18_C4
YSG15602	yASS1 R100H	MATa	100	arg1Δ0::yASS1(R100H)-tARG1-NatMX	YAD1268	yASS1_P18_C5
YSG15603	yASS1 R100H	MATa	100	arg1Δ0::yASS1(R100H)-tARG1-NatMX	YAD1268	yASS1_P18_C6
YSG15604	yASS1 R100P	MATa	100	arg1Δ0::yASS1(R100P)-tARG1-NatMX	YAD1268	yASS1_P18_C7
YSG15605	yASS1 R100P	MATa	100	arg1Δ0::yASS1(R100P)-tARG1-NatMX	YAD1268	yASS1_P18_C8
YSG15606	yASS1 R100G	MATa	100	arg1Δ0::yASS1(R100G)-tARG1-NatMX	YAD1268	yASS1_P18_C9
YSG15608	yASS1 R100S	MATa	100	arg1Δ0::yASS1(R100S)-tARG1-NatMX	YAD1268	yASS1_P18_C11
YSG15609	yASS1 R100G	MATa	100	arg1Δ0::yASS1(R100G)-tARG1-NatMX	YAD1268	yASS1_P18_C12
YSG15610	yASS1 R100S	MATa	100	arg1Δ0::yASS1(R100S)-tARG1-NatMX	YAD1268	yASS1_P18_D1
YSG15611	yASS1 R100C	MATa	100	arg1Δ0::yASS1(R100C)-tARG1-NatMX	YAD1268	yASS1_P18_D2
YSG15613	yASS1 G117S	MATa	117	arg1Δ0::yASS1(G117S)-tARG1-NatMX	YAD1268	yASS1_P18_D4
YSG15614	yASS1 G117A	MATa	117	arg1Δ0::yASS1(G117A)-tARG1-NatMX	YAD1268	yASS1_P18_D5
YSG15615	yASS1 G117A	MATa	117	arg1Δ0::yASS1(G117A)-tARG1-NatMX	YAD1268	yASS1_P18_D6
YSG15616	yASS1 G117A	MATa	117	arg1Δ0::yASS1(G117A)-tARG1-NatMX	YAD1268	yASS1_P18_D7
YSG15617	yASS1 G117A	MATa	117	arg1Δ0::yASS1(G117A)-tARG1-NatMX	YAD1268	yASS1_P18_D8
YSG15618	yASS1 G117V	MATa	117	arg1Δ0::yASS1(G117V)-tARG1-NatMX	YAD1268	yASS1_P18_D9
YSG15619	yASS1 G117C	MATa	117	arg1Δ0::yASS1(G117C)-tARG1-NatMX	YAD1268	yASS1_P18_D10
YSG15621	yASS1 G117R	MATa	117	arg1Δ0::yASS1(G117R)-tARG1-NatMX	YAD1268	yASS1_P18_D12
YSG15622	yASS1 G117D	MATa	117	arg1Δ0::yASS1(G117D)-tARG1-NatMX	YAD1268	yASS1_P18_E1
YSG15623	yASS1 G117C	MATa	117	arg1Δ0::yASS1(G117C)-tARG1-NatMX	YAD1268	yASS1_P18_E2
YSG15624	yASS1 G117A	MATa	117	arg1Δ0::yASS1(G117A)-tARG1-NatMX	YAD1268	yASS1_P18_E3
YSG15625	yASS1 G117S	MATa	117	arg1Δ0::yASS1(G117S)-tARG1-NatMX	YAD1268	yASS1_P18_E4
YSG15626	yASS1 G117V	MATa	117	arg1Δ0::yASS1(G117V)-tARG1-NatMX	YAD1268	yASS1_P18_E5
YSG15628	yASS1 G117S	MATa	117	arg1Δ0::yASS1(G117S)-tARG1-NatMX	YAD1268	yASS1_P18_E7
YSG15629	yASS1 G117A	MATa	117	arg1Δ0::yASS1(G117A)-tARG1-NatMX	YAD1268	yASS1_P18_E8
YSG15630	yASS1 G117D	MATa	117	arg1Δ0::yASS1(G117D)-tARG1-NatMX	YAD1268	yASS1_P18_E9
YSG15631	yASS1 S134T	MATa	134	arg1Δ0::yASS1(S134T)-tARG1-NatMX	YAD1268	yASS1_P18_E10
YSG15632	yASS1 S134P	MATa	134	arg1Δ0::yASS1(S134P)-tARG1-NatMX	YAD1268	yASS1_P18_E11
YSG15633	yASS1 S134L	MATa	134	arg1Δ0::yASS1(S134L)-tARG1-NatMX	YAD1268	yASS1_P18_E12
YSG15634	yASS1 S134P	MATa	134	arg1Δ0::yASS1(S134P)-tARG1-NatMX	YAD1268	yASS1_P18_F1
YSG15638	yASS1 S134L	MATa	134	arg1Δ0::yASS1(S134L)-tARG1-NatMX	YAD1268	yASS1_P18_F5
YSG15639	yASS1 S134P	MATa	134	arg1Δ0::yASS1(S134P)-tARG1-NatMX	YAD1268	yASS1_P18_F6
YSG15640	yASS1 S134T	MATa	134	arg1Δ0::yASS1(S134T)-tARG1-NatMX	YAD1268	yASS1_P18_F7
YSG15641	yASS1 S134P	MATa	134	arg1Δ0::yASS1(S134P)-tARG1-NatMX	YAD1268	yASS1_P18_F8
YSG15642	yASS1 S134A	MATa	134	arg1Δ0::yASS1(S134A)-tARG1-NatMX	YAD1268	yASS1_P18_F9
YSG15644	yASS1 S134T	MATa	134	arg1Δ0::yASS1(S134T)-tARG1-NatMX	YAD1268	yASS1_P18_F11
YSG15645	yASS1 S134A	MATa	134	arg1Δ0::yASS1(S134A)-tARG1-NatMX	YAD1268	yASS1_P18_F12
YSG15647	yASS1 S134A	MATa	134	arg1Δ0::yASS1(S134A)-tARG1-NatMX	YAD1268	yASS1_P18_G2
YSG15648	yASS1 S134T	MATa	134	arg1Δ0::yASS1(S134T)-tARG1-NatMX	YAD1268	yASS1_P18_G3
YSG15649	yASS1 S134A	MATa	134	arg1Δ0::yASS1(S134A)-tARG1-NatMX	YAD1268	yASS1_P18_G4
YSG15650	yASS1 S134P	MATa	134	arg1Δ0::yASS1(S134P)-tARG1-NatMX	YAD1268	yASS1_P18_G5
YSG15651	yASS1 Y151H	MATa	151	arg1Δ0::yASS1(Y151H)-tARG1-NatMX	YAD1268	yASS1_P18_G6
YSG15652	yASS1 Y151F	MATa	151	arg1Δ0::yASS1(Y151F)-tARG1-NatMX	YAD1268	yASS1_P18_G7
YSG15653	yASS1 Y151D	MATa	151	arg1Δ0::yASS1(Y151D)-tARG1-NatMX	YAD1268	yASS1_P18_G8
YSG15654	yASS1 Y151D	MATa	151	arg1Δ0::yASS1(Y151D)-tARG1-NatMX	YAD1268	yASS1_P18_G9
YSG15655	yASS1 Y151H	MATa	151	arg1Δ0::yASS1(Y151H)-tARG1-NatMX	YAD1268	yASS1_P18_G10
YSG15656	yASS1 Y151D	MATa	151	arg1Δ0::yASS1(Y151D)-tARG1-NatMX	YAD1268	yASS1_P18_G11
YSG15657	yASS1 Y151S	MATa	151	arg1Δ0::yASS1(Y151S)-tARG1-NatMX	YAD1268	yASS1_P18_G12
YSG15658	yASS1 Y151H	MATa	151	arg1Δ0::yASS1(Y151H)-tARG1-NatMX	YAD1268	yASS1_P18_H1
YSG15659	yASS1 Y151F	MATa	151	arg1Δ0::yASS1(Y151F)-tARG1-NatMX	YAD1268	yASS1_P18_H2
YSG15660	yASS1 Y151H	MATa	151	arg1Δ0::yASS1(Y151H)-tARG1-NatMX	YAD1268	yASS1_P18_H3
YSG15661	yASS1 Y151C	MATa	151	arg1Δ0::yASS1(Y151C)-tARG1-NatMX	YAD1268	yASS1_P18_H4
YSG15662	yASS1 Y151S	MATa	151	arg1Δ0::yASS1(Y151S)-tARG1-NatMX	YAD1268	yASS1_P18_H5
YSG15663	yASS1 Y151F	MATa	151	arg1Δ0::yASS1(Y151F)-tARG1-NatMX	YAD1268	yASS1_P18_H6
YSG15664	yASS1 Y151D	MATa	151	arg1Δ0::yASS1(Y151D)-tARG1-NatMX	YAD1268	yASS1_P18_H7
YSG15665	yASS1 Y151F	MATa	151	arg1Δ0::yASS1(Y151F)-tARG1-NatMX	YAD1268	yASS1_P18_H8
YSG15666	yASS1 Y151H	MATa	151	arg1Δ0::yASS1(Y151H)-tARG1-NatMX	YAD1268	yASS1_P18_H9
YSG15667	yASS1 Y151N	MATa	151	arg1Δ0::yASS1(Y151N)-tARG1-NatMX	YAD1268	yASS1_P18_H10
YSG15668	yASS1 Y151D	MATa	151	arg1Δ0::yASS1(Y151D)-tARG1-NatMX	YAD1268	yASS1_P18_H11
YSG15671	yASS1 E84A	MATa	84	arg1Δ0::yASS1(E84A)-tARG1-NatMX	YAD1268	yASS1_P19_A2
YSG15672	yASS1 E84V	MATa	84	arg1Δ0::yASS1(E84V)-tARG1-NatMX	YAD1268	yASS1_P19_A3
YSG15673	yASS1 E84V	MATa	84	arg1Δ0::yASS1(E84V)-tARG1-NatMX	YAD1268	yASS1_P19_A4
YSG15674	yASS1 E84Q	MATa	84	arg1Δ0::yASS1(E84Q)-tARG1-NatMX	YAD1268	yASS1_P19_A5
YSG15675	yASS1 E84Q	MATa	84	arg1Δ0::yASS1(E84Q)-tARG1-NatMX	YAD1268	yASS1_P19_A6
YSG15676	yASS1 E84Q	MATa	84	arg1Δ0::yASS1(E84Q)-tARG1-NatMX	YAD1268	yASS1_P19_A7
YSG15677	yASS1 E84Q	MATa	84	arg1Δ0::yASS1(E84Q)-tARG1-NatMX	YAD1268	yASS1_P19_A8
YSG15678	yASS1 E84G	MATa	84	arg1Δ0::yASS1(E84G)-tARG1-NatMX	YAD1268	yASS1_P19_A9
YSG15679	yASS1 E84V	MATa	84	arg1Δ0::yASS1(E84V)-tARG1-NatMX	YAD1268	yASS1_P19_A10
YSG15680	yASS1 E84G	MATa	84	arg1Δ0::yASS1(E84G)-tARG1-NatMX	YAD1268	yASS1_P19_A11
YSG15681	yASS1 E84D	MATa	84	arg1Δ0::yASS1(E84D)-tARG1-NatMX	YAD1268	yASS1_P19_A12
YSG15682	yASS1 E84A	MATa	84	arg1Δ0::yASS1(E84A)-tARG1-NatMX	YAD1268	yASS1_P19_B1
YSG15683	yASS1 E84V	MATa	84	arg1Δ0::yASS1(E84V)-tARG1-NatMX	YAD1268	yASS1_P19_B2
YSG15684	yASS1 E84D	MATa	84	arg1Δ0::yASS1(E84D)-tARG1-NatMX	YAD1268	yASS1_P19_B3
YSG15685	yASS1 E84Q	MATa	84	arg1Δ0::yASS1(E84Q)-tARG1-NatMX	YAD1268	yASS1_P19_B4
YSG15686	yASS1 E84D	MATa	84	arg1Δ0::yASS1(E84D)-tARG1-NatMX	YAD1268	yASS1_P19_B5
YSG15687	yASS1 E84K	MATa	84	arg1Δ0::yASS1(E84K)-tARG1-NatMX	YAD1268	yASS1_P19_B6
YSG15688	yASS1 E84A	MATa	84	arg1Δ0::yASS1(E84A)-tARG1-NatMX	YAD1268	yASS1_P19_B7
YSG15689	yASS1 K101N	MATa	101	arg1Δ0::yASS1(K101N)-tARG1-NatMX	YAD1268	yASS1_P19_B8
YSG15690	yASS1 K101Q	MATa	101	arg1Δ0::yASS1(K101Q)-tARG1-NatMX	YAD1268	yASS1_P19_B9
YSG15692	yASS1 K101T	MATa	101	arg1Δ0::yASS1(K101T)-tARG1-NatMX	YAD1268	yASS1_P19_B11
YSG15693	yASS1 K101N	MATa	101	arg1Δ0::yASS1(K101N)-tARG1-NatMX	YAD1268	yASS1_P19_B12
YSG15694	yASS1 K101I	MATa	101	arg1Δ0::yASS1(K101I)-tARG1-NatMX	YAD1268	yASS1_P19_C1
YSG15695	yASS1 K101Q	MATa	101	arg1Δ0::yASS1(K101Q)-tARG1-NatMX	YAD1268	yASS1_P19_C2
YSG15697	yASS1 K101R	MATa	101	arg1Δ0::yASS1(K101R)-tARG1-NatMX	YAD1268	yASS1_P19_C4
YSG15699	yASS1 K101R	MATa	101	arg1Δ0::yASS1(K101R)-tARG1-NatMX	YAD1268	yASS1_P19_C6
YSG15700	yASS1 K101T	MATa	101	arg1Δ0::yASS1(K101T)-tARG1-NatMX	YAD1268	yASS1_P19_C7
YSG15701	yASS1 K101E	MATa	101	arg1Δ0::yASS1(K101E)-tARG1-NatMX	YAD1268	yASS1_P19_C8
YSG15702	yASS1 K101I	MATa	101	arg1Δ0::yASS1(K101I)-tARG1-NatMX	YAD1268	yASS1_P19_C9
YSG15704	yASS1 K101E	MATa	101	arg1Δ0::yASS1(K101E)-tARG1-NatMX	YAD1268	yASS1_P19_C11
YSG15705	yASS1 K101E	MATa	101	arg1Δ0::yASS1(K101E)-tARG1-NatMX	YAD1268	yASS1_P19_C12
YSG15706	yASS1 K101N	MATa	101	arg1Δ0::yASS1(K101N)-tARG1-NatMX	YAD1268	yASS1_P19_D1
YSG15707	yASS1 K101Q	MATa	101	arg1Δ0::yASS1(K101Q)-tARG1-NatMX	YAD1268	yASS1_P19_D2
YSG15708	yASS1 K101T	MATa	101	arg1Δ0::yASS1(K101T)-tARG1-NatMX	YAD1268	yASS1_P19_D3
YSG15709	yASS1 A118P	MATa	118	arg1Δ0::yASS1(A118P)-tARG1-NatMX	YAD1268	yASS1_P19_D4
YSG15710	yASS1 A118D	MATa	118	arg1Δ0::yASS1(A118D)-tARG1-NatMX	YAD1268	yASS1_P19_D5
YSG15711	yASS1 A118D	MATa	118	arg1Δ0::yASS1(A118D)-tARG1-NatMX	YAD1268	yASS1_P19_D6
YSG15712	yASS1 A118G	MATa	118	arg1Δ0::yASS1(A118G)-tARG1-NatMX	YAD1268	yASS1_P19_D7
YSG15713	yASS1 A118P	MATa	118	arg1Δ0::yASS1(A118P)-tARG1-NatMX	YAD1268	yASS1_P19_D8
YSG15714	yASS1 A118G	MATa	118	arg1Δ0::yASS1(A118G)-tARG1-NatMX	YAD1268	yASS1_P19_D9
YSG15715	yASS1 A118S	MATa	118	arg1Δ0::yASS1(A118S)-tARG1-NatMX	YAD1268	yASS1_P19_D10
YSG15716	yASS1 A118G	MATa	118	arg1Δ0::yASS1(A118G)-tARG1-NatMX	YAD1268	yASS1_P19_D11
YSG15717	yASS1 A118S	MATa	118	arg1Δ0::yASS1(A118S)-tARG1-NatMX	YAD1268	yASS1_P19_D12
YSG15718	yASS1 A118S	MATa	118	arg1Δ0::yASS1(A118S)-tARG1-NatMX	YAD1268	yASS1_P19_E1
YSG15719	yASS1 A118G	MATa	118	arg1Δ0::yASS1(A118G)-tARG1-NatMX	YAD1268	yASS1_P19_E2
YSG15720	yASS1 A118P	MATa	118	arg1Δ0::yASS1(A118P)-tARG1-NatMX	YAD1268	yASS1_P19_E3
YSG15721	yASS1 A118P	MATa	118	arg1Δ0::yASS1(A118P)-tARG1-NatMX	YAD1268	yASS1_P19_E4
YSG15722	yASS1 A118D	MATa	118	arg1Δ0::yASS1(A118D)-tARG1-NatMX	YAD1268	yASS1_P19_E5
YSG15723	yASS1 A118S	MATa	118	arg1Δ0::yASS1(A118S)-tARG1-NatMX	YAD1268	yASS1_P19_E6
YSG15724	yASS1 A118G	MATa	118	arg1Δ0::yASS1(A118G)-tARG1-NatMX	YAD1268	yASS1_P19_E7
YSG15725	yASS1 A118V	MATa	118	arg1Δ0::yASS1(A118V)-tARG1-NatMX	YAD1268	yASS1_P19_E8
YSG15726	yASS1 A118S	MATa	118	arg1Δ0::yASS1(A118S)-tARG1-NatMX	YAD1268	yASS1_P19_E9
YSG15727	yASS1 L135V	MATa	135	arg1Δ0::yASS1(L135V)-tARG1-NatMX	YAD1268	yASS1_P19_E10
YSG15728	yASS1 L135Q	MATa	135	arg1Δ0::yASS1(L135Q)-tARG1-NatMX	YAD1268	yASS1_P19_E11
YSG15729	yASS1 L135P	MATa	135	arg1Δ0::yASS1(L135P)-tARG1-NatMX	YAD1268	yASS1_P19_E12
YSG15730	yASS1 L135M	MATa	135	arg1Δ0::yASS1(L135M)-tARG1-NatMX	YAD1268	yASS1_P19_F1
YSG15731	yASS1 L135M	MATa	135	arg1Δ0::yASS1(L135M)-tARG1-NatMX	YAD1268	yASS1_P19_F2
YSG15733	yASS1 L135M	MATa	135	arg1Δ0::yASS1(L135M)-tARG1-NatMX	YAD1268	yASS1_P19_F4
YSG15734	yASS1 L135Q	MATa	135	arg1Δ0::yASS1(L135Q)-tARG1-NatMX	YAD1268	yASS1_P19_F5
YSG15735	yASS1 L135Q	MATa	135	arg1Δ0::yASS1(L135Q)-tARG1-NatMX	YAD1268	yASS1_P19_F6
YSG15736	yASS1 L135P	MATa	135	arg1Δ0::yASS1(L135P)-tARG1-NatMX	YAD1268	yASS1_P19_F7
YSG15737	yASS1 L135V	MATa	135	arg1Δ0::yASS1(L135V)-tARG1-NatMX	YAD1268	yASS1_P19_F8
YSG15738	yASS1 L135P	MATa	135	arg1Δ0::yASS1(L135P)-tARG1-NatMX	YAD1268	yASS1_P19_F9
YSG15740	yASS1 L135R	MATa	135	arg1Δ0::yASS1(L135R)-tARG1-NatMX	YAD1268	yASS1_P19_F11
YSG15741	yASS1 L135P	MATa	135	arg1Δ0::yASS1(L135P)-tARG1-NatMX	YAD1268	yASS1_P19_F12
YSG15742	yASS1 L135V	MATa	135	arg1Δ0::yASS1(L135V)-tARG1-NatMX	YAD1268	yASS1_P19_G1
YSG15743	yASS1 L135P	MATa	135	arg1Δ0::yASS1(L135P)-tARG1-NatMX	YAD1268	yASS1_P19_G2
YSG15744	yASS1 L135P	MATa	135	arg1Δ0::yASS1(L135P)-tARG1-NatMX	YAD1268	yASS1_P19_G3
YSG15745	yASS1 L135Q	MATa	135	arg1Δ0::yASS1(L135Q)-tARG1-NatMX	YAD1268	yASS1_P19_G4
YSG15746	yASS1 L135M	MATa	135	arg1Δ0::yASS1(L135M)-tARG1-NatMX	YAD1268	yASS1_P19_G5
YSG15747	yASS1 N152H	MATa	152	arg1Δ0::yASS1(N152H)-tARG1-NatMX	YAD1268	yASS1_P19_G6
YSG15748	yASS1 N152Y	MATa	152	arg1Δ0::yASS1(N152Y)-tARG1-NatMX	YAD1268	yASS1_P19_G7
YSG15749	yASS1 N152Y	MATa	152	arg1Δ0::yASS1(N152Y)-tARG1-NatMX	YAD1268	yASS1_P19_G8
YSG15750	yASS1 N152H	MATa	152	arg1Δ0::yASS1(N152H)-tARG1-NatMX	YAD1268	yASS1_P19_G9
YSG15751	yASS1 N152T	MATa	152	arg1Δ0::yASS1(N152T)-tARG1-NatMX	YAD1268	yASS1_P19_G10
YSG15752	yASS1 N152I	MATa	152	arg1Δ0::yASS1(N152I)-tARG1-NatMX	YAD1268	yASS1_P19_G11
YSG15753	yASS1 N152Y	MATa	152	arg1Δ0::yASS1(N152Y)-tARG1-NatMX	YAD1268	yASS1_P19_G12
YSG15754	yASS1 N152S	MATa	152	arg1Δ0::yASS1(N152S)-tARG1-NatMX	YAD1268	yASS1_P19_H1
YSG15755	yASS1 N152S	MATa	152	arg1Δ0::yASS1(N152S)-tARG1-NatMX	YAD1268	yASS1_P19_H2
YSG15756	yASS1 N152H	MATa	152	arg1Δ0::yASS1(N152H)-tARG1-NatMX	YAD1268	yASS1_P19_H3
YSG15757	yASS1 N152H	MATa	152	arg1Δ0::yASS1(N152H)-tARG1-NatMX	YAD1268	yASS1_P19_H4
YSG15758	yASS1 N152T	MATa	152	arg1Δ0::yASS1(N152T)-tARG1-NatMX	YAD1268	yASS1_P19_H5
YSG15759	yASS1 N152Y	MATa	152	arg1Δ0::yASS1(N152Y)-tARG1-NatMX	YAD1268	yASS1_P19_H6
YSG15760	yASS1 N152T	MATa	152	arg1Δ0::yASS1(N152T)-tARG1-NatMX	YAD1268	yASS1_P19_H7
YSG15761	yASS1 N152S	MATa	152	arg1Δ0::yASS1(N152S)-tARG1-NatMX	YAD1268	yASS1_P19_H8
YSG15762	yASS1 N152K	MATa	152	arg1Δ0::yASS1(N152K)-tARG1-NatMX	YAD1268	yASS1_P19_H9
YSG15763	yASS1 N152T	MATa	152	arg1Δ0::yASS1(N152T)-tARG1-NatMX	YAD1268	yASS1_P19_H10
YSG15764	yASS1 N152Y	MATa	152	arg1Δ0::yASS1(N152Y)-tARG1-NatMX	YAD1268	yASS1_P19_H11
YSG15768	yASS1 D85G	MATa	85	arg1Δ0::yASS1(D85G)-tARG1-NatMX	YAD1268	yASS1_P20_A3
YSG15769	yASS1 D85G	MATa	85	arg1Δ0::yASS1(D85G)-tARG1-NatMX	YAD1268	yASS1_P20_A4
YSG15770	yASS1 D85N	MATa	85	arg1Δ0::yASS1(D85N)-tARG1-NatMX	YAD1268	yASS1_P20_A5
YSG15771	yASS1 D85Y	MATa	85	arg1Δ0::yASS1(D85Y)-tARG1-NatMX	YAD1268	yASS1_P20_A6
YSG15772	yASS1 D85A	MATa	85	arg1Δ0::yASS1(D85A)-tARG1-NatMX	YAD1268	yASS1_P20_A7
YSG15773	yASS1 D85H	MATa	85	arg1Δ0::yASS1(D85H)-tARG1-NatMX	YAD1268	yASS1_P20_A8
YSG15774	yASS1 D85V	MATa	85	arg1Δ0::yASS1(D85V)-tARG1-NatMX	YAD1268	yASS1_P20_A9
YSG15775	yASS1 D85H	MATa	85	arg1Δ0::yASS1(D85H)-tARG1-NatMX	YAD1268	yASS1_P20_A10
YSG15776	yASS1 D85G	MATa	85	arg1Δ0::yASS1(D85G)-tARG1-NatMX	YAD1268	yASS1_P20_A11
YSG15777	yASS1 D85N	MATa	85	arg1Δ0::yASS1(D85N)-tARG1-NatMX	YAD1268	yASS1_P20_A12
YSG15778	yASS1 D85H	MATa	85	arg1Δ0::yASS1(D85H)-tARG1-NatMX	YAD1268	yASS1_P20_B1
YSG15779	yASS1 D85A	MATa	85	arg1Δ0::yASS1(D85A)-tARG1-NatMX	YAD1268	yASS1_P20_B2
YSG15780	yASS1 D85N	MATa	85	arg1Δ0::yASS1(D85N)-tARG1-NatMX	YAD1268	yASS1_P20_B3
YSG15781	yASS1 D85H	MATa	85	arg1Δ0::yASS1(D85H)-tARG1-NatMX	YAD1268	yASS1_P20_B4
YSG15782	yASS1 D85E	MATa	85	arg1Δ0::yASS1(D85E)-tARG1-NatMX	YAD1268	yASS1_P20_B5
YSG15783	yASS1 D85E	MATa	85	arg1Δ0::yASS1(D85E)-tARG1-NatMX	YAD1268	yASS1_P20_B6
YSG15784	yASS1 D85Y	MATa	85	arg1Δ0::yASS1(D85Y)-tARG1-NatMX	YAD1268	yASS1_P20_B7
YSG15785	yASS1 Q102H	MATa	102	arg1Δ0::yASS1(Q102H)-tARG1-NatMX	YAD1268	yASS1_P20_B8
YSG15786	yASS1 Q102H	MATa	102	arg1Δ0::yASS1(Q102H)-tARG1-NatMX	YAD1268	yASS1_P20_B9
YSG15787	yASS1 Q102E	MATa	102	arg1Δ0::yASS1(Q102E)-tARG1-NatMX	YAD1268	yASS1_P20_B10
YSG15788	yASS1 Q102R	MATa	102	arg1Δ0::yASS1(Q102R)-tARG1-NatMX	YAD1268	yASS1_P20_B11
YSG15789	yASS1 Q102R	MATa	102	arg1Δ0::yASS1(Q102R)-tARG1-NatMX	YAD1268	yASS1_P20_B12
YSG15790	yASS1 Q102P	MATa	102	arg1Δ0::yASS1(Q102P)-tARG1-NatMX	YAD1268	yASS1_P20_C1
YSG15791	yASS1 Q102L	MATa	102	arg1Δ0::yASS1(Q102L)-tARG1-NatMX	YAD1268	yASS1_P20_C2
YSG15793	yASS1 Q102K	MATa	102	arg1Δ0::yASS1(Q102K)-tARG1-NatMX	YAD1268	yASS1_P20_C4
YSG15794	yASS1 Q102E	MATa	102	arg1Δ0::yASS1(Q102E)-tARG1-NatMX	YAD1268	yASS1_P20_C5
YSG15795	yASS1 Q102R	MATa	102	arg1Δ0::yASS1(Q102R)-tARG1-NatMX	YAD1268	yASS1_P20_C6
YSG15796	yASS1 Q102E	MATa	102	arg1Δ0::yASS1(Q102E)-tARG1-NatMX	YAD1268	yASS1_P20_C7
YSG15797	yASS1 Q102H	MATa	102	arg1Δ0::yASS1(Q102H)-tARG1-NatMX	YAD1268	yASS1_P20_C8
YSG15798	yASS1 Q102L	MATa	102	arg1Δ0::yASS1(Q102L)-tARG1-NatMX	YAD1268	yASS1_P20_C9
YSG15800	yASS1 Q102H	MATa	102	arg1Δ0::yASS1(Q102H)-tARG1-NatMX	YAD1268	yASS1_P20_C11
YSG15801	yASS1 Q102R	MATa	102	arg1Δ0::yASS1(Q102R)-tARG1-NatMX	YAD1268	yASS1_P20_C12
YSG15802	yASS1 Q102L	MATa	102	arg1Δ0::yASS1(Q102L)-tARG1-NatMX	YAD1268	yASS1_P20_D1
YSG15803	yASS1 Q102P	MATa	102	arg1Δ0::yASS1(Q102P)-tARG1-NatMX	YAD1268	yASS1_P20_D2
YSG15804	yASS1 Q102E	MATa	102	arg1Δ0::yASS1(Q102E)-tARG1-NatMX	YAD1268	yASS1_P20_D3
YSG15805	yASS1 T119A	MATa	119	arg1Δ0::yASS1(T119A)-tARG1-NatMX	YAD1268	yASS1_P20_D4
YSG15806	yASS1 T119I	MATa	119	arg1Δ0::yASS1(T119I)-tARG1-NatMX	YAD1268	yASS1_P20_D5
YSG15807	yASS1 T119I	MATa	119	arg1Δ0::yASS1(T119I)-tARG1-NatMX	YAD1268	yASS1_P20_D6
YSG15808	yASS1 T119P	MATa	119	arg1Δ0::yASS1(T119P)-tARG1-NatMX	YAD1268	yASS1_P20_D7
YSG15809	yASS1 T119A	MATa	119	arg1Δ0::yASS1(T119A)-tARG1-NatMX	YAD1268	yASS1_P20_D8
YSG15810	yASS1 T119A	MATa	119	arg1Δ0::yASS1(T119A)-tARG1-NatMX	YAD1268	yASS1_P20_D9
YSG15811	yASS1 T119K	MATa	119	arg1Δ0::yASS1(T119K)-tARG1-NatMX	YAD1268	yASS1_P20_D10
YSG15812	yASS1 T119R	MATa	119	arg1Δ0::yASS1(T119R)-tARG1-NatMX	YAD1268	yASS1_P20_D11
YSG15813	yASS1 T119R	MATa	119	arg1Δ0::yASS1(T119R)-tARG1-NatMX	YAD1268	yASS1_P20_D12
YSG15814	yASS1 T119R	MATa	119	arg1Δ0::yASS1(T119R)-tARG1-NatMX	YAD1268	yASS1_P20_E1
YSG15815	yASS1 T119R	MATa	119	arg1Δ0::yASS1(T119R)-tARG1-NatMX	YAD1268	yASS1_P20_E2
YSG15816	yASS1 T119K	MATa	119	arg1Δ0::yASS1(T119K)-tARG1-NatMX	YAD1268	yASS1_P20_E3
YSG15817	yASS1 T119K	MATa	119	arg1Δ0::yASS1(T119K)-tARG1-NatMX	YAD1268	yASS1_P20_E4
YSG15818	yASS1 T119R	MATa	119	arg1Δ0::yASS1(T119R)-tARG1-NatMX	YAD1268	yASS1_P20_E5
YSG15819	yASS1 T119I	MATa	119	arg1Δ0::yASS1(T119I)-tARG1-NatMX	YAD1268	yASS1_P20_E6
YSG15820	yASS1 T119K	MATa	119	arg1Δ0::yASS1(T119K)-tARG1-NatMX	YAD1268	yASS1_P20_E7
YSG15821	yASS1 T119S	MATa	119	arg1Δ0::yASS1(T119S)-tARG1-NatMX	YAD1268	yASS1_P20_E8
YSG15822	yASS1 T119S	MATa	119	arg1Δ0::yASS1(T119S)-tARG1-NatMX	YAD1268	yASS1_P20_E9
YSG15823	yASS1 A136S	MATa	136	arg1Δ0::yASS1(A136S)-tARG1-NatMX	YAD1268	yASS1_P20_E10
YSG15824	yASS1 A136P	MATa	136	arg1Δ0::yASS1(A136P)-tARG1-NatMX	YAD1268	yASS1_P20_E11
YSG15825	yASS1 A136T	MATa	136	arg1Δ0::yASS1(A136T)-tARG1-NatMX	YAD1268	yASS1_P20_E12
YSG15826	yASS1 A136G	MATa	136	arg1Δ0::yASS1(A136G)-tARG1-NatMX	YAD1268	yASS1_P20_F1
YSG15829	yASS1 A136V	MATa	136	arg1Δ0::yASS1(A136V)-tARG1-NatMX	YAD1268	yASS1_P20_F4
YSG15830	yASS1 A136T	MATa	136	arg1Δ0::yASS1(A136T)-tARG1-NatMX	YAD1268	yASS1_P20_F5
YSG15831	yASS1 A136V	MATa	136	arg1Δ0::yASS1(A136V)-tARG1-NatMX	YAD1268	yASS1_P20_F6
YSG15833	yASS1 A136V	MATa	136	arg1Δ0::yASS1(A136V)-tARG1-NatMX	YAD1268	yASS1_P20_F8
YSG15834	yASS1 A136G	MATa	136	arg1Δ0::yASS1(A136G)-tARG1-NatMX	YAD1268	yASS1_P20_F9
YSG15836	yASS1 A136S	MATa	136	arg1Δ0::yASS1(A136S)-tARG1-NatMX	YAD1268	yASS1_P20_F11
YSG15837	yASS1 A136T	MATa	136	arg1Δ0::yASS1(A136T)-tARG1-NatMX	YAD1268	yASS1_P20_F12
YSG15838	yASS1 A136P	MATa	136	arg1Δ0::yASS1(A136P)-tARG1-NatMX	YAD1268	yASS1_P20_G1
YSG15839	yASS1 A136D	MATa	136	arg1Δ0::yASS1(A136D)-tARG1-NatMX	YAD1268	yASS1_P20_G2
YSG15840	yASS1 A136V	MATa	136	arg1Δ0::yASS1(A136V)-tARG1-NatMX	YAD1268	yASS1_P20_G3
YSG15842	yASS1 A136T	MATa	136	arg1Δ0::yASS1(A136T)-tARG1-NatMX	YAD1268	yASS1_P20_G5
YSG15863	yASS1 R86H	MATa	86	arg1Δ0::yASS1(R86H)-tARG1-NatMX	YAD1268	yASS1_P21_A2
YSG15864	yASS1 R86P	MATa	86	arg1Δ0::yASS1(R86P)-tARG1-NatMX	YAD1268	yASS1_P21_A3
YSG15865	yASS1 R86H	MATa	86	arg1Δ0::yASS1(R86H)-tARG1-NatMX	YAD1268	yASS1_P21_A4
YSG15866	yASS1 R86P	MATa	86	arg1Δ0::yASS1(R86P)-tARG1-NatMX	YAD1268	yASS1_P21_A5
YSG15867	yASS1 R86P	MATa	86	arg1Δ0::yASS1(R86P)-tARG1-NatMX	YAD1268	yASS1_P21_A6
YSG15868	yASS1 R86H	MATa	86	arg1Δ0::yASS1(R86H)-tARG1-NatMX	YAD1268	yASS1_P21_A7
YSG15869	yASS1 R86H	MATa	86	arg1Δ0::yASS1(R86H)-tARG1-NatMX	YAD1268	yASS1_P21_A8
YSG15870	yASS1 R86L	MATa	86	arg1Δ0::yASS1(R86L)-tARG1-NatMX	YAD1268	yASS1_P21_A9
YSG15871	yASS1 R86H	MATa	86	arg1Δ0::yASS1(R86H)-tARG1-NatMX	YAD1268	yASS1_P21_A10
YSG15872	yASS1 R86G	MATa	86	arg1Δ0::yASS1(R86G)-tARG1-NatMX	YAD1268	yASS1_P21_A11
YSG15873	yASS1 R86G	MATa	86	arg1Δ0::yASS1(R86G)-tARG1-NatMX	YAD1268	yASS1_P21_A12
YSG15874	yASS1 R86P	MATa	86	arg1Δ0::yASS1(R86P)-tARG1-NatMX	YAD1268	yASS1_P21_B1
YSG15875	yASS1 R86H	MATa	86	arg1Δ0::yASS1(R86H)-tARG1-NatMX	YAD1268	yASS1_P21_B2
YSG15876	yASS1 R86G	MATa	86	arg1Δ0::yASS1(R86G)-tARG1-NatMX	YAD1268	yASS1_P21_B3
YSG15877	yASS1 R86G	MATa	86	arg1Δ0::yASS1(R86G)-tARG1-NatMX	YAD1268	yASS1_P21_B4
YSG15878	yASS1 R86P	MATa	86	arg1Δ0::yASS1(R86P)-tARG1-NatMX	YAD1268	yASS1_P21_B5
YSG15879	yASS1 R86S	MATa	86	arg1Δ0::yASS1(R86S)-tARG1-NatMX	YAD1268	yASS1_P21_B6
YSG15880	yASS1 R86P	MATa	86	arg1Δ0::yASS1(R86P)-tARG1-NatMX	YAD1268	yASS1_P21_B7
YSG15881	yASS1 V103M	MATa	103	arg1Δ0::yASS1(V103M)-tARG1-NatMX	YAD1268	yASS1_P21_B8
YSG15883	yASS1 V103E	MATa	103	arg1Δ0::yASS1(V103E)-tARG1-NatMX	YAD1268	yASS1_P21_B10
YSG15884	yASS1 V103G	MATa	103	arg1Δ0::yASS1(V103G)-tARG1-NatMX	YAD1268	yASS1_P21_B11
YSG15885	yASS1 V103A	MATa	103	arg1Δ0::yASS1(V103A)-tARG1-NatMX	YAD1268	yASS1_P21_B12
YSG15886	yASS1 V103A	MATa	103	arg1Δ0::yASS1(V103A)-tARG1-NatMX	YAD1268	yASS1_P21_C1
YSG15887	yASS1 V103L	MATa	103	arg1Δ0::yASS1(V103L)-tARG1-NatMX	YAD1268	yASS1_P21_C2
YSG15891	yASS1 V103M	MATa	103	arg1Δ0::yASS1(V103M)-tARG1-NatMX	YAD1268	yASS1_P21_C6
YSG15892	yASS1 V103G	MATa	103	arg1Δ0::yASS1(V103G)-tARG1-NatMX	YAD1268	yASS1_P21_C7
YSG15893	yASS1 V103E	MATa	103	arg1Δ0::yASS1(V103E)-tARG1-NatMX	YAD1268	yASS1_P21_C8
YSG15894	yASS1 V103G	MATa	103	arg1Δ0::yASS1(V103G)-tARG1-NatMX	YAD1268	yASS1_P21_C9
YSG15896	yASS1 V103G	MATa	103	arg1Δ0::yASS1(V103G)-tARG1-NatMX	YAD1268	yASS1_P21_C11
YSG15897	yASS1 V103E	MATa	103	arg1Δ0::yASS1(V103E)-tARG1-NatMX	YAD1268	yASS1_P21_C12
YSG15898	yASS1 V103G	MATa	103	arg1Δ0::yASS1(V103G)-tARG1-NatMX	YAD1268	yASS1_P21_D1
YSG15899	yASS1 V103E	MATa	103	arg1Δ0::yASS1(V103E)-tARG1-NatMX	YAD1268	yASS1_P21_D2
YSG15900	yASS1 V103L	MATa	103	arg1Δ0::yASS1(V103L)-tARG1-NatMX	YAD1268	yASS1_P21_D3
YSG15901	yASS1 G120A	MATa	120	arg1Δ0::yASS1(G120A)-tARG1-NatMX	YAD1268	yASS1_P21_D4
YSG15902	yASS1 G120E	MATa	120	arg1Δ0::yASS1(G120E)-tARG1-NatMX	YAD1268	yASS1_P21_D5
YSG15903	yASS1 G120E	MATa	120	arg1Δ0::yASS1(G120E)-tARG1-NatMX	YAD1268	yASS1_P21_D6
YSG15904	yASS1 G120E	MATa	120	arg1Δ0::yASS1(G120E)-tARG1-NatMX	YAD1268	yASS1_P21_D7
YSG15905	yASS1 G120A	MATa	120	arg1Δ0::yASS1(G120A)-tARG1-NatMX	YAD1268	yASS1_P21_D8
YSG15906	yASS1 G120A	MATa	120	arg1Δ0::yASS1(G120A)-tARG1-NatMX	YAD1268	yASS1_P21_D9
YSG15907	yASS1 G120A	MATa	120	arg1Δ0::yASS1(G120A)-tARG1-NatMX	YAD1268	yASS1_P21_D10
YSG15908	yASS1 G120R	MATa	120	arg1Δ0::yASS1(G120R)-tARG1-NatMX	YAD1268	yASS1_P21_D11
YSG15909	yASS1 G120A	MATa	120	arg1Δ0::yASS1(G120A)-tARG1-NatMX	YAD1268	yASS1_P21_D12
YSG15910	yASS1 G120V	MATa	120	arg1Δ0::yASS1(G120V)-tARG1-NatMX	YAD1268	yASS1_P21_E1
YSG15911	yASS1 G120V	MATa	120	arg1Δ0::yASS1(G120V)-tARG1-NatMX	YAD1268	yASS1_P21_E2
YSG15912	yASS1 G120R	MATa	120	arg1Δ0::yASS1(G120R)-tARG1-NatMX	YAD1268	yASS1_P21_E3
YSG15914	yASS1 G120A	MATa	120	arg1Δ0::yASS1(G120A)-tARG1-NatMX	YAD1268	yASS1_P21_E5
YSG15915	yASS1 G120V	MATa	120	arg1Δ0::yASS1(G120V)-tARG1-NatMX	YAD1268	yASS1_P21_E6
YSG15916	yASS1 G120R	MATa	120	arg1Δ0::yASS1(G120R)-tARG1-NatMX	YAD1268	yASS1_P21_E7
YSG15917	yASS1 G120E	MATa	120	arg1Δ0::yASS1(G120E)-tARG1-NatMX	YAD1268	yASS1_P21_E8
YSG15918	yASS1 G120R	MATa	120	arg1Δ0::yASS1(G120R)-tARG1-NatMX	YAD1268	yASS1_P21_E9
YSG15919	yASS1 P137R	MATa	137	arg1Δ0::yASS1(P137R)-tARG1-NatMX	YAD1268	yASS1_P21_E10
YSG15920	yASS1 P137H	MATa	137	arg1Δ0::yASS1(P137H)-tARG1-NatMX	YAD1268	yASS1_P21_E11
YSG15921	yASS1 P137L	MATa	137	arg1Δ0::yASS1(P137L)-tARG1-NatMX	YAD1268	yASS1_P21_E12
YSG15922	yASS1 P137S	MATa	137	arg1Δ0::yASS1(P137S)-tARG1-NatMX	YAD1268	yASS1_P21_F1
YSG15923	yASS1 P137S	MATa	137	arg1Δ0::yASS1(P137S)-tARG1-NatMX	YAD1268	yASS1_P21_F2
YSG15925	yASS1 P137R	MATa	137	arg1Δ0::yASS1(P137R)-tARG1-NatMX	YAD1268	yASS1_P21_F4
YSG15926	yASS1 P137A	MATa	137	arg1Δ0::yASS1(P137A)-tARG1-NatMX	YAD1268	yASS1_P21_F5
YSG15927	yASS1 P137L	MATa	137	arg1Δ0::yASS1(P137L)-tARG1-NatMX	YAD1268	yASS1_P21_F6
YSG15928	yASS1 P137L	MATa	137	arg1Δ0::yASS1(P137L)-tARG1-NatMX	YAD1268	yASS1_P21_F7
YSG15929	yASS1 P137L	MATa	137	arg1Δ0::yASS1(P137L)-tARG1-NatMX	YAD1268	yASS1_P21_F8
YSG15930	yASS1 P137T	MATa	137	arg1Δ0::yASS1(P137T)-tARG1-NatMX	YAD1268	yASS1_P21_F9
YSG15932	yASS1 P137L	MATa	137	arg1Δ0::yASS1(P137L)-tARG1-NatMX	YAD1268	yASS1_P21_F11
YSG15933	yASS1 P137S	MATa	137	arg1Δ0::yASS1(P137S)-tARG1-NatMX	YAD1268	yASS1_P21_F12
YSG15934	yASS1 P137L	MATa	137	arg1Δ0::yASS1(P137L)-tARG1-NatMX	YAD1268	yASS1_P21_G1
YSG15935	yASS1 P137R	MATa	137	arg1Δ0::yASS1(P137R)-tARG1-NatMX	YAD1268	yASS1_P21_G2
YSG15936	yASS1 P137H	MATa	137	arg1Δ0::yASS1(P137H)-tARG1-NatMX	YAD1268	yASS1_P21_G3
YSG15937	yASS1 P137A	MATa	137	arg1Δ0::yASS1(P137A)-tARG1-NatMX	YAD1268	yASS1_P21_G4
YSG15938	yASS1 P137R	MATa	137	arg1Δ0::yASS1(P137R)-tARG1-NatMX	YAD1268	yASS1_P21_G5
YSG15939	yASS1 F154S	MATa	154	arg1Δ0::yASS1(F154S)-tARG1-NatMX	YAD1268	yASS1_P21_G6
YSG15940	yASS1 F154S	MATa	154	arg1Δ0::yASS1(F154S)-tARG1-NatMX	YAD1268	yASS1_P21_G7
YSG15941	yASS1 F154C	MATa	154	arg1Δ0::yASS1(F154C)-tARG1-NatMX	YAD1268	yASS1_P21_G8
YSG15942	yASS1 F154Y	MATa	154	arg1Δ0::yASS1(F154Y)-tARG1-NatMX	YAD1268	yASS1_P21_G9
YSG15943	yASS1 F154C	MATa	154	arg1Δ0::yASS1(F154C)-tARG1-NatMX	YAD1268	yASS1_P21_G10
YSG15944	yASS1 F154Y	MATa	154	arg1Δ0::yASS1(F154Y)-tARG1-NatMX	YAD1268	yASS1_P21_G11
YSG15945	yASS1 F154Y	MATa	154	arg1Δ0::yASS1(F154Y)-tARG1-NatMX	YAD1268	yASS1_P21_G12
YSG15946	yASS1 F154V	MATa	154	arg1Δ0::yASS1(F154V)-tARG1-NatMX	YAD1268	yASS1_P21_H1
YSG15947	yASS1 F154V	MATa	154	arg1Δ0::yASS1(F154V)-tARG1-NatMX	YAD1268	yASS1_P21_H2
YSG15948	yASS1 F154Y	MATa	154	arg1Δ0::yASS1(F154Y)-tARG1-NatMX	YAD1268	yASS1_P21_H3
YSG15949	yASS1 F154V	MATa	154	arg1Δ0::yASS1(F154V)-tARG1-NatMX	YAD1268	yASS1_P21_H4
YSG15950	yASS1 F154I	MATa	154	arg1Δ0::yASS1(F154I)-tARG1-NatMX	YAD1268	yASS1_P21_H5
YSG15951	yASS1 F154I	MATa	154	arg1Δ0::yASS1(F154I)-tARG1-NatMX	YAD1268	yASS1_P21_H6
YSG15952	yASS1 F154Y	MATa	154	arg1Δ0::yASS1(F154Y)-tARG1-NatMX	YAD1268	yASS1_P21_H7
YSG15953	yASS1 F154S	MATa	154	arg1Δ0::yASS1(F154S)-tARG1-NatMX	YAD1268	yASS1_P21_H8
YSG15954	yASS1 F154Y	MATa	154	arg1Δ0::yASS1(F154Y)-tARG1-NatMX	YAD1268	yASS1_P21_H9
YSG15955	yASS1 F154S	MATa	154	arg1Δ0::yASS1(F154S)-tARG1-NatMX	YAD1268	yASS1_P21_H10
YSG15956	yASS1 F154V	MATa	154	arg1Δ0::yASS1(F154V)-tARG1-NatMX	YAD1268	yASS1_P21_H11
YSG15959	yASS1 Y87S	MATa	87	arg1Δ0::yASS1(Y87S)-tARG1-NatMX	YAD1268	yASS1_P22_A2
YSG15960	yASS1 Y87D	MATa	87	arg1Δ0::yASS1(Y87D)-tARG1-NatMX	YAD1268	yASS1_P22_A3
YSG15961	yASS1 Y87D	MATa	87	arg1Δ0::yASS1(Y87D)-tARG1-NatMX	YAD1268	yASS1_P22_A4
YSG15962	yASS1 Y87D	MATa	87	arg1Δ0::yASS1(Y87D)-tARG1-NatMX	YAD1268	yASS1_P22_A5
YSG15963	yASS1 Y87C	MATa	87	arg1Δ0::yASS1(Y87C)-tARG1-NatMX	YAD1268	yASS1_P22_A6
YSG15964	yASS1 Y87D	MATa	87	arg1Δ0::yASS1(Y87D)-tARG1-NatMX	YAD1268	yASS1_P22_A7
YSG15965	yASS1 Y87N	MATa	87	arg1Δ0::yASS1(Y87N)-tARG1-NatMX	YAD1268	yASS1_P22_A8
YSG15966	yASS1 Y87C	MATa	87	arg1Δ0::yASS1(Y87C)-tARG1-NatMX	YAD1268	yASS1_P22_A9
YSG15967	yASS1 Y87S	MATa	87	arg1Δ0::yASS1(Y87S)-tARG1-NatMX	YAD1268	yASS1_P22_A10
YSG15968	yASS1 Y87C	MATa	87	arg1Δ0::yASS1(Y87C)-tARG1-NatMX	YAD1268	yASS1_P22_A11
YSG15969	yASS1 Y87F	MATa	87	arg1Δ0::yASS1(Y87F)-tARG1-NatMX	YAD1268	yASS1_P22_A12
YSG15970	yASS1 Y87N	MATa	87	arg1Δ0::yASS1(Y87N)-tARG1-NatMX	YAD1268	yASS1_P22_B1
YSG15971	yASS1 Y87N	MATa	87	arg1Δ0::yASS1(Y87N)-tARG1-NatMX	YAD1268	yASS1_P22_B2
YSG15972	yASS1 Y87H	MATa	87	arg1Δ0::yASS1(Y87H)-tARG1-NatMX	YAD1268	yASS1_P22_B3
YSG15973	yASS1 Y87C	MATa	87	arg1Δ0::yASS1(Y87C)-tARG1-NatMX	YAD1268	yASS1_P22_B4
YSG15974	yASS1 Y87S	MATa	87	arg1Δ0::yASS1(Y87S)-tARG1-NatMX	YAD1268	yASS1_P22_B5
YSG15975	yASS1 Y87S	MATa	87	arg1Δ0::yASS1(Y87S)-tARG1-NatMX	YAD1268	yASS1_P22_B6
YSG15976	yASS1 Y87H	MATa	87	arg1Δ0::yASS1(Y87H)-tARG1-NatMX	YAD1268	yASS1_P22_B7
YSG15977	yASS1 E104V	MATa	104	arg1Δ0::yASS1(E104V)-tARG1-NatMX	YAD1268	yASS1_P22_B8
YSG15978	yASS1 E104D	MATa	104	arg1Δ0::yASS1(E104D)-tARG1-NatMX	YAD1268	yASS1_P22_B9
YSG15979	yASS1 E104V	MATa	104	arg1Δ0::yASS1(E104V)-tARG1-NatMX	YAD1268	yASS1_P22_B10
YSG15980	yASS1 E104D	MATa	104	arg1Δ0::yASS1(E104D)-tARG1-NatMX	YAD1268	yASS1_P22_B11
YSG15982	yASS1 E104Q	MATa	104	arg1Δ0::yASS1(E104Q)-tARG1-NatMX	YAD1268	yASS1_P22_C1
YSG15983	yASS1 E104A	MATa	104	arg1Δ0::yASS1(E104A)-tARG1-NatMX	YAD1268	yASS1_P22_C2
YSG15986	yASS1 E104Q	MATa	104	arg1Δ0::yASS1(E104Q)-tARG1-NatMX	YAD1268	yASS1_P22_C5
YSG15987	yASS1 E104D	MATa	104	arg1Δ0::yASS1(E104D)-tARG1-NatMX	YAD1268	yASS1_P22_C6
YSG15988	yASS1 E104V	MATa	104	arg1Δ0::yASS1(E104V)-tARG1-NatMX	YAD1268	yASS1_P22_C7
YSG15989	yASS1 E104A	MATa	104	arg1Δ0::yASS1(E104A)-tARG1-NatMX	YAD1268	yASS1_P22_C8
YSG15990	yASS1 E104G	MATa	104	arg1Δ0::yASS1(E104G)-tARG1-NatMX	YAD1268	yASS1_P22_C9
YSG15992	yASS1 E104V	MATa	104	arg1Δ0::yASS1(E104V)-tARG1-NatMX	YAD1268	yASS1_P22_C11
YSG15993	yASS1 E104V	MATa	104	arg1Δ0::yASS1(E104V)-tARG1-NatMX	YAD1268	yASS1_P22_C12
YSG15994	yASS1 E104V	MATa	104	arg1Δ0::yASS1(E104V)-tARG1-NatMX	YAD1268	yASS1_P22_D1
YSG15995	yASS1 E104V	MATa	104	arg1Δ0::yASS1(E104V)-tARG1-NatMX	YAD1268	yASS1_P22_D2
YSG15996	yASS1 E104V	MATa	104	arg1Δ0::yASS1(E104V)-tARG1-NatMX	YAD1268	yASS1_P22_D3
YSG15997	yASS1 K121Q	MATa	121	arg1Δ0::yASS1(K121Q)-tARG1-NatMX	YAD1268	yASS1_P22_D4
YSG15998	yASS1 K121R	MATa	121	arg1Δ0::yASS1(K121R)-tARG1-NatMX	YAD1268	yASS1_P22_D5
YSG15999	yASS1 K121R	MATa	121	arg1Δ0::yASS1(K121R)-tARG1-NatMX	YAD1268	yASS1_P22_D6
YSG16000	yASS1 K121Q	MATa	121	arg1Δ0::yASS1(K121Q)-tARG1-NatMX	YAD1268	yASS1_P22_D7
YSG16001	yASS1 K121M	MATa	121	arg1Δ0::yASS1(K121M)-tARG1-NatMX	YAD1268	yASS1_P22_D8
YSG16002	yASS1 K121E	MATa	121	arg1Δ0::yASS1(K121E)-tARG1-NatMX	YAD1268	yASS1_P22_D9
YSG16003	yASS1 K121M	MATa	121	arg1Δ0::yASS1(K121M)-tARG1-NatMX	YAD1268	yASS1_P22_D10
YSG16004	yASS1 K121E	MATa	121	arg1Δ0::yASS1(K121E)-tARG1-NatMX	YAD1268	yASS1_P22_D11
YSG16005	yASS1 K121R	MATa	121	arg1Δ0::yASS1(K121R)-tARG1-NatMX	YAD1268	yASS1_P22_D12
YSG16006	yASS1 K121T	MATa	121	arg1Δ0::yASS1(K121T)-tARG1-NatMX	YAD1268	yASS1_P22_E1
YSG16007	yASS1 K121M	MATa	121	arg1Δ0::yASS1(K121M)-tARG1-NatMX	YAD1268	yASS1_P22_E2
YSG16008	yASS1 K121N	MATa	121	arg1Δ0::yASS1(K121N)-tARG1-NatMX	YAD1268	yASS1_P22_E3
YSG16009	yASS1 K121T	MATa	121	arg1Δ0::yASS1(K121T)-tARG1-NatMX	YAD1268	yASS1_P22_E4
YSG16010	yASS1 K121T	MATa	121	arg1Δ0::yASS1(K121T)-tARG1-NatMX	YAD1268	yASS1_P22_E5
YSG16011	yASS1 K121N	MATa	121	arg1Δ0::yASS1(K121N)-tARG1-NatMX	YAD1268	yASS1_P22_E6
YSG16012	yASS1 K121E	MATa	121	arg1Δ0::yASS1(K121E)-tARG1-NatMX	YAD1268	yASS1_P22_E7
YSG16013	yASS1 K121Q	MATa	121	arg1Δ0::yASS1(K121Q)-tARG1-NatMX	YAD1268	yASS1_P22_E8
YSG16014	yASS1 K121M	MATa	121	arg1Δ0::yASS1(K121M)-tARG1-NatMX	YAD1268	yASS1_P22_E9
YSG16015	yASS1 Q138P	MATa	138	arg1Δ0::yASS1(Q138P)-tARG1-NatMX	YAD1268	yASS1_P22_E10
YSG16016	yASS1 Q138L	MATa	138	arg1Δ0::yASS1(Q138L)-tARG1-NatMX	YAD1268	yASS1_P22_E11
YSG16017	yASS1 Q138K	MATa	138	arg1Δ0::yASS1(Q138K)-tARG1-NatMX	YAD1268	yASS1_P22_E12
YSG16018	yASS1 Q138L	MATa	138	arg1Δ0::yASS1(Q138L)-tARG1-NatMX	YAD1268	yASS1_P22_F1
YSG16019	yASS1 Q138R	MATa	138	arg1Δ0::yASS1(Q138R)-tARG1-NatMX	YAD1268	yASS1_P22_F2
YSG16021	yASS1 Q138L	MATa	138	arg1Δ0::yASS1(Q138L)-tARG1-NatMX	YAD1268	yASS1_P22_F4
YSG16022	yASS1 Q138H	MATa	138	arg1Δ0::yASS1(Q138H)-tARG1-NatMX	YAD1268	yASS1_P22_F5
YSG16023	yASS1 Q138E	MATa	138	arg1Δ0::yASS1(Q138E)-tARG1-NatMX	YAD1268	yASS1_P22_F6
YSG16024	yASS1 Q138L	MATa	138	arg1Δ0::yASS1(Q138L)-tARG1-NatMX	YAD1268	yASS1_P22_F7
YSG16025	yASS1 Q138L	MATa	138	arg1Δ0::yASS1(Q138L)-tARG1-NatMX	YAD1268	yASS1_P22_F8
YSG16026	yASS1 Q138H	MATa	138	arg1Δ0::yASS1(Q138H)-tARG1-NatMX	YAD1268	yASS1_P22_F9
YSG16028	yASS1 Q138P	MATa	138	arg1Δ0::yASS1(Q138P)-tARG1-NatMX	YAD1268	yASS1_P22_F11
YSG16029	yASS1 Q138E	MATa	138	arg1Δ0::yASS1(Q138E)-tARG1-NatMX	YAD1268	yASS1_P22_F12
YSG16030	yASS1 Q138L	MATa	138	arg1Δ0::yASS1(Q138L)-tARG1-NatMX	YAD1268	yASS1_P22_G1
YSG16031	yASS1 Q138R	MATa	138	arg1Δ0::yASS1(Q138R)-tARG1-NatMX	YAD1268	yASS1_P22_G2
YSG16032	yASS1 Q138E	MATa	138	arg1Δ0::yASS1(Q138E)-tARG1-NatMX	YAD1268	yASS1_P22_G3
YSG16033	yASS1 Q138E	MATa	138	arg1Δ0::yASS1(Q138E)-tARG1-NatMX	YAD1268	yASS1_P22_G4
YSG16034	yASS1 Q138P	MATa	138	arg1Δ0::yASS1(Q138P)-tARG1-NatMX	YAD1268	yASS1_P22_G5
YSG16035	yASS1 K155M	MATa	155	arg1Δ0::yASS1(K155M)-tARG1-NatMX	YAD1268	yASS1_P22_G6
YSG16036	yASS1 K155R	MATa	155	arg1Δ0::yASS1(K155R)-tARG1-NatMX	YAD1268	yASS1_P22_G7
YSG16037	yASS1 K155E	MATa	155	arg1Δ0::yASS1(K155E)-tARG1-NatMX	YAD1268	yASS1_P22_G8
YSG16038	yASS1 K155E	MATa	155	arg1Δ0::yASS1(K155E)-tARG1-NatMX	YAD1268	yASS1_P22_G9
YSG16039	yASS1 K155N	MATa	155	arg1Δ0::yASS1(K155N)-tARG1-NatMX	YAD1268	yASS1_P22_G10
YSG16040	yASS1 K155E	MATa	155	arg1Δ0::yASS1(K155E)-tARG1-NatMX	YAD1268	yASS1_P22_G11
YSG16041	yASS1 K155T	MATa	155	arg1Δ0::yASS1(K155T)-tARG1-NatMX	YAD1268	yASS1_P22_G12
YSG16042	yASS1 K155N	MATa	155	arg1Δ0::yASS1(K155N)-tARG1-NatMX	YAD1268	yASS1_P22_H1
YSG16043	yASS1 K155E	MATa	155	arg1Δ0::yASS1(K155E)-tARG1-NatMX	YAD1268	yASS1_P22_H2
YSG16044	yASS1 K155Q	MATa	155	arg1Δ0::yASS1(K155Q)-tARG1-NatMX	YAD1268	yASS1_P22_H3
YSG16045	yASS1 K155Q	MATa	155	arg1Δ0::yASS1(K155Q)-tARG1-NatMX	YAD1268	yASS1_P22_H4
YSG16046	yASS1 K155N	MATa	155	arg1Δ0::yASS1(K155N)-tARG1-NatMX	YAD1268	yASS1_P22_H5
YSG16048	yASS1 K155E	MATa	155	arg1Δ0::yASS1(K155E)-tARG1-NatMX	YAD1268	yASS1_P22_H7
YSG16049	yASS1 K155Q	MATa	155	arg1Δ0::yASS1(K155Q)-tARG1-NatMX	YAD1268	yASS1_P22_H8
YSG16050	yASS1 K155E	MATa	155	arg1Δ0::yASS1(K155E)-tARG1-NatMX	YAD1268	yASS1_P22_H9
YSG16051	yASS1 K155T	MATa	155	arg1Δ0::yASS1(K155T)-tARG1-NatMX	YAD1268	yASS1_P22_H10
YSG16052	yASS1 K155E	MATa	155	arg1Δ0::yASS1(K155E)-tARG1-NatMX	YAD1268	yASS1_P22_H11
YSG16055	yASS1 L88H	MATa	88	arg1Δ0::yASS1(L88H)-tARG1-NatMX	YAD1268	yASS1_P23_A2
YSG16056	yASS1 L88F	MATa	88	arg1Δ0::yASS1(L88F)-tARG1-NatMX	YAD1268	yASS1_P23_A3
YSG16057	yASS1 L88F	MATa	88	arg1Δ0::yASS1(L88F)-tARG1-NatMX	YAD1268	yASS1_P23_A4
YSG16058	yASS1 L88I	MATa	88	arg1Δ0::yASS1(L88I)-tARG1-NatMX	YAD1268	yASS1_P23_A5
YSG16059	yASS1 L88H	MATa	88	arg1Δ0::yASS1(L88H)-tARG1-NatMX	YAD1268	yASS1_P23_A6
YSG16060	yASS1 L88I	MATa	88	arg1Δ0::yASS1(L88I)-tARG1-NatMX	YAD1268	yASS1_P23_A7
YSG16061	yASS1 L88F	MATa	88	arg1Δ0::yASS1(L88F)-tARG1-NatMX	YAD1268	yASS1_P23_A8
YSG16062	yASS1 L88F	MATa	88	arg1Δ0::yASS1(L88F)-tARG1-NatMX	YAD1268	yASS1_P23_A9
YSG16063	yASS1 L88F	MATa	88	arg1Δ0::yASS1(L88F)-tARG1-NatMX	YAD1268	yASS1_P23_A10
YSG16064	yASS1 L88R	MATa	88	arg1Δ0::yASS1(L88R)-tARG1-NatMX	YAD1268	yASS1_P23_A11
YSG16065	yASS1 L88H	MATa	88	arg1Δ0::yASS1(L88H)-tARG1-NatMX	YAD1268	yASS1_P23_A12
YSG16066	yASS1 L88I	MATa	88	arg1Δ0::yASS1(L88I)-tARG1-NatMX	YAD1268	yASS1_P23_B1
YSG16067	yASS1 L88R	MATa	88	arg1Δ0::yASS1(L88R)-tARG1-NatMX	YAD1268	yASS1_P23_B2
YSG16068	yASS1 L88F	MATa	88	arg1Δ0::yASS1(L88F)-tARG1-NatMX	YAD1268	yASS1_P23_B3
YSG16069	yASS1 L88H	MATa	88	arg1Δ0::yASS1(L88H)-tARG1-NatMX	YAD1268	yASS1_P23_B4
YSG16070	yASS1 L88R	MATa	88	arg1Δ0::yASS1(L88R)-tARG1-NatMX	YAD1268	yASS1_P23_B5
YSG16071	yASS1 L88F	MATa	88	arg1Δ0::yASS1(L88F)-tARG1-NatMX	YAD1268	yASS1_P23_B6
YSG16072	yASS1 L88V	MATa	88	arg1Δ0::yASS1(L88V)-tARG1-NatMX	YAD1268	yASS1_P23_B7
YSG16073	yASS1 I105V	MATa	105	arg1Δ0::yASS1(I105V)-tARG1-NatMX	YAD1268	yASS1_P23_B8
YSG16074	yASS1 I105N	MATa	105	arg1Δ0::yASS1(I105N)-tARG1-NatMX	YAD1268	yASS1_P23_B9
YSG16075	yASS1 I105S	MATa	105	arg1Δ0::yASS1(I105S)-tARG1-NatMX	YAD1268	yASS1_P23_B10
YSG16076	yASS1 I105F	MATa	105	arg1Δ0::yASS1(I105F)-tARG1-NatMX	YAD1268	yASS1_P23_B11
YSG16077	yASS1 I105L	MATa	105	arg1Δ0::yASS1(I105L)-tARG1-NatMX	YAD1268	yASS1_P23_B12
YSG16078	yASS1 I105M	MATa	105	arg1Δ0::yASS1(I105M)-tARG1-NatMX	YAD1268	yASS1_P23_C1
YSG16079	yASS1 I105L	MATa	105	arg1Δ0::yASS1(I105L)-tARG1-NatMX	YAD1268	yASS1_P23_C2
YSG16081	yASS1 I105M	MATa	105	arg1Δ0::yASS1(I105M)-tARG1-NatMX	YAD1268	yASS1_P23_C4
YSG16082	yASS1 I105N	MATa	105	arg1Δ0::yASS1(I105N)-tARG1-NatMX	YAD1268	yASS1_P23_C5
YSG16083	yASS1 I105F	MATa	105	arg1Δ0::yASS1(I105F)-tARG1-NatMX	YAD1268	yASS1_P23_C6
YSG16084	yASS1 I105N	MATa	105	arg1Δ0::yASS1(I105N)-tARG1-NatMX	YAD1268	yASS1_P23_C7
YSG16085	yASS1 I105S	MATa	105	arg1Δ0::yASS1(I105S)-tARG1-NatMX	YAD1268	yASS1_P23_C8
YSG16086	yASS1 I105F	MATa	105	arg1Δ0::yASS1(I105F)-tARG1-NatMX	YAD1268	yASS1_P23_C9
YSG16088	yASS1 I105T	MATa	105	arg1Δ0::yASS1(I105T)-tARG1-NatMX	YAD1268	yASS1_P23_C11
YSG16089	yASS1 I105L	MATa	105	arg1Δ0::yASS1(I105L)-tARG1-NatMX	YAD1268	yASS1_P23_C12
YSG16090	yASS1 I105N	MATa	105	arg1Δ0::yASS1(I105N)-tARG1-NatMX	YAD1268	yASS1_P23_D1
YSG16091	yASS1 I105L	MATa	105	arg1Δ0::yASS1(I105L)-tARG1-NatMX	YAD1268	yASS1_P23_D2
YSG16092	yASS1 I105T	MATa	105	arg1Δ0::yASS1(I105T)-tARG1-NatMX	YAD1268	yASS1_P23_D3
YSG16093	yASS1 G122A	MATa	122	arg1Δ0::yASS1(G122A)-tARG1-NatMX	YAD1268	yASS1_P23_D4
YSG16094	yASS1 G122W	MATa	122	arg1Δ0::yASS1(G122W)-tARG1-NatMX	YAD1268	yASS1_P23_D5
YSG16095	yASS1 G122A	MATa	122	arg1Δ0::yASS1(G122A)-tARG1-NatMX	YAD1268	yASS1_P23_D6
YSG16096	yASS1 G122E	MATa	122	arg1Δ0::yASS1(G122E)-tARG1-NatMX	YAD1268	yASS1_P23_D7
YSG16097	yASS1 G122A	MATa	122	arg1Δ0::yASS1(G122A)-tARG1-NatMX	YAD1268	yASS1_P23_D8
YSG16098	yASS1 G122A	MATa	122	arg1Δ0::yASS1(G122A)-tARG1-NatMX	YAD1268	yASS1_P23_D9
YSG16099	yASS1 G122R	MATa	122	arg1Δ0::yASS1(G122R)-tARG1-NatMX	YAD1268	yASS1_P23_D10
YSG16100	yASS1 G122A	MATa	122	arg1Δ0::yASS1(G122A)-tARG1-NatMX	YAD1268	yASS1_P23_D11
YSG16101	yASS1 G122R	MATa	122	arg1Δ0::yASS1(G122R)-tARG1-NatMX	YAD1268	yASS1_P23_D12
YSG16102	yASS1 G122E	MATa	122	arg1Δ0::yASS1(G122E)-tARG1-NatMX	YAD1268	yASS1_P23_E1
YSG16103	yASS1 G122V	MATa	122	arg1Δ0::yASS1(G122V)-tARG1-NatMX	YAD1268	yASS1_P23_E2
YSG16104	yASS1 G122E	MATa	122	arg1Δ0::yASS1(G122E)-tARG1-NatMX	YAD1268	yASS1_P23_E3
YSG16106	yASS1 G122W	MATa	122	arg1Δ0::yASS1(G122W)-tARG1-NatMX	YAD1268	yASS1_P23_E5
YSG16107	yASS1 G122V	MATa	122	arg1Δ0::yASS1(G122V)-tARG1-NatMX	YAD1268	yASS1_P23_E6
YSG16108	yASS1 G122E	MATa	122	arg1Δ0::yASS1(G122E)-tARG1-NatMX	YAD1268	yASS1_P23_E7
YSG16109	yASS1 G122W	MATa	122	arg1Δ0::yASS1(G122W)-tARG1-NatMX	YAD1268	yASS1_P23_E8
YSG16110	yASS1 G122A	MATa	122	arg1Δ0::yASS1(G122A)-tARG1-NatMX	YAD1268	yASS1_P23_E9
YSG16111	yASS1 I139T	MATa	139	arg1Δ0::yASS1(I139T)-tARG1-NatMX	YAD1268	yASS1_P23_E10
YSG16112	yASS1 I139R	MATa	139	arg1Δ0::yASS1(I139R)-tARG1-NatMX	YAD1268	yASS1_P23_E11
YSG16113	yASS1 I139V	MATa	139	arg1Δ0::yASS1(I139V)-tARG1-NatMX	YAD1268	yASS1_P23_E12
YSG16114	yASS1 I139V	MATa	139	arg1Δ0::yASS1(I139V)-tARG1-NatMX	YAD1268	yASS1_P23_F1
YSG16115	yASS1 I139T	MATa	139	arg1Δ0::yASS1(I139T)-tARG1-NatMX	YAD1268	yASS1_P23_F2
YSG16117	yASS1 I139L	MATa	139	arg1Δ0::yASS1(I139L)-tARG1-NatMX	YAD1268	yASS1_P23_F4
YSG16118	yASS1 I139T	MATa	139	arg1Δ0::yASS1(I139T)-tARG1-NatMX	YAD1268	yASS1_P23_F5
YSG16119	yASS1 I139R	MATa	139	arg1Δ0::yASS1(I139R)-tARG1-NatMX	YAD1268	yASS1_P23_F6
YSG16120	yASS1 I139M	MATa	139	arg1Δ0::yASS1(I139M)-tARG1-NatMX	YAD1268	yASS1_P23_F7
YSG16121	yASS1 I139R	MATa	139	arg1Δ0::yASS1(I139R)-tARG1-NatMX	YAD1268	yASS1_P23_F8
YSG16122	yASS1 I139T	MATa	139	arg1Δ0::yASS1(I139T)-tARG1-NatMX	YAD1268	yASS1_P23_F9
YSG16124	yASS1 I139V	MATa	139	arg1Δ0::yASS1(I139V)-tARG1-NatMX	YAD1268	yASS1_P23_F11
YSG16125	yASS1 I139M	MATa	139	arg1Δ0::yASS1(I139M)-tARG1-NatMX	YAD1268	yASS1_P23_F12
YSG16126	yASS1 I139R	MATa	139	arg1Δ0::yASS1(I139R)-tARG1-NatMX	YAD1268	yASS1_P23_G1
YSG16127	yASS1 I139R	MATa	139	arg1Δ0::yASS1(I139R)-tARG1-NatMX	YAD1268	yASS1_P23_G2
YSG16128	yASS1 I139M	MATa	139	arg1Δ0::yASS1(I139M)-tARG1-NatMX	YAD1268	yASS1_P23_G3
YSG16129	yASS1 I139K	MATa	139	arg1Δ0::yASS1(I139K)-tARG1-NatMX	YAD1268	yASS1_P23_G4
YSG16130	yASS1 I139V	MATa	139	arg1Δ0::yASS1(I139V)-tARG1-NatMX	YAD1268	yASS1_P23_G5
YSG16131	yASS1 G156D	MATa	156	arg1Δ0::yASS1(G156D)-tARG1-NatMX	YAD1268	yASS1_P23_G6
YSG16135	yASS1 G156V	MATa	156	arg1Δ0::yASS1(G156V)-tARG1-NatMX	YAD1268	yASS1_P23_G10
YSG16136	yASS1 G156D	MATa	156	arg1Δ0::yASS1(G156D)-tARG1-NatMX	YAD1268	yASS1_P23_G11
YSG16137	yASS1 G156R	MATa	156	arg1Δ0::yASS1(G156R)-tARG1-NatMX	YAD1268	yASS1_P23_G12
YSG16139	yASS1 G156R	MATa	156	arg1Δ0::yASS1(G156R)-tARG1-NatMX	YAD1268	yASS1_P23_H2
YSG16140	yASS1 G156A	MATa	156	arg1Δ0::yASS1(G156A)-tARG1-NatMX	YAD1268	yASS1_P23_H3
YSG16141	yASS1 G156V	MATa	156	arg1Δ0::yASS1(G156V)-tARG1-NatMX	YAD1268	yASS1_P23_H4
YSG16143	yASS1 G156R	MATa	156	arg1Δ0::yASS1(G156R)-tARG1-NatMX	YAD1268	yASS1_P23_H6
YSG16144	yASS1 G156D	MATa	156	arg1Δ0::yASS1(G156D)-tARG1-NatMX	YAD1268	yASS1_P23_H7
YSG16145	yASS1 G156S	MATa	156	arg1Δ0::yASS1(G156S)-tARG1-NatMX	YAD1268	yASS1_P23_H8
YSG16146	yASS1 G156C	MATa	156	arg1Δ0::yASS1(G156C)-tARG1-NatMX	YAD1268	yASS1_P23_H9
YSG16147	yASS1 G156R	MATa	156	arg1Δ0::yASS1(G156R)-tARG1-NatMX	YAD1268	yASS1_P23_H10
YSG16148	yASS1 G156R	MATa	156	arg1Δ0::yASS1(G156R)-tARG1-NatMX	YAD1268	yASS1_P23_H11
YSG16151	yASS1 L89R	MATa	89	arg1Δ0::yASS1(L89R)-tARG1-NatMX	YAD1268	yASS1_P24_A2
YSG16152	yASS1 L89P	MATa	89	arg1Δ0::yASS1(L89P)-tARG1-NatMX	YAD1268	yASS1_P24_A3
YSG16153	yASS1 L89Q	MATa	89	arg1Δ0::yASS1(L89Q)-tARG1-NatMX	YAD1268	yASS1_P24_A4
YSG16154	yASS1 L89V	MATa	89	arg1Δ0::yASS1(L89V)-tARG1-NatMX	YAD1268	yASS1_P24_A5
YSG16155	yASS1 L89P	MATa	89	arg1Δ0::yASS1(L89P)-tARG1-NatMX	YAD1268	yASS1_P24_A6
YSG16156	yASS1 L89R	MATa	89	arg1Δ0::yASS1(L89R)-tARG1-NatMX	YAD1268	yASS1_P24_A7
YSG16157	yASS1 L89V	MATa	89	arg1Δ0::yASS1(L89V)-tARG1-NatMX	YAD1268	yASS1_P24_A8
YSG16158	yASS1 L89R	MATa	89	arg1Δ0::yASS1(L89R)-tARG1-NatMX	YAD1268	yASS1_P24_A9
YSG16159	yASS1 L89V	MATa	89	arg1Δ0::yASS1(L89V)-tARG1-NatMX	YAD1268	yASS1_P24_A10
YSG16160	yASS1 L89V	MATa	89	arg1Δ0::yASS1(L89V)-tARG1-NatMX	YAD1268	yASS1_P24_A11
YSG16161	yASS1 L89M	MATa	89	arg1Δ0::yASS1(L89M)-tARG1-NatMX	YAD1268	yASS1_P24_A12
YSG16162	yASS1 L89V	MATa	89	arg1Δ0::yASS1(L89V)-tARG1-NatMX	YAD1268	yASS1_P24_B1
YSG16163	yASS1 L89M	MATa	89	arg1Δ0::yASS1(L89M)-tARG1-NatMX	YAD1268	yASS1_P24_B2
YSG16164	yASS1 L89M	MATa	89	arg1Δ0::yASS1(L89M)-tARG1-NatMX	YAD1268	yASS1_P24_B3
YSG16166	yASS1 L89V	MATa	89	arg1Δ0::yASS1(L89V)-tARG1-NatMX	YAD1268	yASS1_P24_B5
YSG16167	yASS1 L89R	MATa	89	arg1Δ0::yASS1(L89R)-tARG1-NatMX	YAD1268	yASS1_P24_B6
YSG16168	yASS1 L89P	MATa	89	arg1Δ0::yASS1(L89P)-tARG1-NatMX	YAD1268	yASS1_P24_B7
YSG16169	yASS1 A106P	MATa	106	arg1Δ0::yASS1(A106P)-tARG1-NatMX	YAD1268	yASS1_P24_B8
YSG16170	yASS1 A106G	MATa	106	arg1Δ0::yASS1(A106G)-tARG1-NatMX	YAD1268	yASS1_P24_B9
YSG16171	yASS1 A106T	MATa	106	arg1Δ0::yASS1(A106T)-tARG1-NatMX	YAD1268	yASS1_P24_B10
YSG16172	yASS1 A106D	MATa	106	arg1Δ0::yASS1(A106D)-tARG1-NatMX	YAD1268	yASS1_P24_B11
YSG16173	yASS1 A106S	MATa	106	arg1Δ0::yASS1(A106S)-tARG1-NatMX	YAD1268	yASS1_P24_B12
YSG16174	yASS1 A106G	MATa	106	arg1Δ0::yASS1(A106G)-tARG1-NatMX	YAD1268	yASS1_P24_C1
YSG16175	yASS1 A106G	MATa	106	arg1Δ0::yASS1(A106G)-tARG1-NatMX	YAD1268	yASS1_P24_C2
YSG16177	yASS1 A106D	MATa	106	arg1Δ0::yASS1(A106D)-tARG1-NatMX	YAD1268	yASS1_P24_C4
YSG16178	yASS1 A106G	MATa	106	arg1Δ0::yASS1(A106G)-tARG1-NatMX	YAD1268	yASS1_P24_C5
YSG16179	yASS1 A106T	MATa	106	arg1Δ0::yASS1(A106T)-tARG1-NatMX	YAD1268	yASS1_P24_C6
YSG16180	yASS1 A106G	MATa	106	arg1Δ0::yASS1(A106G)-tARG1-NatMX	YAD1268	yASS1_P24_C7
YSG16181	yASS1 A106S	MATa	106	arg1Δ0::yASS1(A106S)-tARG1-NatMX	YAD1268	yASS1_P24_C8
YSG16182	yASS1 A106G	MATa	106	arg1Δ0::yASS1(A106G)-tARG1-NatMX	YAD1268	yASS1_P24_C9
YSG16184	yASS1 A106G	MATa	106	arg1Δ0::yASS1(A106G)-tARG1-NatMX	YAD1268	yASS1_P24_C11
YSG16185	yASS1 A106P	MATa	106	arg1Δ0::yASS1(A106P)-tARG1-NatMX	YAD1268	yASS1_P24_C12
YSG16186	yASS1 A106D	MATa	106	arg1Δ0::yASS1(A106D)-tARG1-NatMX	YAD1268	yASS1_P24_D1
YSG16187	yASS1 A106G	MATa	106	arg1Δ0::yASS1(A106G)-tARG1-NatMX	YAD1268	yASS1_P24_D2
YSG16188	yASS1 A106T	MATa	106	arg1Δ0::yASS1(A106T)-tARG1-NatMX	YAD1268	yASS1_P24_D3
YSG16189	yASS1 N123D	MATa	123	arg1Δ0::yASS1(N123D)-tARG1-NatMX	YAD1268	yASS1_P24_D4
YSG16190	yASS1 N123D	MATa	123	arg1Δ0::yASS1(N123D)-tARG1-NatMX	YAD1268	yASS1_P24_D5
YSG16191	yASS1 N123Y	MATa	123	arg1Δ0::yASS1(N123Y)-tARG1-NatMX	YAD1268	yASS1_P24_D6
YSG16192	yASS1 N123D	MATa	123	arg1Δ0::yASS1(N123D)-tARG1-NatMX	YAD1268	yASS1_P24_D7
YSG16193	yASS1 N123D	MATa	123	arg1Δ0::yASS1(N123D)-tARG1-NatMX	YAD1268	yASS1_P24_D8
YSG16194	yASS1 N123K	MATa	123	arg1Δ0::yASS1(N123K)-tARG1-NatMX	YAD1268	yASS1_P24_D9
YSG16195	yASS1 N123K	MATa	123	arg1Δ0::yASS1(N123K)-tARG1-NatMX	YAD1268	yASS1_P24_D10
YSG16196	yASS1 N123T	MATa	123	arg1Δ0::yASS1(N123T)-tARG1-NatMX	YAD1268	yASS1_P24_D11
YSG16197	yASS1 N123D	MATa	123	arg1Δ0::yASS1(N123D)-tARG1-NatMX	YAD1268	yASS1_P24_D12
YSG16198	yASS1 N123T	MATa	123	arg1Δ0::yASS1(N123T)-tARG1-NatMX	YAD1268	yASS1_P24_E1
YSG16199	yASS1 N123S	MATa	123	arg1Δ0::yASS1(N123S)-tARG1-NatMX	YAD1268	yASS1_P24_E2
YSG16200	yASS1 N123H	MATa	123	arg1Δ0::yASS1(N123H)-tARG1-NatMX	YAD1268	yASS1_P24_E3
YSG16201	yASS1 N123S	MATa	123	arg1Δ0::yASS1(N123S)-tARG1-NatMX	YAD1268	yASS1_P24_E4
YSG16202	yASS1 N123T	MATa	123	arg1Δ0::yASS1(N123T)-tARG1-NatMX	YAD1268	yASS1_P24_E5
YSG16203	yASS1 N123H	MATa	123	arg1Δ0::yASS1(N123H)-tARG1-NatMX	YAD1268	yASS1_P24_E6
YSG16204	yASS1 N123T	MATa	123	arg1Δ0::yASS1(N123T)-tARG1-NatMX	YAD1268	yASS1_P24_E7
YSG16205	yASS1 N123S	MATa	123	arg1Δ0::yASS1(N123S)-tARG1-NatMX	YAD1268	yASS1_P24_E8
YSG16206	yASS1 N123S	MATa	123	arg1Δ0::yASS1(N123S)-tARG1-NatMX	YAD1268	yASS1_P24_E9
YSG16207	yASS1 K140E	MATa	140	arg1Δ0::yASS1(K140E)-tARG1-NatMX	YAD1268	yASS1_P24_E10
YSG16208	yASS1 K140M	MATa	140	arg1Δ0::yASS1(K140M)-tARG1-NatMX	YAD1268	yASS1_P24_E11
YSG16209	yASS1 K140M	MATa	140	arg1Δ0::yASS1(K140M)-tARG1-NatMX	YAD1268	yASS1_P24_E12
YSG16210	yASS1 K140Q	MATa	140	arg1Δ0::yASS1(K140Q)-tARG1-NatMX	YAD1268	yASS1_P24_F1
YSG16211	yASS1 K140R	MATa	140	arg1Δ0::yASS1(K140R)-tARG1-NatMX	YAD1268	yASS1_P24_F2
YSG16213	yASS1 K140N	MATa	140	arg1Δ0::yASS1(K140N)-tARG1-NatMX	YAD1268	yASS1_P24_F4
YSG16214	yASS1 K140T	MATa	140	arg1Δ0::yASS1(K140T)-tARG1-NatMX	YAD1268	yASS1_P24_F5
YSG16215	yASS1 K140Q	MATa	140	arg1Δ0::yASS1(K140Q)-tARG1-NatMX	YAD1268	yASS1_P24_F6
YSG16216	yASS1 K140T	MATa	140	arg1Δ0::yASS1(K140T)-tARG1-NatMX	YAD1268	yASS1_P24_F7
YSG16217	yASS1 K140R	MATa	140	arg1Δ0::yASS1(K140R)-tARG1-NatMX	YAD1268	yASS1_P24_F8
YSG16218	yASS1 K140R	MATa	140	arg1Δ0::yASS1(K140R)-tARG1-NatMX	YAD1268	yASS1_P24_F9
YSG16220	yASS1 K140R	MATa	140	arg1Δ0::yASS1(K140R)-tARG1-NatMX	YAD1268	yASS1_P24_F11
YSG16221	yASS1 K140M	MATa	140	arg1Δ0::yASS1(K140M)-tARG1-NatMX	YAD1268	yASS1_P24_F12
YSG16222	yASS1 K140M	MATa	140	arg1Δ0::yASS1(K140M)-tARG1-NatMX	YAD1268	yASS1_P24_G1
YSG16223	yASS1 K140Q	MATa	140	arg1Δ0::yASS1(K140Q)-tARG1-NatMX	YAD1268	yASS1_P24_G2
YSG16224	yASS1 K140E	MATa	140	arg1Δ0::yASS1(K140E)-tARG1-NatMX	YAD1268	yASS1_P24_G3
YSG16225	yASS1 K140Q	MATa	140	arg1Δ0::yASS1(K140Q)-tARG1-NatMX	YAD1268	yASS1_P24_G4
YSG16227	yASS1 R157H	MATa	157	arg1Δ0::yASS1(R157H)-tARG1-NatMX	YAD1268	yASS1_P24_G6
YSG16228	yASS1 R157S	MATa	157	arg1Δ0::yASS1(R157S)-tARG1-NatMX	YAD1268	yASS1_P24_G7
YSG16229	yASS1 R157G	MATa	157	arg1Δ0::yASS1(R157G)-tARG1-NatMX	YAD1268	yASS1_P24_G8
YSG16230	yASS1 R157S	MATa	157	arg1Δ0::yASS1(R157S)-tARG1-NatMX	YAD1268	yASS1_P24_G9
YSG16231	yASS1 R157S	MATa	157	arg1Δ0::yASS1(R157S)-tARG1-NatMX	YAD1268	yASS1_P24_G10
YSG16232	yASS1 R157P	MATa	157	arg1Δ0::yASS1(R157P)-tARG1-NatMX	YAD1268	yASS1_P24_G11
YSG16233	yASS1 R157L	MATa	157	arg1Δ0::yASS1(R157L)-tARG1-NatMX	YAD1268	yASS1_P24_G12
YSG16234	yASS1 R157P	MATa	157	arg1Δ0::yASS1(R157P)-tARG1-NatMX	YAD1268	yASS1_P24_H1
YSG16235	yASS1 R157P	MATa	157	arg1Δ0::yASS1(R157P)-tARG1-NatMX	YAD1268	yASS1_P24_H2
YSG16236	yASS1 R157S	MATa	157	arg1Δ0::yASS1(R157S)-tARG1-NatMX	YAD1268	yASS1_P24_H3
[truncated: 5,324 more rows]
