# Supplementary material for: Functional profiling of 2,193 ASS1 missense variants: Insights into variant pathogenicity and epistatic interactions in citrullinemia type I
Source: PLoS Genet. 2026 Jun 17;22(6):e1012167. doi: 10.1371/journal.pgen.1012167 (PMC13289927; doi:10.1371/journal.pgen.1012167)
Supplement: S2 Table — Indicates the target codons for each MinIon run, at each well in each variant plate (representing a single transformant). Each row is multiplexed as a single pool for MinIon sequencing. (XLSX) [file pgen.1012167.s004.xlsx]

## Sheet: S2 Table
S2 Table. Multiplexed sequencing for Oxford Nanopore MinIon runs. Indicates the target codons for each MinIon run, at each well in each variant plate (representing a single transformant). Each row is multiplexed as a single pool for MinIon sequencing.
MinIon run ONP015:
Well	yASS1_P01	yASS1_P02	yASS1_P03	yASS1_P04	yASS1_P05	yASS1_P06	yASS1_P07	yASS1_P08	yASS1_P09	yASS1_P10	yASS1_P11	yASS1_P12	yASS1_P13	yASS1_P14	yASS1_P15
A02	2	3	4	5	6	7	8	9	10	11	12	13	14	15	16
A03	2	3	4	5	6	7	8	9	10	11	12	13	14	15	16
A04	2	3	4	5	6	7	8	9	10	11	12	13	14	15	16
A05	2	3	4	5	6	7	8	9	10	11	12	13	14	15	16
A06	2	3	4	5	6	7	8	9	10	11	12	13	14	15	16
A07	2	3	4	5	6	7	8	9	10	11	12	13	14	15	16
A08	2	3	4	5	6	7	8	9	10	11	12	13	14	15	16
A09	2	3	4	5	6	7	8	9	10	11	12	13	14	15	16
A10	2	3	4	5	6	7	8	9	10	11	12	13	14	15	16
A11	2	3	4	5	6	7	8	9	10	11	12	13	14	15	16
A12	2	3	4	5	6	7	8	9	10	11	12	13	14	15	16
B01	2	3	4	5	6	7	8	9	10	11	12	13	14	15	16
B02	2	3	4	5	6	7	8	9	10	11	12	13	14	15	16
B03	2	3	4	5	6	7	8	9	10	11	12	13	14	15	16
B04	2	3	4	5	6	7	8	9	10	11	12	13	14	15	16
B05	2	3	4	5	6	7	8	9	10	11	12	13	14	15	16
B06	2	3	4	5	6	7	8	9	10	11	12	13	14	15	16
B07	2	3	4	5	6	7	8	9	10	11	12	13	14	15	16
B08	18	19	20	21	22	23	24	25	26	27	28	29	30	31	32
B09	18	19	20	21	22	23	24	25	26	27	28	29	30	31	32
B10	18	19	20	21	22	23	24	25	26	27	28	29	30	31	32
B11	18	19	20	21	22	23	24	25	26	27	28	29	30	31	32
B12	18	19	20	21	22	23	24	25	26	27	28	29	30	31	32
C01	18	19	20	21	22	23	24	25	26	27	28	29	30	31	32
C02	18	19	20	21	22	23	24	25	26	27	28	29	30	31	32
C04	18	19	20	21	22	23	24	25	26	27	28	29	30	31	32
C05	18	19	20	21	22	23	24	25	26	27	28	29	30	31	32
C06	18	19	20	21	22	23	24	25	26	27	28	29	30	31	32
C07	18	19	20	21	22	23	24	25	26	27	28	29	30	31	32
C08	18	19	20	21	22	23	24	25	26	27	28	29	30	31	32
C09	18	19	20	21	22	23	24	25	26	27	28	29	30	31	32
C11	18	19	20	21	22	23	24	25	26	27	28	29	30	31	32
C12	18	19	20	21	22	23	24	25	26	27	28	29	30	31	32
D01	18	19	20	21	22	23	24	25	26	27	28	29	30	31	32
D02	18	19	20	21	22	23	24	25	26	27	28	29	30	31	32
D03	18	19	20	21	22	23	24	25	26	27	28	29	30	31	32
D04	34	35	36	37	38	39	40	41	42	43	44	45	46	47	48
D05	34	35	36	37	38	39	40	41	42	43	44	45	46	47	48
D06	34	35	36	37	38	39	40	41	42	43	44	45	46	47	48
D07	34	35	36	37	38	39	40	41	42	43	44	45	46	47	48
D08	34	35	36	37	38	39	40	41	42	43	44	45	46	47	48
D09	34	35	36	37	38	39	40	41	42	43	44	45	46	47	48
D10	34	35	36	37	38	39	40	41	42	43	44	45	46	47	48
D11	34	35	36	37	38	39	40	41	42	43	44	45	46	47	48
D12	34	35	36	37	38	39	40	41	42	43	44	45	46	47	48
E01	34	35	36	37	38	39	40	41	42	43	44	45	46	47	48
E02	34	35	36	37	38	39	40	41	42	43	44	45	46	47	48
E03	34	35	36	37	38	39	40	41	42	43	44	45	46	47	48
E04	34	35	36	37	38	39	40	41	42	43	44	45	46	47	48
E05	34	35	36	37	38	39	40	41	42	43	44	45	46	47	48
E06	34	35	36	37	38	39	40	41	42	43	44	45	46	47	48
E07	34	35	36	37	38	39	40	41	42	43	44	45	46	47	48
E08	34	35	36	37	38	39	40	41	42	43	44	45	46	47	48
E09	34	35	36	37	38	39	40	41	42	43	44	45	46	47	48
E10	50	51	52	53	54	55	56	57	58	59	60	61	62	63	64
E11	50	51	52	53	54	55	56	57	58	59	60	61	62	63	64
E12	50	51	52	53	54	55	56	57	58	59	60	61	62	63	64
F01	50	51	52	53	54	55	56	57	58	59	60	61	62	63	64
F02	50	51	52	53	54	55	56	57	58	59	60	61	62	63	64
F04	50	51	52	53	54	55	56	57	58	59	60	61	62	63	64
F05	50	51	52	53	54	55	56	57	58	59	60	61	62	63	64
F06	50	51	52	53	54	55	56	57	58	59	60	61	62	63	64
F07	50	51	52	53	54	55	56	57	58	59	60	61	62	63	64
F08	50	51	52	53	54	55	56	57	58	59	60	61	62	63	64
F09	50	51	52	53	54	55	56	57	58	59	60	61	62	63	64
F11	50	51	52	53	54	55	56	57	58	59	60	61	62	63	64
F12	50	51	52	53	54	55	56	57	58	59	60	61	62	63	64
G01	50	51	52	53	54	55	56	57	58	59	60	61	62	63	64
G02	50	51	52	53	54	55	56	57	58	59	60	61	62	63	64
G03	50	51	52	53	54	55	56	57	58	59	60	61	62	63	64
G04	50	51	52	53	54	55	56	57	58	59	60	61	62	63	64
G05	50	51	52	53	54	55	56	57	58	59	60	61	62	63	64
G06	66	67	68	69	70	71	72	73	74	75	76	77	78	79	80
G07	66	67	68	69	70	71	72	73	74	75	76	77	78	79	80
G08	66	67	68	69	70	71	72	73	74	75	76	77	78	79	80
G09	66	67	68	69	70	71	72	73	74	75	76	77	78	79	80
G10	66	67	68	69	70	71	72	73	74	75	76	77	78	79	80
G11	66	67	68	69	70	71	72	73	74	75	76	77	78	79	80
G12	66	67	68	69	70	71	72	73	74	75	76	77	78	79	80
H01	66	67	68	69	70	71	72	73	74	75	76	77	78	79	80
H02	66	67	68	69	70	71	72	73	74	75	76	77	78	79	80
H03	66	67	68	69	70	71	72	73	74	75	76	77	78	79	80
H04	66	67	68	69	70	71	72	73	74	75	76	77	78	79	80
H05	66	67	68	69	70	71	72	73	74	75	76	77	78	79	80
H06	66	67	68	69	70	71	72	73	74	75	76	77	78	79	80
H07	66	67	68	69	70	71	72	73	74	75	76	77	78	79	80
H08	66	67	68	69	70	71	72	73	74	75	76	77	78	79	80
H09	66	67	68	69	70	71	72	73	74	75	76	77	78	79	80
H10	66	67	68	69	70	71	72	73	74	75	76	77	78	79	80
H11	66	67	68	69	70	71	72	73	74	75	76	77	78	79	80
MinIon run ONP016:
Well	yASS1_P16	yASS1_P17	yASS1_P18	yASS1_P19	yASS1_P20	yASS1_P21	yASS1_P22	yASS1_P23	yASS1_P24	yASS1_P25	yASS1_P26	yASS1_P27	yASS1_P28	yASS1_P29
A02	17	82	83	84	85	86	87	88	89	90	91	92	93	94
A03	17	82	83	84	85	86	87	88	89	90	91	92	93	94
A04	17	82	83	84	85	86	87	88	89	90	91	92	93	94
A05	17	82	83	84	85	86	87	88	89	90	91	92	93	94
A06	17	82	83	84	85	86	87	88	89	90	91	92	93	94
A07	17	82	83	84	85	86	87	88	89	90	91	92	93	94
A08	17	82	83	84	85	86	87	88	89	90	91	92	93	94
A09	17	82	83	84	85	86	87	88	89	90	91	92	93	94
A10	17	82	83	84	85	86	87	88	89	90	91	92	93	94
A11	17	82	83	84	85	86	87	88	89	90	91	92	93	94
A12	17	82	83	84	85	86	87	88	89	90	91	92	93	94
B01	17	82	83	84	85	86	87	88	89	90	91	92	93	94
B02	17	82	83	84	85	86	87	88	89	90	91	92	93	94
B03	17	82	83	84	85	86	87	88	89	90	91	92	93	94
B04	17	82	83	84	85	86	87	88	89	90	91	92	93	94
B05	17	82	83	84	85	86	87	88	89	90	91	92	93	94
B06	17	82	83	84	85	86	87	88	89	90	91	92	93	94
B07	17	82	83	84	85	86	87	88	89	90	91	92	93	94
B08	33	99	100	101	102	103	104	105	106	107	108	109	110	111
B09	33	99	100	101	102	103	104	105	106	107	108	109	110	111
B10	33	99	100	101	102	103	104	105	106	107	108	109	110	111
B11	33	99	100	101	102	103	104	105	106	107	108	109	110	111
B12	33	99	100	101	102	103	104	105	106	107	108	109	110	111
C01	33	99	100	101	102	103	104	105	106	107	108	109	110	111
C02	33	99	100	101	102	103	104	105	106	107	108	109	110	111
C04	33	99	100	101	102	103	104	105	106	107	108	109	110	111
C05	33	99	100	101	102	103	104	105	106	107	108	109	110	111
C06	33	99	100	101	102	103	104	105	106	107	108	109	110	111
C07	33	99	100	101	102	103	104	105	106	107	108	109	110	111
C08	33	99	100	101	102	103	104	105	106	107	108	109	110	111
C09	33	99	100	101	102	103	104	105	106	107	108	109	110	111
C11	33	99	100	101	102	103	104	105	106	107	108	109	110	111
C12	33	99	100	101	102	103	104	105	106	107	108	109	110	111
D01	33	99	100	101	102	103	104	105	106	107	108	109	110	111
D02	33	99	100	101	102	103	104	105	106	107	108	109	110	111
D03	33	99	100	101	102	103	104	105	106	107	108	109	110	111
D04	49	116	117	118	119	120	121	122	123	124	125	126	127	128
D05	49	116	117	118	119	120	121	122	123	124	125	126	127	128
D06	49	116	117	118	119	120	121	122	123	124	125	126	127	128
D07	49	116	117	118	119	120	121	122	123	124	125	126	127	128
D08	49	116	117	118	119	120	121	122	123	124	125	126	127	128
D09	49	116	117	118	119	120	121	122	123	124	125	126	127	128
D10	49	116	117	118	119	120	121	122	123	124	125	126	127	128
D11	49	116	117	118	119	120	121	122	123	124	125	126	127	128
D12	49	116	117	118	119	120	121	122	123	124	125	126	127	128
E01	49	116	117	118	119	120	121	122	123	124	125	126	127	128
E02	49	116	117	118	119	120	121	122	123	124	125	126	127	128
E03	49	116	117	118	119	120	121	122	123	124	125	126	127	128
E04	49	116	117	118	119	120	121	122	123	124	125	126	127	128
E05	49	116	117	118	119	120	121	122	123	124	125	126	127	128
E06	49	116	117	118	119	120	121	122	123	124	125	126	127	128
E07	49	116	117	118	119	120	121	122	123	124	125	126	127	128
E08	49	116	117	118	119	120	121	122	123	124	125	126	127	128
E09	49	116	117	118	119	120	121	122	123	124	125	126	127	128
E10	65	133	134	135	136	137	138	139	140	141	142	143	144	145
E11	65	133	134	135	136	137	138	139	140	141	142	143	144	145
E12	65	133	134	135	136	137	138	139	140	141	142	143	144	145
F01	65	133	134	135	136	137	138	139	140	141	142	143	144	145
F02	65	133	134	135	136	137	138	139	140	141	142	143	144	145
F04	65	133	134	135	136	137	138	139	140	141	142	143	144	145
F05	65	133	134	135	136	137	138	139	140	141	142	143	144	145
F06	65	133	134	135	136	137	138	139	140	141	142	143	144	145
F07	65	133	134	135	136	137	138	139	140	141	142	143	144	145
F08	65	133	134	135	136	137	138	139	140	141	142	143	144	145
F09	65	133	134	135	136	137	138	139	140	141	142	143	144	145
F11	65	133	134	135	136	137	138	139	140	141	142	143	144	145
F12	65	133	134	135	136	137	138	139	140	141	142	143	144	145
G01	65	133	134	135	136	137	138	139	140	141	142	143	144	145
G02	65	133	134	135	136	137	138	139	140	141	142	143	144	145
G03	65	133	134	135	136	137	138	139	140	141	142	143	144	145
G04	65	133	134	135	136	137	138	139	140	141	142	143	144	145
G05	65	133	134	135	136	137	138	139	140	141	142	143	144	145
G06	81	150	151	152	153	154	155	156	157	158	159	160	161	162
G07	81	150	151	152	153	154	155	156	157	158	159	160	161	162
G08	81	150	151	152	153	154	155	156	157	158	159	160	161	162
G09	81	150	151	152	153	154	155	156	157	158	159	160	161	162
G10	81	150	151	152	153	154	155	156	157	158	159	160	161	162
G11	81	150	151	152	153	154	155	156	157	158	159	160	161	162
G12	81	150	151	152	153	154	155	156	157	158	159	160	161	162
H01	81	150	151	152	153	154	155	156	157	158	159	160	161	162
H02	81	150	151	152	153	154	155	156	157	158	159	160	161	162
H03	81	150	151	152	153	154	155	156	157	158	159	160	161	162
H04	81	150	151	152	153	154	155	156	157	158	159	160	161	162
H05	81	150	151	152	153	154	155	156	157	158	159	160	161	162
H06	81	150	151	152	153	154	155	156	157	158	159	160	161	162
H07	81	150	151	152	153	154	155	156	157	158	159	160	161	162
H08	81	150	151	152	153	154	155	156	157	158	159	160	161	162
H09	81	150	151	152	153	154	155	156	157	158	159	160	161	162
H10	81	150	151	152	153	154	155	156	157	158	159	160	161	162
H11	81	150	151	152	153	154	155	156	157	158	159	160	161	162
MinIon run ONP018:
Well	yASS1_P30	yASS1_P31	yASS1_P32	yASS1_P33	yASS1_P34	yASS1_P35	yASS1_P36	yASS1_P37	yASS1_P38	yASS1_P39	yASS1_P40	yASS1_P41	yASS1_P42	yASS1_P43
A02	95	96	97	98	167	168	169	170	171	172	173	174	175	176
A03	95	96	97	98	167	168	169	170	171	172	173	174	175	176
A04	95	96	97	98	167	168	169	170	171	172	173	174	175	176
A05	95	96	97	98	167	168	169	170	171	172	173	174	175	176
A06	95	96	97	98	167	168	169	170	171	172	173	174	175	176
A07	95	96	97	98	167	168	169	170	171	172	173	174	175	176
A08	95	96	97	98	167	168	169	170	171	172	173	174	175	176
A09	95	96	97	98	167	168	169	170	171	172	173	174	175	176
A10	95	96	97	98	167	168	169	170	171	172	173	174	175	176
A11	95	96	97	98	167	168	169	170	171	172	173	174	175	176
A12	95	96	97	98	167	168	169	170	171	172	173	174	175	176
B01	95	96	97	98	167	168	169	170	171	172	173	174	175	176
B02	95	96	97	98	167	168	169	170	171	172	173	174	175	176
B03	95	96	97	98	167	168	169	170	171	172	173	174	175	176
B04	95	96	97	98	167	168	169	170	171	172	173	174	175	176
B05	95	96	97	98	167	168	169	170	171	172	173	174	175	176
B06	95	96	97	98	167	168	169	170	171	172	173	174	175	176
B07	95	96	97	98	167	168	169	170	171	172	173	174	175	176
B08	112	113	114	115	183	184	185	186	187	188	189	190	191	192
B09	112	113	114	115	183	184	185	186	187	188	189	190	191	192
B10	112	113	114	115	183	184	185	186	187	188	189	190	191	192
B11	112	113	114	115	183	184	185	186	187	188	189	190	191	192
B12	112	113	114	115	183	184	185	186	187	188	189	190	191	192
C01	112	113	114	115	183	184	185	186	187	188	189	190	191	192
C02	112	113	114	115	183	184	185	186	187	188	189	190	191	192
C04	112	113	114	115	183	184	185	186	187	188	189	190	191	192
C05	112	113	114	115	183	184	185	186	187	188	189	190	191	192
C06	112	113	114	115	183	184	185	186	187	188	189	190	191	192
C07	112	113	114	115	183	184	185	186	187	188	189	190	191	192
C08	112	113	114	115	183	184	185	186	187	188	189	190	191	192
C09	112	113	114	115	183	184	185	186	187	188	189	190	191	192
C11	112	113	114	115	183	184	185	186	187	188	189	190	191	192
C12	112	113	114	115	183	184	185	186	187	188	189	190	191	192
D01	112	113	114	115	183	184	185	186	187	188	189	190	191	192
D02	112	113	114	115	183	184	185	186	187	188	189	190	191	192
D03	112	113	114	115	183	184	185	186	187	188	189	190	191	192
D04	129	130	131	132	199	200	201	202	203	204	205	206	207	208
D05	129	130	131	132	199	200	201	202	203	204	205	206	207	208
D06	129	130	131	132	199	200	201	202	203	204	205	206	207	208
D07	129	130	131	132	199	200	201	202	203	204	205	206	207	208
D08	129	130	131	132	199	200	201	202	203	204	205	206	207	208
D09	129	130	131	132	199	200	201	202	203	204	205	206	207	208
D10	129	130	131	132	199	200	201	202	203	204	205	206	207	208
D11	129	130	131	132	199	200	201	202	203	204	205	206	207	208
D12	129	130	131	132	199	200	201	202	203	204	205	206	207	208
E01	129	130	131	132	199	200	201	202	203	204	205	206	207	208
E02	129	130	131	132	199	200	201	202	203	204	205	206	207	208
E03	129	130	131	132	199	200	201	202	203	204	205	206	207	208
E04	129	130	131	132	199	200	201	202	203	204	205	206	207	208
E05	129	130	131	132	199	200	201	202	203	204	205	206	207	208
E06	129	130	131	132	199	200	201	202	203	204	205	206	207	208
E07	129	130	131	132	199	200	201	202	203	204	205	206	207	208
E08	129	130	131	132	199	200	201	202	203	204	205	206	207	208
E09	129	130	131	132	199	200	201	202	203	204	205	206	207	208
E10	146	147	148	149	215	216	217	218	219	220	221	222	223	224
E11	146	147	148	149	215	216	217	218	219	220	221	222	223	224
E12	146	147	148	149	215	216	217	218	219	220	221	222	223	224
F01	146	147	148	149	215	216	217	218	219	220	221	222	223	224
F02	146	147	148	149	215	216	217	218	219	220	221	222	223	224
F04	146	147	148	149	215	216	217	218	219	220	221	222	223	224
F05	146	147	148	149	215	216	217	218	219	220	221	222	223	224
F06	146	147	148	149	215	216	217	218	219	220	221	222	223	224
F07	146	147	148	149	215	216	217	218	219	220	221	222	223	224
F08	146	147	148	149	215	216	217	218	219	220	221	222	223	224
F09	146	147	148	149	215	216	217	218	219	220	221	222	223	224
F11	146	147	148	149	215	216	217	218	219	220	221	222	223	224
F12	146	147	148	149	215	216	217	218	219	220	221	222	223	224
G01	146	147	148	149	215	216	217	218	219	220	221	222	223	224
G02	146	147	148	149	215	216	217	218	219	220	221	222	223	224
G03	146	147	148	149	215	216	217	218	219	220	221	222	223	224
G04	146	147	148	149	215	216	217	218	219	220	221	222	223	224
G05	146	147	148	149	215	216	217	218	219	220	221	222	223	224
G06	163	164	165	166	231	232	233	234	235	236	237	238	239	240
G07	163	164	165	166	231	232	233	234	235	236	237	238	239	240
G08	163	164	165	166	231	232	233	234	235	236	237	238	239	240
G09	163	164	165	166	231	232	233	234	235	236	237	238	239	240
G10	163	164	165	166	231	232	233	234	235	236	237	238	239	240
G11	163	164	165	166	231	232	233	234	235	236	237	238	239	240
G12	163	164	165	166	231	232	233	234	235	236	237	238	239	240
H01	163	164	165	166	231	232	233	234	235	236	237	238	239	240
H02	163	164	165	166	231	232	233	234	235	236	237	238	239	240
H03	163	164	165	166	231	232	233	234	235	236	237	238	239	240
H04	163	164	165	166	231	232	233	234	235	236	237	238	239	240
H05	163	164	165	166	231	232	233	234	235	236	237	238	239	240
H06	163	164	165	166	231	232	233	234	235	236	237	238	239	240
H07	163	164	165	166	231	232	233	234	235	236	237	238	239	240
H08	163	164	165	166	231	232	233	234	235	236	237	238	239	240
H09	163	164	165	166	231	232	233	234	235	236	237	238	239	240
H10	163	164	165	166	231	232	233	234	235	236	237	238	239	240
H11	163	164	165	166	231	232	233	234	235	236	237	238	239	240
MinIon run ONP019:
Well	yASS1_P44	yASS1_P45	yASS1_P46	yASS1_P47	yASS1_P48	yASS1_P49	yASS1_P50	yASS1_P51	yASS1_P52	yASS1_P53	yASS1_P54	yASS1_P55	yASS1_P56	yASS1_P57
A02	177	178	179	180	181	182	247	248	249	250	251	252	253	254
A03	177	178	179	180	181	182	247	248	249	250	251	252	253	254
A04	177	178	179	180	181	182	247	248	249	250	251	252	253	254
A05	177	178	179	180	181	182	247	248	249	250	251	252	253	254
A06	177	178	179	180	181	182	247	248	249	250	251	252	253	254
A07	177	178	179	180	181	182	247	248	249	250	251	252	253	254
A08	177	178	179	180	181	182	247	248	249	250	251	252	253	254
A09	177	178	179	180	181	182	247	248	249	250	251	252	253	254
A10	177	178	179	180	181	182	247	248	249	250	251	252	253	254
A11	177	178	179	180	181	182	247	248	249	250	251	252	253	254
A12	177	178	179	180	181	182	247	248	249	250	251	252	253	254
B01	177	178	179	180	181	182	247	248	249	250	251	252	253	254
B02	177	178	179	180	181	182	247	248	249	250	251	252	253	254
B03	177	178	179	180	181	182	247	248	249	250	251	252	253	254
B04	177	178	179	180	181	182	247	248	249	250	251	252	253	254
B05	177	178	179	180	181	182	247	248	249	250	251	252	253	254
B06	177	178	179	180	181	182	247	248	249	250	251	252	253	254
B07	177	178	179	180	181	182	247	248	249	250	251	252	253	254
B08	193	194	195	196	197	198	264	265	266	267	268	269	270	271
B09	193	194	195	196	197	198	264	265	266	267	268	269	270	271
B10	193	194	195	196	197	198	264	265	266	267	268	269	270	271
B11	193	194	195	196	197	198	264	265	266	267	268	269	270	271
B12	193	194	195	196	197	198	264	265	266	267	268	269	270	271
C01	193	194	195	196	197	198	264	265	266	267	268	269	270	271
C02	193	194	195	196	197	198	264	265	266	267	268	269	270	271
C04	193	194	195	196	197	198	264	265	266	267	268	269	270	271
C05	193	194	195	196	197	198	264	265	266	267	268	269	270	271
C06	193	194	195	196	197	198	264	265	266	267	268	269	270	271
C07	193	194	195	196	197	198	264	265	266	267	268	269	270	271
C08	193	194	195	196	197	198	264	265	266	267	268	269	270	271
C09	193	194	195	196	197	198	264	265	266	267	268	269	270	271
C11	193	194	195	196	197	198	264	265	266	267	268	269	270	271
C12	193	194	195	196	197	198	264	265	266	267	268	269	270	271
D01	193	194	195	196	197	198	264	265	266	267	268	269	270	271
D02	193	194	195	196	197	198	264	265	266	267	268	269	270	271
D03	193	194	195	196	197	198	264	265	266	267	268	269	270	271
D04	209	210	211	212	213	214	281	282	283	284	285	286	287	288
D05	209	210	211	212	213	214	281	282	283	284	285	286	287	288
D06	209	210	211	212	213	214	281	282	283	284	285	286	287	288
D07	209	210	211	212	213	214	281	282	283	284	285	286	287	288
D08	209	210	211	212	213	214	281	282	283	284	285	286	287	288
D09	209	210	211	212	213	214	281	282	283	284	285	286	287	288
D10	209	210	211	212	213	214	281	282	283	284	285	286	287	288
D11	209	210	211	212	213	214	281	282	283	284	285	286	287	288
D12	209	210	211	212	213	214	281	282	283	284	285	286	287	288
E01	209	210	211	212	213	214	281	282	283	284	285	286	287	288
E02	209	210	211	212	213	214	281	282	283	284	285	286	287	288
E03	209	210	211	212	213	214	281	282	283	284	285	286	287	288
E04	209	210	211	212	213	214	281	282	283	284	285	286	287	288
E05	209	210	211	212	213	214	281	282	283	284	285	286	287	288
E06	209	210	211	212	213	214	281	282	283	284	285	286	287	288
E07	209	210	211	212	213	214	281	282	283	284	285	286	287	288
E08	209	210	211	212	213	214	281	282	283	284	285	286	287	288
E09	209	210	211	212	213	214	281	282	283	284	285	286	287	288
E10	225	226	227	228	229	230	298	299	300	301	302	303	304	305
E11	225	226	227	228	229	230	298	299	300	301	302	303	304	305
E12	225	226	227	228	229	230	298	299	300	301	302	303	304	305
F01	225	226	227	228	229	230	298	299	300	301	302	303	304	305
F02	225	226	227	228	229	230	298	299	300	301	302	303	304	305
F04	225	226	227	228	229	230	298	299	300	301	302	303	304	305
F05	225	226	227	228	229	230	298	299	300	301	302	303	304	305
F06	225	226	227	228	229	230	298	299	300	301	302	303	304	305
F07	225	226	227	228	229	230	298	299	300	301	302	303	304	305
F08	225	226	227	228	229	230	298	299	300	301	302	303	304	305
F09	225	226	227	228	229	230	298	299	300	301	302	303	304	305
F11	225	226	227	228	229	230	298	299	300	301	302	303	304	305
F12	225	226	227	228	229	230	298	299	300	301	302	303	304	305
G01	225	226	227	228	229	230	298	299	300	301	302	303	304	305
G02	225	226	227	228	229	230	298	299	300	301	302	303	304	305
G03	225	226	227	228	229	230	298	299	300	301	302	303	304	305
G04	225	226	227	228	229	230	298	299	300	301	302	303	304	305
G05	225	226	227	228	229	230	298	299	300	301	302	303	304	305
G06	241	242	243	244	245	246	315	316	317	318	319	320	321	322
G07	241	242	243	244	245	246	315	316	317	318	319	320	321	322
G08	241	242	243	244	245	246	315	316	317	318	319	320	321	322
G09	241	242	243	244	245	246	315	316	317	318	319	320	321	322
G10	241	242	243	244	245	246	315	316	317	318	319	320	321	322
G11	241	242	243	244	245	246	315	316	317	318	319	320	321	322
G12	241	242	243	244	245	246	315	316	317	318	319	320	321	322
H01	241	242	243	244	245	246	315	316	317	318	319	320	321	322
H02	241	242	243	244	245	246	315	316	317	318	319	320	321	322
H03	241	242	243	244	245	246	315	316	317	318	319	320	321	322
H04	241	242	243	244	245	246	315	316	317	318	319	320	321	322
H05	241	242	243	244	245	246	315	316	317	318	319	320	321	322
H06	241	242	243	244	245	246	315	316	317	318	319	320	321	322
H07	241	242	243	244	245	246	315	316	317	318	319	320	321	322
H08	241	242	243	244	245	246	315	316	317	318	319	320	321	322
H09	241	242	243	244	245	246	315	316	317	318	319	320	321	322
H10	241	242	243	244	245	246	315	316	317	318	319	320	321	322
H11	241	242	243	244	245	246	315	316	317	318	319	320	321	322
MinIon run ONP020 & ONP021:
Well	yASS1_P58	yASS1_P59	yASS1_P60	yASS1_P61	yASS1_P62	yASS1_P63	yASS1_P64	yASS1_P65	yASS1_P66	yASS1_P67	yASS1_P68	yASS1_P69	yASS1_P70	yASS1_P71
A02	255	256	257	258	259	260	261	262	263	332	333	334	335	336
A03	255	256	257	258	259	260	261	262	263	332	333	334	335	336
A04	255	256	257	258	259	260	261	262	263	332	333	334	335	336
A05	255	256	257	258	259	260	261	262	263	332	333	334	335	336
A06	255	256	257	258	259	260	261	262	263	332	333	334	335	336
A07	255	256	257	258	259	260	261	262	263	332	333	334	335	336
A08	255	256	257	258	259	260	261	262	263	332	333	334	335	336
A09	255	256	257	258	259	260	261	262	263	332	333	334	335	336
A10	255	256	257	258	259	260	261	262	263	332	333	334	335	336
A11	255	256	257	258	259	260	261	262	263	332	333	334	335	336
A12	255	256	257	258	259	260	261	262	263	332	333	334	335	336
B01	255	256	257	258	259	260	261	262	263	332	333	334	335	336
B02	255	256	257	258	259	260	261	262	263	332	333	334	335	336
B03	255	256	257	258	259	260	261	262	263	332	333	334	335	336
B04	255	256	257	258	259	260	261	262	263	332	333	334	335	336
B05	255	256	257	258	259	260	261	262	263	332	333	334	335	336
B06	255	256	257	258	259	260	261	262	263	332	333	334	335	336
B07	255	256	257	258	259	260	261	262	263	332	333	334	335	336
B08	272	273	274	275	276	277	278	279	280	348	349	350	351	352
B09	272	273	274	275	276	277	278	279	280	348	349	350	351	352
B10	272	273	274	275	276	277	278	279	280	348	349	350	351	352
B11	272	273	274	275	276	277	278	279	280	348	349	350	351	352
B12	272	273	274	275	276	277	278	279	280	348	349	350	351	352
C01	272	273	274	275	276	277	278	279	280	348	349	350	351	352
C02	272	273	274	275	276	277	278	279	280	348	349	350	351	352
C04	272	273	274	275	276	277	278	279	280	348	349	350	351	352
C05	272	273	274	275	276	277	278	279	280	348	349	350	351	352
C06	272	273	274	275	276	277	278	279	280	348	349	350	351	352
C07	272	273	274	275	276	277	278	279	280	348	349	350	351	352
C08	272	273	274	275	276	277	278	279	280	348	349	350	351	352
C09	272	273	274	275	276	277	278	279	280	348	349	350	351	352
C11	272	273	274	275	276	277	278	279	280	348	349	350	351	352
C12	272	273	274	275	276	277	278	279	280	348	349	350	351	352
D01	272	273	274	275	276	277	278	279	280	348	349	350	351	352
D02	272	273	274	275	276	277	278	279	280	348	349	350	351	352
D03	272	273	274	275	276	277	278	279	280	348	349	350	351	352
D04	289	290	291	292	293	294	295	296	297	364	365	366	367	368
D05	289	290	291	292	293	294	295	296	297	364	365	366	367	368
D06	289	290	291	292	293	294	295	296	297	364	365	366	367	368
D07	289	290	291	292	293	294	295	296	297	364	365	366	367	368
D08	289	290	291	292	293	294	295	296	297	364	365	366	367	368
D09	289	290	291	292	293	294	295	296	297	364	365	366	367	368
D10	289	290	291	292	293	294	295	296	297	364	365	366	367	368
D11	289	290	291	292	293	294	295	296	297	364	365	366	367	368
D12	289	290	291	292	293	294	295	296	297	364	365	366	367	368
E01	289	290	291	292	293	294	295	296	297	364	365	366	367	368
E02	289	290	291	292	293	294	295	296	297	364	365	366	367	368
E03	289	290	291	292	293	294	295	296	297	364	365	366	367	368
E04	289	290	291	292	293	294	295	296	297	364	365	366	367	368
E05	289	290	291	292	293	294	295	296	297	364	365	366	367	368
E06	289	290	291	292	293	294	295	296	297	364	365	366	367	368
E07	289	290	291	292	293	294	295	296	297	364	365	366	367	368
E08	289	290	291	292	293	294	295	296	297	364	365	366	367	368
E09	289	290	291	292	293	294	295	296	297	364	365	366	367	368
E10	306	307	308	309	310	311	312	313	314	380	381	382	383	384
E11	306	307	308	309	310	311	312	313	314	380	381	382	383	384
E12	306	307	308	309	310	311	312	313	314	380	381	382	383	384
F01	306	307	308	309	310	311	312	313	314	380	381	382	383	384
F02	306	307	308	309	310	311	312	313	314	380	381	382	383	384
F04	306	307	308	309	310	311	312	313	314	380	381	382	383	384
F05	306	307	308	309	310	311	312	313	314	380	381	382	383	384
F06	306	307	308	309	310	311	312	313	314	380	381	382	383	384
F07	306	307	308	309	310	311	312	313	314	380	381	382	383	384
F08	306	307	308	309	310	311	312	313	314	380	381	382	383	384
F09	306	307	308	309	310	311	312	313	314	380	381	382	383	384
F11	306	307	308	309	310	311	312	313	314	380	381	382	383	384
F12	306	307	308	309	310	311	312	313	314	380	381	382	383	384
G01	306	307	308	309	310	311	312	313	314	380	381	382	383	384
G02	306	307	308	309	310	311	312	313	314	380	381	382	383	384
G03	306	307	308	309	310	311	312	313	314	380	381	382	383	384
G04	306	307	308	309	310	311	312	313	314	380	381	382	383	384
G05	306	307	308	309	310	311	312	313	314	380	381	382	383	384
G06	323	324	325	326	327	328	329	330	331	396	397	398	399	400
G07	323	324	325	326	327	328	329	330	331	396	397	398	399	400
G08	323	324	325	326	327	328	329	330	331	396	397	398	399	400
G09	323	324	325	326	327	328	329	330	331	396	397	398	399	400
G10	323	324	325	326	327	328	329	330	331	396	397	398	399	400
G11	323	324	325	326	327	328	329	330	331	396	397	398	399	400
G12	323	324	325	326	327	328	329	330	331	396	397	398	399	400
H01	323	324	325	326	327	328	329	330	331	396	397	398	399	400
H02	323	324	325	326	327	328	329	330	331	396	397	398	399	400
H03	323	324	325	326	327	328	329	330	331	396	397	398	399	400
H04	323	324	325	326	327	328	329	330	331	396	397	398	399	400
H05	323	324	325	326	327	328	329	330	331	396	397	398	399	400
H06	323	324	325	326	327	328	329	330	331	396	397	398	399	400
H07	323	324	325	326	327	328	329	330	331	396	397	398	399	400
H08	323	324	325	326	327	328	329	330	331	396	397	398	399	400
H09	323	324	325	326	327	328	329	330	331	396	397	398	399	400
H10	323	324	325	326	327	328	329	330	331	396	397	398	399	400
H11	323	324	325	326	327	328	329	330	331	396	397	398	399	400
MinIon run ONP022 & ONP023:
Well	yASS1_P72	yASS1_P73	yASS1_P74	yASS1_P75	yASS1_P76	yASS1_P77	yASS1_P78	yASS1_P79	yASS1_P80	yASS1_P81	yASS1_P82	yASS1_P83	yASS1_P84	yASS1_P85
A02	337	338	339	340	341	342	343	344	345	346	347	16	169	271
A03	337	338	339	340	341	342	343	344	345	346	347	16	169	271
A04	337	338	339	340	341	342	343	344	345	346	347	16	171	271
A05	337	338	339	340	341	342	343	344	345	346	347	16	171	271
A06	337	338	339	340	341	342	343	344	345	346	347	20	171	274
A07	337	338	339	340	341	342	343	344	345	346	347	20	171	274
A08	337	338	339	340	341	342	343	344	345	346	347	20	177	274
A09	337	338	339	340	341	342	343	344	345	346	347	20	177	274
A10	337	338	339	340	341	342	343	344	345	346	347	30	177	281
A11	337	338	339	340	341	342	343	344	345	346	347	30	177	281
A12	337	338	339	340	341	342	343	344	345	346	347	30	182	281
B01	337	338	339	340	341	342	343	344	345	346	347	30	182	281
B02	337	338	339	340	341	342	343	344	345	346	347	32	182	289
B03	337	338	339	340	341	342	343	344	345	346	347	32	182	289
B04	337	338	339	340	341	342	343	344	345	346	347	32	184	289
B05	337	338	339	340	341	342	343	344	345	346	347	32	184	289
B06	337	338	339	340	341	342	343	344	345	346	347	37	184	292
B07	337	338	339	340	341	342	343	344	345	346	347	37	184	292
B08	353	354	355	356	357	358	359	360	361	362	363	37	187	292
B09	353	354	355	356	357	358	359	360	361	362	363	37	187	292
B10	353	354	355	356	357	358	359	360	361	362	363	38	187	294
B11	353	354	355	356	357	358	359	360	361	362	363	38	187	294
B12	353	354	355	356	357	358	359	360	361	362	363	38	188	294
C01	353	354	355	356	357	358	359	360	361	362	363	38	188	294
C02	353	354	355	356	357	358	359	360	361	362	363	43	188	296
C04	353	354	355	356	357	358	359	360	361	362	363	43	188	296
C05	353	354	355	356	357	358	359	360	361	362	363	43	194	296
C06	353	354	355	356	357	358	359	360	361	362	363	43	194	296
C07	353	354	355	356	357	358	359	360	361	362	363	61	194	297
C08	353	354	355	356	357	358	359	360	361	362	363	61	194	297
C09	353	354	355	356	357	358	359	360	361	362	363	61	197	297
C11	353	354	355	356	357	358	359	360	361	362	363	61	197	297
C12	353	354	355	356	357	358	359	360	361	362	363	63	197	303
D01	353	354	355	356	357	358	359	360	361	362	363	63	197	303
D02	353	354	355	356	357	358	359	360	361	362	363	63	200	303
D03	353	354	355	356	357	358	359	360	361	362	363	63	200	303
D04	369	370	371	372	373	374	375	376	377	378	379	73	200	309
D05	369	370	371	372	373	374	375	376	377	378	379	73	200	309
D06	369	370	371	372	373	374	375	376	377	378	379	73	212	309
D07	369	370	371	372	373	374	375	376	377	378	379	73	212	309
D08	369	370	371	372	373	374	375	376	377	378	379	77	212	327
D09	369	370	371	372	373	374	375	376	377	378	379	77	212	327
D10	369	370	371	372	373	374	375	376	377	378	379	77	218	327
D11	369	370	371	372	373	374	375	376	377	378	379	77	218	327
D12	369	370	371	372	373	374	375	376	377	378	379	85	218	336
E01	369	370	371	372	373	374	375	376	377	378	379	85	218	336
E02	369	370	371	372	373	374	375	376	377	378	379	85	221	336
E03	369	370	371	372	373	374	375	376	377	378	379	85	221	336
E04	369	370	371	372	373	374	375	376	377	378	379	98	221	338
E05	369	370	371	372	373	374	375	376	377	378	379	98	221	338
E06	369	370	371	372	373	374	375	376	377	378	379	98	222	338
E07	369	370	371	372	373	374	375	376	377	378	379	98	222	338
E08	369	370	371	372	373	374	375	376	377	378	379	105	222	360
E09	369	370	371	372	373	374	375	376	377	378	379	105	222	360
E10	385	386	387	388	389	390	391	392	393	394	395	105	225	360
E11	385	386	387	388	389	390	391	392	393	394	395	105	225	360
E12	385	386	387	388	389	390	391	392	393	394	395	116	225	371
F01	385	386	387	388	389	390	391	392	393	394	395	116	225	371
F02	385	386	387	388	389	390	391	392	393	394	395	116	237	371
F04	385	386	387	388	389	390	391	392	393	394	395	116	237	371
F05	385	386	387	388	389	390	391	392	393	394	395	123	237	378
F06	385	386	387	388	389	390	391	392	393	394	395	123	237	378
F07	385	386	387	388	389	390	391	392	393	394	395	123	240	378
F08	385	386	387	388	389	390	391	392	393	394	395	123	240	378
F09	385	386	387	388	389	390	391	392	393	394	395	124	240	382
F11	385	386	387	388	389	390	391	392	393	394	395	124	240	382
F12	385	386	387	388	389	390	391	392	393	394	395	124	244	382
G01	385	386	387	388	389	390	391	392	393	394	395	124	244	382
G02	385	386	387	388	389	390	391	392	393	394	395	142	244	387
G03	385	386	387	388	389	390	391	392	393	394	395	142	244	387
G04	385	386	387	388	389	390	391	392	393	394	395	142	255	387
G05	385	386	387	388	389	390	391	392	393	394	395	142	255	387
G06	402	403	404	405	406	407	408	409	410	411	412	152	255	392
G07	402	403	404	405	406	407	408	409	410	411	412	152	255	392
G08	402	403	404	405	406	407	408	409	410	411	412	152	261	392
G09	402	403	404	405	406	407	408	409	410	411	412	152	261	392
G10	402	403	404	405	406	407	408	409	410	411	412	158	261	393
G11	402	403	404	405	406	407	408	409	410	411	412	158	261	393
G12	402	403	404	405	406	407	408	409	410	411	412	158	266	393
H01	402	403	404	405	406	407	408	409	410	411	412	158	266	393
H02	402	403	404	405	406	407	408	409	410	411	412	159	266	394
H03	402	403	404	405	406	407	408	409	410	411	412	159	266	394
H04	402	403	404	405	406	407	408	409	410	411	412	159	267	394
H05	402	403	404	405	406	407	408	409	410	411	412	159	267	394
H06	402	403	404	405	406	407	408	409	410	411	412	167	267	395
H07	402	403	404	405	406	407	408	409	410	411	412	167	267	395
H08	402	403	404	405	406	407	408	409	410	411	412	167	268	395
H09	402	403	404	405	406	407	408	409	410	411	412	167	268	403
H10	402	403	404	405	406	407	408	409	410	411	412	169	268	403
H11	402	403	404	405	406	407	408	409	410	411	412	169	268	403
