# Supplementary material for: Functional profiling of 2,193 ASS1 missense variants: Insights into variant pathogenicity and epistatic interactions in citrullinemia type I
Source: PLoS Genet. 2026 Jun 17;22(6):e1012167. doi: 10.1371/journal.pgen.1012167 (PMC13289927; doi:10.1371/journal.pgen.1012167)
Supplement: S3 Table — (XLSX) [file pgen.1012167.s005.xlsx]

## Sheet: S3 Table
S3 Table. Twist variant codon usage for yeast.
AMINO ACID	AA	TWIST CODON
Alanine	Ala	GCT
Arginine	Arg	AGA
Asparagine	Asn	AAT
Aspartic Acid	Asp	GAT
Cysteine	Cys	TGT
Glutamic Acid	Glu	GAA
Glutamine	Gln	CAA
Glycine	Gly	GGT
Histidine	His	CAT
Isoleucine	Ile	ATT
Leucine	Leu	TTG
Lysine	Lys	AAA
Methionine	Met	ATG
Phenylalanine	Phe	TTT
Proline	Pro	CCA
Serine	Ser	TCT
Threonine	Thr	ACG
Tryptophan	Trp	TGG
Tyrosine	Tyr	TAT
Valine	Val	GTA
