# Supplementary material for: Functional profiling of 2,193 ASS1 missense variants: Insights into variant pathogenicity and epistatic interactions in citrullinemia type I
Source: PLoS Genet. 2026 Jun 17;22(6):e1012167. doi: 10.1371/journal.pgen.1012167 (PMC13289927; doi:10.1371/journal.pgen.1012167)
Supplement: S4 Table — Each variant is assigned a functional and clinical predication class. Also included are labels indicating ClinVar and disease stratification classes for the matching human SNVs. (XLSX) [file pgen.1012167.s006.xlsx]

## Sheet: S4 Table
S4 Table. yASS1 variant relative growth scores and standard error estimates along with number of independent isolates for each variant. Each variant is assigned a functional and clinical predication class. Also included are labels indicating ClinVar and disease stratification classes for the matching human SNVs.
Human_AA_num	Human_Variant	Rel Growth Estimate	S_Error	No_Isolates	ClinVar_Classification	gnomAD Allele Count	Homozygous gnomAD Count	Homozygous primAD	SpliceAI Score	Functional_Class	Clinical_Prediction	SNV	Experimental Set
2	S2A	0.998373	0.0107012	6	NA	NA	0	NO	NA	Unimpaired	No Assignment	NA	1
2	S2C	0.944805	0.0257101	1	NA	NA	0	NO	NA	Unimpaired	No Assignment	NA	1
2	S2P	1.00339	0.0260516	1	NA	NA	0	NO	NA	Unimpaired	No Assignment	NA	1
3	S3C	0.921551	0.0255708	1	NA	NA	0	NO	NA	Unimpaired	No Assignment	NA	1
3	S3G	1.02181	0.0131375	4	NA	1	0	NO	NA	Unimpaired	No Assignment	NA	1
3	S3I	0.963904	0.0182848	2	NA	NA	0	NO	NA	Unimpaired	No Assignment	NA	1
3	S3N	0.970195	0.0149718	3	VUS	NA	0	NO	NA	Unimpaired	No Assignment	NM_054012.4(ASS1):c.8G>A (p.Ser3Asn)	1
3	S3T	0.963798	0.0182843	2	NA	NA	0	NO	NA	Unimpaired	No Assignment	NA	1
4	K4N	0.964418	0.0129665	4	NA	NA	0	NO	NA	Unimpaired	No Assignment	NA	1
4	K4Q	0.912232	0.0147681	3	NA	NA	0	NO	NA	Unimpaired	No Assignment	NA	1
4	K4T	0.965052	0.0258296	1	NA	NA	0	NO	NA	Unimpaired	No Assignment	NA	1
5	G5A	0.983038	0.0183646	2	VUS	107	0	NO	NA	Unimpaired	No Assignment	NM_054012.4(ASS1):c.14G>C (p.Gly5Ala)	1
5	G5C	0.956083	0.0257769	1	NA	NA	0	NO	NA	Unimpaired	No Assignment	NA	1
5	G5D	1.05199	0.0186444	2	NA	NA	0	NO	NA	Unimpaired	No Assignment	NA	1
5	G5S	1.02282	0.0261621	1	NA	NA	0	NO	NA	Unimpaired	No Assignment	NA	1
5	G5V	0.957918	0.0257877	1	NA	5	0	NO	NA	Unimpaired	No Assignment	NA	1
6	S6A	1.0354	0.0262329	1	VUS	48	0	NO	NA	Unimpaired	No Assignment	NM_054012.4(ASS1):c.16T>G (p.Ser6Ala)	1
6	S6C	0.993056	0.0150501	3	NA	NA	0	NO	NA	Unimpaired	No Assignment	NA	1
6	S6F	0.974584	0.0149869	3	NA	NA	0	NO	NA	Unimpaired	No Assignment	NA	1
6	S6T	1.05973	0.0263683	1	NA	NA	0	NO	NA	Unimpaired	No Assignment	NA	1
6	S6Y	0.972991	0.0183228	2	NA	NA	0	NO	NA	Unimpaired	No Assignment	NA	1
7	V7A	1.00887	0.0151037	3	NA	NA	0	NO	NA	Unimpaired	No Assignment	NA	1
7	V7E	0.00602149	0.0111128	2	NA	NA	0	NO	NA	Amorphic	Deleterious	NA	1
7	V7L	0.943248	0.0181975	2	NA	NA	0	NO	NA	Unimpaired	No Assignment	NA	1
7	V7M	0.988606	0.0259666	1	Conflicting	48	0	NO	NA	Unimpaired	No Assignment	NM_054012.4(ASS1):c.19G>A (p.Val7Met)	1
8	V8A	1.0097	0.0260876	1	NA	NA	0	NO	NA	Unimpaired	No Assignment	NA	1
8	V8D	0.00706097	0.0111316	2	NA	NA	0	NO	NA	Amorphic	Deleterious	NA	1
8	V8F	0.125143	0.00907439	4	NA	1	0	NO	NA	Hypomorphic	Deleterious	NA	1
8	V8G	-0.000668667	0.00777077	4	NA	NA	0	NO	NA	Amorphic	Deleterious	NA	1
8	V8I	1.04239	0.0186061	2	NA	NA	0	NO	NA	Unimpaired	No Assignment	NA	1
8	V8L	0.797976	0.0111323	5	NA	NA	0	NO	NA	Hypomorphic	Deleterious	NA	1
9	L9M	1.0235	0.0131425	4	NA	NA	0	NO	NA	Unimpaired	No Assignment	NA	1
9	L9Q	0.804284	0.012455	4	NA	1	0	NO	NA	Hypomorphic	Deleterious	NA	1
9	L9R	-0.00288511	0.00893881	3	NA	NA	0	NO	NA	Amorphic	Deleterious	NA	1
9	L9V	1.0028	0.0260482	1	NA	NA	0	NO	NA	Unimpaired	No Assignment	NA	1
10	A10D	0.854243	0.00957273	7	NA	1	0	NO	NA	Unimpaired	No Assignment	NA	1
10	A10S	0.972688	0.0129915	4	NA	NA	0	NO	NA	Unimpaired	No Assignment	NA	1
10	A10T	0.8761	0.0126912	4	NA	NA	0	NO	NA	Unimpaired	No Assignment	NA	1
10	A10V	0.291136	0.0144573	2	NA	NA	0	NO	NA	Hypomorphic	Deleterious	NA	1
11	Y11C	0.573196	0.0163823	2	NA	NA	0	NO	NA	Hypomorphic	Deleterious	NA	1
11	Y11D	0.00810498	0.0111504	2	NA	NA	0	NO	NA	Amorphic	Deleterious	NA	1
11	Y11F	1.02865	0.018551	2	NA	NA	0	NO	NA	Unimpaired	No Assignment	NA	1
11	Y11H	0.554299	0.0132943	3	NA	NA	0	NO	NA	Hypomorphic	Deleterious	NA	1
11	Y11N	0.149205	0.0131068	2	NA	NA	0	NO	NA	Hypomorphic	Deleterious	NA	1
11	Y11S	0.456242	0.0156668	2	NA	NA	0	NO	NA	Hypomorphic	Deleterious	NA	1
12	S12G	0.0574856	0.00755627	5	NA	2	0	NO	NA	Hypomorphic	Deleterious	NA	1
12	S12I	0.00639791	0.00907915	3	NA	NA	0	NO	NA	Amorphic	Deleterious	NA	1
12	S12R	0.00696444	0.0111299	2	NA	NA	0	NO	NA	Amorphic	Deleterious	NA	1
12	S12T	0.0228361	0.00931282	3	NA	NA	0	NO	NA	Amorphic	Deleterious	NA	1
13	G13A	0.728716	0.0172124	2	NA	NA	0	NO	NA	Hypomorphic	Deleterious	NA	1
13	G13C	0.682185	0.0120232	4	NA	NA	0	NO	NA	Hypomorphic	Deleterious	NA	1
13	G13D	0.832895	0.0177102	2	NA	NA	0	NO	NA	Hypomorphic	Deleterious	NA	1
13	G13R	0.347193	0.0210673	1	NA	NA	0	NO	NA	Hypomorphic	Deleterious	NA	1
13	G13S	0.899969	0.0180108	2	NA	NA	0	NO	NA	Unimpaired	No Assignment	NA	1
13	G13V	0.0195608	0.00802603	4	NA	NA	0	NO	NA	Amorphic	Deleterious	NA	1
14	G14A	0.173856	0.0189088	1	NA	NA	0	NO	NA	Hypomorphic	Deleterious	NA	1
14	G14C	0.0161007	0.00798408	4	NA	NA	0	NO	NA	Amorphic	Deleterious	NA	1
14	G14D	-0.00296943	0.00631977	6	NA	NA	0	NO	NA	Amorphic	Deleterious	NA	1
14	G14R	0.0147882	0.00920063	3	NA	NA	0	NO	NA	Amorphic	Deleterious	NA	1
14	G14S	-0.000787001	0.0109873	2	Pathogenic/Likely Pathogenic	26	0	NO	NA	Amorphic	Deleterious	NM_054012.4(ASS1):c.40G>A (p.Gly14Ser)	1
14	G14V	0.0193271	0.0160464	1	NA	NA	0	NO	NA	Amorphic	Deleterious	NA	1
15	L15M	0.499297	0.0100968	5	NA	NA	0	NO	NA	Hypomorphic	Deleterious	NA	1
15	L15P	0.00889406	0.0091158	3	NA	2	0	NO	NA	Amorphic	Deleterious	NA	1
15	L15Q	0.00516181	0.0156938	1	NA	NA	0	NO	NA	Amorphic	Deleterious	NA	1
15	L15R	0.00718966	0.00787288	4	NA	NA	0	NO	NA	Amorphic	Deleterious	NA	1
15	L15V	0.880345	0.0127048	4	NA	1	0	NO	NA	Unimpaired	No Assignment	NA	1
16	D16A	0.00707781	0.00787146	4	NA	2	0	NO	NA	Amorphic	Deleterious	NA	1
16	D16E	0.00743298	0.00704449	5	NA	NA	0	NO	NA	Amorphic	Deleterious	NA	1
16	D16G	0.00812425	0.00788477	4	NA	NA	0	NO	NA	Amorphic	Deleterious	NA	1
16	D16N	0.0123451	0.0112257	2	NA	NA	0	NO	NA	Amorphic	Deleterious	NA	1
16	D16V	0.00979171	0.00790584	4	NA	NA	0	NO	NA	Amorphic	Deleterious	NA	1
17	T17A	0.0195902	0.00717903	5	NA	1	0	NO	NA	Amorphic	Deleterious	NA	1
17	T17I	0.0250879	0.0093435	3	NA	2	0	NO	NA	Amorphic	Deleterious	NA	1
17	T17N	0.032163	0.0115591	2	NA	1	0	NO	NA	Amorphic	Deleterious	NA	1
17	T17P	0.00158954	0.006977	5	NA	NA	0	NO	NA	Amorphic	Deleterious	NA	1
17	T17S	0.737688	0.014103	3	NA	NA	0	NO	NA	Hypomorphic	Deleterious	NA	1
18	S18A	0.907694	0.0254867	1	NA	NA	0	NO	NA	Unimpaired	No Assignment	NA	1
18	S18L	0.689548	0.0120504	4	Pathogenic/Likely Pathogenic	10	0	NO	NA	Hypomorphic	Deleterious	NM_054012.4(ASS1):c.53C>T (p.Ser18Leu)	1
18	S18P	0.105377	0.00890466	4	NA	NA	0	NO	NA	Hypomorphic	Deleterious	NA	1
18	S18T	0.929646	0.01286	4	NA	NA	0	NO	NA	Unimpaired	No Assignment	NA	1
18	S18W	0.0476377	0.00746361	5	NA	1	0	NO	NA	Amorphic	Deleterious	NA	1
19	C19F	0.883828	0.0179398	2	NA	NA	0	NO	NA	Unimpaired	No Assignment	NA	1
19	C19G	0.8293	0.0176937	2	NA	NA	0	NO	NA	Hypomorphic	Deleterious	NA	1
19	C19R	0.0188437	0.0160347	1	NA	NA	0	NO	NA	Amorphic	Deleterious	NA	1
19	C19S	0.915498	0.0147798	3	NA	NA	0	NO	NA	Unimpaired	No Assignment	NA	1
19	C19W	0.489226	0.0129706	3	NA	NA	0	NO	NA	Hypomorphic	Deleterious	NA	1
19	C19Y	0.661895	0.0137849	3	NA	NA	0	NO	NA	Hypomorphic	Deleterious	NA	1
20	I20L	1.0036	0.00993377	7	NA	1	0	NO	NA	Unimpaired	No Assignment	NA	1
20	I20M	0.991152	0.0106833	6	NA	NA	0	NO	NA	Unimpaired	No Assignment	NA	1
20	I20N	0.959221	0.0182651	2	NA	NA	0	NO	NA	Unimpaired	No Assignment	NA	1
20	I20S	0.6694	0.0169095	2	NA	NA	0	NO	NA	Hypomorphic	Deleterious	NA	1
20	I20T	0.943922	0.012904	4	NA	NA	0	NO	NA	Unimpaired	No Assignment	NA	1
21	L21F	1.00805	0.0184674	2	NA	1	0	NO	NA	Unimpaired	No Assignment	NA	1
21	L21H	0.896046	0.0127547	4	NA	NA	0	NO	NA	Unimpaired	No Assignment	NA	1
21	L21I	0.895382	0.0179907	2	NA	NA	0	NO	NA	Unimpaired	No Assignment	NA	1
21	L21P	0.00337273	0.00699781	5	NA	NA	0	NO	NA	Amorphic	Deleterious	NA	1
21	L21R	-0.00606558	0.00888918	3	NA	NA	0	NO	NA	Amorphic	Deleterious	NA	1
21	L21V	0.939099	0.0256761	1	NA	NA	0	NO	NA	Unimpaired	No Assignment	NA	1
22	V22A	0.969356	0.0149689	3	NA	NA	0	NO	NA	Unimpaired	No Assignment	NA	1
22	V22E	0.805438	0.02484	1	NA	NA	0	NO	NA	Hypomorphic	Deleterious	NA	1
22	V22G	0.752688	0.0173306	2	VUS	37	0	NO	NA	Hypomorphic	Deleterious	NM_054012.4(ASS1):c.65T>G (p.Val22Gly)	1
22	V22L	1.00233	0.010711	6	NA	17	0	NO	NA	Unimpaired	No Assignment	NA	1
22	V22M	0.948913	0.0129193	4	NA	9	0	NO	NA	Unimpaired	No Assignment	NA	1
23	W23C	0.903397	0.0147364	3	NA	NA	0	NO	NA	Unimpaired	No Assignment	NA	1
23	W23G	0.715922	0.0140137	3	NA	NA	0	NO	NA	Hypomorphic	Deleterious	NA	1
23	W23L	0.873803	0.0178952	2	NA	NA	0	NO	NA	Unimpaired	No Assignment	NA	1
23	W23R	0.50498	0.0113082	4	NA	NA	0	NO	NA	Hypomorphic	Deleterious	NA	1
23	W23S	0.931169	0.0115215	5	NA	NA	0	NO	NA	Unimpaired	No Assignment	NA	1
24	L24M	0.972422	0.0116354	5	NA	NA	0	NO	NA	Unimpaired	No Assignment	NA	1
24	L24P	-0.0131345	0.00760007	4	NA	NA	0	NO	NA	Amorphic	Deleterious	NA	1
24	L24Q	0.303754	0.0118913	3	NA	NA	0	NO	NA	Hypomorphic	Deleterious	NA	1
24	L24R	0.000287798	0.00898752	3	NA	1	0	NO	NA	Amorphic	Deleterious	NA	1
24	L24V	0.843396	0.0177582	2	NA	NA	0	NO	NA	Hypomorphic	Deleterious	NA	1
25	K25E	1.09015	0.0187944	2	NA	NA	0	NO	NA	Unimpaired	No Assignment	NA	1
25	K25N	0.922365	0.0255757	1	NA	NA	0	NO	NA	Unimpaired	No Assignment	NA	1
25	K25Q	0.989714	0.0150388	3	NA	NA	0	NO	NA	Unimpaired	No Assignment	NA	1
25	K25R	1.0075	0.00931418	8	NA	NA	0	NO	NA	Unimpaired	No Assignment	NA	1
25	K25T	0.923682	0.0148089	3	NA	NA	0	NO	NA	Unimpaired	No Assignment	NA	1
26	E26A	0.982939	0.011664	5	NA	NA	0	NO	NA	Unimpaired	No Assignment	NA	1
26	E26D	0.94318	0.0148778	3	NA	NA	0	NO	NA	Unimpaired	No Assignment	NA	1
26	E26G	0.939455	0.0148647	3	NA	NA	0	NO	NA	Unimpaired	No Assignment	NA	1
26	E26K	0.943876	0.0257045	1	NA	7	0	NO	NA	Unimpaired	No Assignment	NA	1
26	E26Q	1.0121	0.0261013	1	NA	NA	0	NO	NA	Unimpaired	No Assignment	NA	1
26	E26V	0.887732	0.0127283	4	NA	NA	0	NO	NA	Unimpaired	No Assignment	NA	1
27	Q27E	1.00193	0.0150802	3	NA	NA	0	NO	NA	Unimpaired	No Assignment	NA	1
27	Q27K	0.997623	0.0260186	1	NA	12	0	NO	NA	Unimpaired	No Assignment	NA	1
27	Q27L	1.03544	0.0118042	5	NA	NA	0	NO	NA	Unimpaired	No Assignment	NA	1
27	Q27P	-0.0100682	0.0152862	1	NA	NA	0	NO	NA	Amorphic	Deleterious	NA	1
27	Q27R	1.03104	0.0185606	2	NA	NA	0	NO	NA	Unimpaired	No Assignment	NA	1
28	G28A	0.705701	0.0139712	3	NA	NA	0	NO	NA	Hypomorphic	Deleterious	NA	1
28	G28C	0.790332	0.0143127	3	NA	NA	0	NO	NA	Hypomorphic	Deleterious	NA	1
28	G28D	0.994289	0.0116947	5	NA	NA	0	NO	NA	Unimpaired	No Assignment	NA	1
28	G28R	1.03272	0.0185674	2	NA	NA	0	NO	NA	Unimpaired	No Assignment	NA	1
28	G28S	0.986925	0.0130343	4	NA	NA	0	NO	NA	Unimpaired	No Assignment	NA	1
28	G28V	0.00973866	0.0158103	1	NA	NA	0	NO	NA	Amorphic	Deleterious	NA	1
29	Y29C	0.687158	0.0085422	8	VUS	4	0	NO	NA	Hypomorphic	Deleterious	NM_054012.4(ASS1):c.86A>G (p.Tyr29Cys)	1
29	Y29D	-0.00312807	0.015476	1	NA	NA	0	NO	NA	Amorphic	Deleterious	NA	1
29	Y29F	0.965061	0.0258296	1	NA	NA	0	NO	NA	Unimpaired	No Assignment	NA	1
29	Y29H	1.03529	0.0262323	1	NA	1	0	NO	NA	Unimpaired	No Assignment	NA	1
29	Y29N	0.278934	0.0143552	2	NA	NA	0	NO	NA	Hypomorphic	Deleterious	NA	1
29	Y29S	0.0201158	0.00927535	3	NA	NA	0	NO	NA	Amorphic	Deleterious	NA	1
30	D30A	0.994469	0.0150549	3	NA	NA	0	NO	NA	Unimpaired	No Assignment	NA	1
30	D30E	1.06197	0.0186839	2	NA	2	0	NO	NA	Unimpaired	No Assignment	NA	1
30	D30G	0.960858	0.009211	8	NA	NA	0	NO	NA	Unimpaired	No Assignment	NA	1
30	D30H	1.00503	0.026061	1	NA	NA	0	NO	NA	Unimpaired	No Assignment	NA	1
30	D30N	1.01191	0.00995295	7	NA	1	0	NO	NA	Unimpaired	No Assignment	NA	1
30	D30Y	0.593226	0.023314	1	NA	1	0	NO	NA	Hypomorphic	Deleterious	NA	1
31	V31A	0.810891	0.0143923	3	NA	NA	0	NO	NA	Hypomorphic	Deleterious	NA	1
31	V31D	0.00088687	0.0110186	2	NA	NA	0	NO	NA	Amorphic	Deleterious	NA	1
31	V31F	0.00685423	0.0111279	2	NA	1	0	NO	NA	Amorphic	Deleterious	NA	1
31	V31G	0.0753708	0.00862706	4	NA	NA	0	NO	NA	Hypomorphic	Deleterious	NA	1
31	V31I	0.957364	0.0125621	3	NA	NA	0	YES	NA	Unimpaired	No Assignment	NA	2
31	V31L	0.836414	0.013	4	NA	NA	0	NO	NA	Hypomorphic	Deleterious	NA	1
32	I32F	1.02672	0.0131519	4	NA	NA	0	NO	NA	Unimpaired	No Assignment	NA	1
32	I32L	1.02714	0.0131532	4	NA	NA	0	NO	NA	Unimpaired	No Assignment	NA	1
32	I32M	1.00524	0.018456	2	NA	NA	0	NO	NA	Unimpaired	No Assignment	NA	1
32	I32N	0.812311	0.017615	2	NA	NA	0	NO	NA	Hypomorphic	Deleterious	NA	1
32	I32S	0.827907	0.0176872	2	NA	NA	0	NO	NA	Hypomorphic	Deleterious	NA	1
32	I32T	0.93224	0.0115245	5	NA	3	0	NO	NA	Unimpaired	No Assignment	NA	1
32	I32V	1.06302	0.0152833	3	VUS	3	0	NO	NA	Unimpaired	No Assignment	NM_054012.4(ASS1):c.94A>G (p.Ile32Val)	1
33	A33D	0.00819798	0.00557604	8	NA	NA	0	NO	NA	Amorphic	Deleterious	NA	1
33	A33G	0.880261	0.0253179	1	NA	NA	0	NO	NA	Unimpaired	No Assignment	NA	1
33	A33P	0.952929	0.0149119	3	NA	NA	0	NO	NA	Unimpaired	No Assignment	NA	1
33	A33S	0.956797	0.0182549	2	NA	NA	0	NO	NA	Unimpaired	No Assignment	NA	1
33	A33T	1.025	0.0131469	4	NA	NA	0	NO	NA	Unimpaired	No Assignment	NA	1
34	Y34C	0.932448	0.01484	3	NA	1	0	NO	NA	Unimpaired	No Assignment	NA	1
34	Y34D	0.0192031	0.00717486	5	NA	NA	0	NO	NA	Amorphic	Deleterious	NA	1
34	Y34H	0.919294	0.0128278	4	NA	NA	0	NO	NA	Unimpaired	No Assignment	NA	1
34	Y34N	0.74526	0.010968	5	NA	NA	0	NO	NA	Hypomorphic	Deleterious	NA	1
34	Y34S	0.946312	0.025719	1	NA	9	0	NO	NA	Unimpaired	No Assignment	NA	1
35	L35M	0.977032	0.0130046	4	NA	NA	0	NO	0	Unimpaired	No Assignment	NA	1
35	L35P	0.0206226	0.00928237	3	NA	NA	0	NO	0.01	Amorphic	Deleterious	NA	1
35	L35Q	1.00253	0.0260467	1	NA	NA	0	NO	0	Unimpaired	No Assignment	NA	1
35	L35R	0.240698	0.00887135	5	NA	NA	0	NO	0.02	Hypomorphic	Deleterious	NA	1
35	L35V	0.985578	0.0116712	5	NA	NA	0	NO	0.05	Unimpaired	No Assignment	NA	1
36	A36G	0.9845	0.013027	4	NA	NA	0	NO	0 & 0	Unimpaired	No Assignment	NA	1
36	A36P	-0.001606	0.00895854	3	NA	NA	0	NO	0	Amorphic	Deleterious	NA	1
36	A36S	0.945498	0.0148859	3	NA	NA	0	NO	0	Unimpaired	No Assignment	NA	1
36	A36T	0.909895	0.0114616	5	NA	2	0	NO	0	Unimpaired	No Assignment	NA	1
36	A36V	0.948975	0.0148981	3	NA	NA	0	NO	0	Unimpaired	No Assignment	NA	1
37	N37D	0.950818	0.0149045	3	NA	NA	0	NO	NA	Unimpaired	No Assignment	NA	1
37	N37H	0.959217	0.0129507	4	NA	NA	0	NO	NA	Unimpaired	No Assignment	NA	1
37	N37I	0.975933	0.0183351	2	NA	NA	0	NO	NA	Unimpaired	No Assignment	NA	1
37	N37K	0.979572	0.0130122	4	NA	NA	0	NO	NA	Unimpaired	No Assignment	NA	1
37	N37S	1.01714	0.0261299	1	NA	NA	0	NO	NA	Unimpaired	No Assignment	NA	1
37	N37T	0.977772	0.0106498	6	NA	1	0	NO	NA	Unimpaired	No Assignment	NA	1
37	N37Y	0.943134	0.018197	2	NA	NA	0	NO	NA	Unimpaired	No Assignment	NA	1
38	I38F	0.9922	0.0259874	1	NA	1	0	NO	NA	Unimpaired	No Assignment	NA	1
38	I38L	0.938038	0.0128859	4	NA	NA	0	NO	NA	Unimpaired	No Assignment	NA	1
38	I38M	0.928155	0.018133	2	NA	NA	0	NO	NA	Unimpaired	No Assignment	NA	1
38	I38N	0.981272	0.0150099	3	NA	NA	0	NO	NA	Unimpaired	No Assignment	NA	1
38	I38S	0.913673	0.0128102	4	NA	NA	0	NO	NA	Unimpaired	No Assignment	NA	1
38	I38T	0.892256	0.017977	2	NA	1	0	NO	NA	Unimpaired	No Assignment	NA	1
38	I38V	0.952466	0.0115806	5	NA	4	0	NO	NA	Unimpaired	No Assignment	NA	1
39	G39A	0.926856	0.0148202	3	NA	NA	0	NO	NA	Unimpaired	No Assignment	NA	1
39	G39C	0.991406	0.0183992	2	NA	1	0	NO	NA	Unimpaired	No Assignment	NA	1
39	G39D	0.896416	0.0114232	5	NA	NA	0	NO	NA	Unimpaired	No Assignment	NA	1
39	G39R	0.933816	0.0148448	3	Conflicting	1	0	NO	NA	Unimpaired	No Assignment	NM_054012.4(ASS1):c.115G>C (p.Gly39Arg)	1
39	G39S	0.94338	0.0181981	2	VUS	NA	0	NO	NA	Unimpaired	No Assignment	NM_054012.4(ASS1):c.115G>A (p.Gly39Ser)	1
39	G39V	0.98701	0.018381	2	NA	NA	0	NO	NA	Unimpaired	No Assignment	NA	1
40	Q40E	0.899929	0.0254393	1	NA	NA	0	NO	NA	Unimpaired	No Assignment	NA	1
40	Q40H	0.945671	0.0148865	3	NA	NA	0	NO	NA	Unimpaired	No Assignment	NA	1
40	Q40K	0.748343	0.0141461	3	NA	NA	0	NO	NA	Hypomorphic	Deleterious	NA	1
40	Q40L	0.973768	0.0149841	3	Likely Pathogenic	NA	0	NO	NA	Unimpaired	No Assignment	NM_054012.4(ASS1):c.119A>T (p.Gln40Leu)	1
40	Q40P	0.827443	0.0144555	3	NA	NA	0	NO	NA	Hypomorphic	Deleterious	NA	1
40	Q40R	0.560286	0.0115448	4	NA	NA	0	NO	NA	Hypomorphic	Deleterious	NA	1
42	E42A	0.939628	0.00978302	7	NA	NA	0	NO	NA	Unimpaired	No Assignment	NA	1
42	E42D	0.972058	0.0129896	4	NA	NA	0	NO	NA	Unimpaired	No Assignment	NA	1
42	E42G	0.99589	0.013061	4	NA	3	0	NO	NA	Unimpaired	No Assignment	NA	1
42	E42Q	0.966542	0.0182958	2	NA	NA	0	NO	NA	Unimpaired	No Assignment	NA	1
42	E42V	0.863729	0.0252146	1	NA	NA	0	NO	NA	Unimpaired	No Assignment	NA	1
43	D43A	0.981781	0.0150116	3	NA	NA	0	NO	NA	Unimpaired	No Assignment	NA	1
43	D43E	0.996691	0.0150625	3	NA	NA	0	NO	NA	Unimpaired	No Assignment	NA	1
43	D43G	0.975675	0.018334	2	NA	NA	0	NO	NA	Unimpaired	No Assignment	NA	1
43	D43H	0.962399	0.0149448	3	NA	8	0	NO	NA	Unimpaired	No Assignment	NA	1
43	D43N	1.02076	0.0185191	2	NA	4	0	NO	NA	Unimpaired	No Assignment	NA	1
43	D43V	0.980579	0.0183544	2	NA	NA	0	NO	NA	Unimpaired	No Assignment	NA	1
43	D43Y	1.01127	0.0107331	6	NA	NA	0	NO	NA	Unimpaired	No Assignment	NA	1
44	F44C	0.993223	0.0184067	2	NA	NA	0	NO	NA	Unimpaired	No Assignment	NA	1
44	F44I	0.980952	0.0183559	2	NA	NA	0	NO	NA	Unimpaired	No Assignment	NA	1
44	F44L	0.987721	0.015032	3	VUS	NA	0	NO	NA	Unimpaired	No Assignment	NM_054012.4(ASS1):c.132C>A (p.Phe44Leu)	1
44	F44S	0.976958	0.0149951	3	NA	1	0	NO	NA	Unimpaired	No Assignment	NA	1
44	F44Y	0.97615	0.018336	2	NA	NA	0	NO	NA	Unimpaired	No Assignment	NA	1
45	E45A	0.979736	0.0116553	5	NA	NA	0	NO	NA	Unimpaired	No Assignment	NA	1
45	E45D	1.01543	0.0184975	2	NA	NA	0	NO	NA	Unimpaired	No Assignment	NA	1
45	E45G	0.989358	0.0116814	5	NA	NA	0	NO	NA	Unimpaired	No Assignment	NA	1
45	E45K	0.931131	0.0256284	1	VUS	20	0	NO	NA	Unimpaired	No Assignment	NM_054012.4(ASS1):c.133G>A (p.Glu45Lys)	1
45	E45Q	0.991024	0.0259806	1	NA	NA	0	NO	NA	Unimpaired	No Assignment	NA	1
46	E46A	0.949084	0.0182223	2	NA	NA	0	NO	NA	Unimpaired	No Assignment	NA	1
46	E46D	1.01464	0.0261157	1	NA	NA	0	NO	NA	Unimpaired	No Assignment	NA	1
46	E46G	1.00572	0.0130902	4	NA	NA	0	NO	NA	Unimpaired	No Assignment	NA	1
46	E46K	0.952408	0.0149101	3	NA	NA	0	NO	NA	Unimpaired	No Assignment	NA	1
46	E46Q	0.972393	0.0129906	4	NA	NA	0	NO	NA	Unimpaired	No Assignment	NA	1
46	E46V	0.9375	0.018173	2	NA	NA	0	NO	NA	Unimpaired	No Assignment	NA	1
47	A47D	0.953507	0.0105885	6	NA	1	0	NO	NA	Unimpaired	No Assignment	NA	1
47	A47G	1.03457	0.0151896	3	NA	NA	0	NO	NA	Unimpaired	No Assignment	NA	1
47	A47P	0.859309	0.0145752	3	NA	NA	0	NO	NA	Unimpaired	No Assignment	NA	1
47	A47S	0.990279	0.0150407	3	NA	NA	0	NO	NA	Unimpaired	No Assignment	NA	1
47	A47T	0.956016	0.0257764	1	NA	NA	0	NO	NA	Unimpaired	No Assignment	NA	1
47	A47V	0.965674	0.0182922	2	VUS	5	0	NO	NA	Unimpaired	No Assignment	NM_054012.4(ASS1):c.140C>T (p.Ala47Val)	1
48	R48G	0.988893	0.0150359	3	VUS	17	0	NO	NA	Unimpaired	No Assignment	NM_054012.4(ASS1):c.142A>G (p.Arg48Gly)	1
48	R48K	0.990218	0.0130441	4	NA	NA	0	NO	NA	Unimpaired	No Assignment	NA	1
48	R48M	0.956005	0.0149226	3	NA	NA	0	NO	NA	Unimpaired	No Assignment	NA	1
48	R48T	0.941137	0.0181886	2	NA	NA	0	NO	NA	Unimpaired	No Assignment	NA	1
48	R48W	0.980595	0.0106569	6	NA	NA	0	NO	NA	Unimpaired	No Assignment	NA	1
49	K49E	0.969139	0.0149682	3	NA	NA	0	NO	NA	Unimpaired	No Assignment	NA	1
49	K49M	0.962456	0.0116081	5	NA	NA	0	NO	NA	Unimpaired	No Assignment	NA	1
49	K49N	0.987573	0.0259607	1	NA	NA	0	NO	NA	Unimpaired	No Assignment	NA	1
49	K49Q	0.980471	0.0259195	1	NA	NA	0	NO	NA	Unimpaired	No Assignment	NA	1
49	K49R	0.972935	0.0129923	4	NA	NA	0	NO	NA	Unimpaired	No Assignment	NA	1
49	K49T	0.950295	0.0129235	4	NA	NA	0	NO	NA	Unimpaired	No Assignment	NA	1
50	K50E	0.688694	0.0120473	4	NA	NA	0	NO	NA	Hypomorphic	Deleterious	NA	1
50	K50M	0.677219	0.0169503	2	NA	NA	0	NO	NA	Hypomorphic	Deleterious	NA	1
50	K50N	0.939143	0.0256764	1	NA	NA	0	NO	NA	Unimpaired	No Assignment	NA	1
50	K50R	0.929576	0.011517	5	NA	NA	0	NO	NA	Unimpaired	No Assignment	NA	1
50	K50T	0.827186	0.0102541	6	NA	1	0	NO	NA	Hypomorphic	Deleterious	NA	1
51	A51E	-0.0085822	0.0153274	1	NA	NA	0	NO	NA	Amorphic	Deleterious	NA	1
51	A51G	0.928986	0.0115154	5	NA	NA	0	NO	NA	Unimpaired	No Assignment	NA	1
51	A51P	0.523837	0.0160915	2	NA	NA	0	NO	NA	Hypomorphic	Deleterious	NA	1
51	A51S	1.0127	0.00995479	7	NA	NA	0	NO	NA	Unimpaired	No Assignment	NA	1
51	A51T	0.699334	0.0241124	1	VUS	29	0	NO	NA	Hypomorphic	Deleterious	NM_054012.4(ASS1):c.151G>A (p.Ala51Thr)	1
51	A51V	0.829244	0.0249949	1	NA	NA	0	NO	NA	Hypomorphic	Deleterious	NA	1
52	L52M	1.14843	0.0268456	1	NA	NA	0	NO	NA	Unimpaired	No Assignment	NA	1
52	L52P	0.256917	0.0100197	4	NA	NA	0	NO	NA	Hypomorphic	Deleterious	NA	1
52	L52Q	0.984565	0.0130272	4	NA	NA	0	NO	NA	Unimpaired	No Assignment	NA	1
52	L52V	0.984405	0.0130267	4	NA	NA	0	NO	NA	Unimpaired	No Assignment	NA	1
53	K53E	0.959287	0.0257957	1	NA	NA	0	NO	NA	Unimpaired	No Assignment	NA	1
53	K53M	1.04551	0.0186186	2	NA	NA	0	NO	NA	Unimpaired	No Assignment	NA	1
53	K53N	0.926094	0.0148175	3	NA	NA	0	NO	NA	Unimpaired	No Assignment	NA	1
53	K53Q	0.98538	0.015024	3	NA	NA	0	NO	NA	Unimpaired	No Assignment	NA	1
53	K53R	1.04503	0.0132051	4	NA	NA	0	NO	NA	Unimpaired	No Assignment	NA	1
53	K53T	1.03919	0.0131882	4	NA	NA	0	NO	NA	Unimpaired	No Assignment	NA	1
54	L54F	1.01398	0.00932831	8	NA	1	0	NO	NA	Unimpaired	No Assignment	NA	1
54	L54H	0.937588	0.0128845	4	NA	NA	0	NO	NA	Unimpaired	No Assignment	NA	1
54	L54I	1.00065	0.0184372	2	NA	NA	0	NO	NA	Unimpaired	No Assignment	NA	1
54	L54P	0.00755095	0.015755	1	NA	1	0	NO	NA	Amorphic	Deleterious	NA	1
54	L54R	0.514609	0.022666	1	NA	NA	0	NO	NA	Hypomorphic	Deleterious	NA	1
54	L54V	0.985892	0.0183764	2	VUS	NA	0	NO	NA	Unimpaired	No Assignment	NM_054012.4(ASS1):c.160C>G (p.Leu54Val)	1
55	G55A	0.398383	0.00967019	5	NA	NA	0	NO	NA	Hypomorphic	Deleterious	NA	1
55	G55E	0.558368	0.00873622	7	NA	1	0	NO	NA	Hypomorphic	Deleterious	NA	1
55	G55R	0.518252	0.0226972	1	NA	NA	0	NO	NA	Hypomorphic	Deleterious	NA	1
55	G55V	0.0142017	0.0091923	3	NA	NA	0	NO	NA	Amorphic	Deleterious	NA	1
55	G55W	0.0266596	0.0114694	2	NA	NA	0	NO	NA	Amorphic	Deleterious	NA	1
56	A56D	-0.0078846	0.00886041	3	VUS	NA	0	NO	NA	Amorphic	Deleterious	NM_054012.4(ASS1):c.167C>A (p.Ala56Asp)	1
56	A56G	0.616654	0.00962548	6	NA	NA	0	NO	NA	Hypomorphic	Deleterious	NA	1
56	A56P	0.280902	0.020321	1	NA	NA	0	NO	NA	Hypomorphic	Deleterious	NA	1
56	A56S	0.952394	0.01491	3	NA	NA	0	NO	NA	Unimpaired	No Assignment	NA	1
56	A56T	0.679129	0.0239663	1	VUS	40	0	NO	NA	Hypomorphic	Deleterious	NM_054012.4(ASS1):c.166G>A (p.Ala56Thr)	1
56	A56V	0.918485	0.0147904	3	NA	5	0	NO	NA	Unimpaired	No Assignment	NA	1
58	K58E	0.971584	0.0183169	2	NA	1	0	NO	0	Unimpaired	No Assignment	NA	1
58	K58M	1.03909	0.0185929	2	NA	NA	0	NO	0.01	Unimpaired	No Assignment	NA	1
58	K58N	1.04241	0.0186062	2	NA	NA	0	NO	0.29 & 0.27	Unimpaired	No Assignment	NA	1
58	K58Q	0.996339	0.0184195	2	NA	NA	0	NO	0	Unimpaired	No Assignment	NA	1
58	K58R	1.02661	0.0131516	4	NA	NA	0	NO	0.05	Unimpaired	No Assignment	NA	1
58	K58T	1.05413	0.0118531	5	NA	NA	0	NO	0.01	Unimpaired	No Assignment	NA	1
59	V59A	0.968366	0.025849	1	NA	NA	0	NO	0	Unimpaired	No Assignment	NA	1
59	V59E	0.0767434	0.0122188	2	NA	NA	0	NO	0	Hypomorphic	Deleterious	NA	1
59	V59G	0.509306	0.0101364	5	NA	NA	0	NO	0	Hypomorphic	Deleterious	NA	1
59	V59L	0.76702	0.0110367	5	NA	NA	0	NO	0	Hypomorphic	Deleterious	NA	1
59	V59M	0.812562	0.0143987	3	NA	2	0	NO	0	Hypomorphic	Deleterious	NA	1
60	F60C	0.938392	0.0181769	2	NA	3	0	NO	NA	Unimpaired	No Assignment	NA	1
60	F60I	0.907574	0.018044	2	NA	1	0	NO	NA	Unimpaired	No Assignment	NA	1
60	F60L	0.92047	0.0180999	2	NA	NA	0	NO	NA	Unimpaired	No Assignment	NA	1
60	F60S	0.943901	0.0148803	3	NA	NA	0	NO	NA	Unimpaired	No Assignment	NA	1
60	F60V	0.928039	0.0105232	6	NA	NA	0	NO	NA	Unimpaired	No Assignment	NA	1
60	F60Y	0.961672	0.0182754	2	NA	NA	0	NO	NA	Unimpaired	No Assignment	NA	1
61	I61F	0.937918	0.0148593	3	NA	NA	0	NO	NA	Unimpaired	No Assignment	NA	1
61	I61L	0.945709	0.0257154	1	NA	NA	0	NO	NA	Unimpaired	No Assignment	NA	1
61	I61M	0.997159	0.0106982	6	NA	NA	0	NO	NA	Unimpaired	No Assignment	NA	1
61	I61N	0.966484	0.0129728	4	NA	NA	0	NO	NA	Unimpaired	No Assignment	NA	1
61	I61S	0.907371	0.0180431	2	NA	NA	0	NO	NA	Unimpaired	No Assignment	NA	1
61	I61T	1.05519	0.0118559	5	VUS	8	0	NO	NA	Unimpaired	No Assignment	NM_054012.4(ASS1):c.182T>C (p.Ile61Thr)	1
62	E62A	1.00239	0.0150818	3	NA	NA	0	NO	NA	Unimpaired	No Assignment	NA	1
62	E62D	0.879731	0.0146504	3	NA	NA	0	NO	NA	Unimpaired	No Assignment	NA	1
62	E62G	0.961659	0.0182754	2	NA	NA	0	NO	NA	Unimpaired	No Assignment	NA	1
62	E62K	0.925646	0.0181222	2	NA	10	0	NO	NA	Unimpaired	No Assignment	NA	1
62	E62Q	0.94308	0.0256998	1	NA	NA	0	NO	NA	Unimpaired	No Assignment	NA	1
62	E62V	0.914172	0.0114737	5	NA	NA	0	NO	NA	Unimpaired	No Assignment	NA	1
63	D63A	0.985422	0.0150241	3	NA	NA	0	NO	NA	Unimpaired	No Assignment	NA	1
63	D63E	1.01373	0.0131138	4	NA	NA	0	NO	NA	Unimpaired	No Assignment	NA	1
63	D63G	1.01997	0.0131321	4	NA	NA	0	NO	NA	Unimpaired	No Assignment	NA	1
63	D63H	1.00713	0.0184637	2	NA	NA	0	NO	NA	Unimpaired	No Assignment	NA	1
63	D63N	1.00782	0.0184665	2	NA	NA	0	NO	NA	Unimpaired	No Assignment	NA	1
63	D63V	0.946424	0.0148892	3	NA	NA	0	NO	NA	Unimpaired	No Assignment	NA	1
63	D63Y	0.942849	0.0181958	2	NA	NA	0	NO	NA	Unimpaired	No Assignment	NA	1
64	V64A	0.984757	0.0130278	4	NA	NA	0	NO	NA	Unimpaired	No Assignment	NA	1
64	V64D	0.780456	0.014274	3	NA	NA	0	NO	NA	Hypomorphic	Deleterious	NA	1
64	V64F	0.902709	0.0180228	2	NA	NA	0	NO	NA	Unimpaired	No Assignment	NA	1
64	V64G	0.907128	0.0180421	2	NA	NA	0	NO	NA	Unimpaired	No Assignment	NA	1
64	V64I	0.953418	0.0182406	2	VUS	31	0	NO	NA	Unimpaired	No Assignment	NM_054012.4(ASS1):c.190G>A (p.Val64Ile)	1
64	V64L	0.988378	0.0130386	4	NA	NA	0	NO	NA	Unimpaired	No Assignment	NA	1
65	S65C	0.94493	0.0129071	4	NA	NA	0	NO	NA	Unimpaired	No Assignment	NA	1
65	S65G	0.973068	0.0116372	5	NA	4	0	NO	NA	Unimpaired	No Assignment	NA	1
65	S65N	0.911947	0.018063	2	NA	NA	0	NO	NA	Unimpaired	No Assignment	NA	1
65	S65R	0.867197	0.0178657	2	NA	NA	0	NO	NA	Unimpaired	No Assignment	NA	1
66	R66G	0.96552	0.0258323	1	NA	NA	0	NO	NA	Unimpaired	No Assignment	NA	1
66	R66K	1.08804	0.0265233	1	NA	NA	0	YES	NA	Unimpaired	No Assignment	NA	1
66	R66M	1.03023	0.0151752	3	NA	NA	0	NO	NA	Unimpaired	No Assignment	NA	1
66	R66S	1.04297	0.0152174	3	NA	NA	0	NO	NA	Unimpaired	No Assignment	NA	1
66	R66T	0.983095	0.0150161	3	NA	NA	0	NO	NA	Unimpaired	No Assignment	NA	1
67	E67A	1.03629	0.0107943	6	NA	NA	0	NO	NA	Unimpaired	No Assignment	NA	1
67	E67D	1.05897	0.01527	3	NA	6	0	NO	NA	Unimpaired	No Assignment	NA	1
67	E67G	1.06334	0.0186893	2	NA	NA	0	NO	NA	Unimpaired	No Assignment	NA	1
67	E67K	0.99624	0.0184191	2	VUS	NA	0	NO	NA	Unimpaired	No Assignment	NM_054012.4(ASS1):c.199G>A (p.Glu67Lys)	1
67	E67Q	1.09022	0.0187946	2	NA	NA	0	NO	NA	Unimpaired	No Assignment	NA	1
67	E67V	1.04599	0.0152274	3	NA	NA	0	NO	NA	Unimpaired	No Assignment	NA	1
68	F68C	0.909354	0.0180518	2	NA	NA	0	NO	NA	Unimpaired	No Assignment	NA	1
68	F68I	0.978629	0.0183463	2	NA	NA	0	NO	NA	Unimpaired	No Assignment	NA	1
68	F68L	0.994655	0.0130573	4	NA	NA	0	NO	NA	Unimpaired	No Assignment	NA	1
68	F68S	1.03682	0.0185838	2	NA	NA	0	NO	NA	Unimpaired	No Assignment	NA	1
68	F68Y	1.0932	0.0188062	2	NA	NA	0	NO	NA	Unimpaired	No Assignment	NA	1
69	V69A	0.875138	0.0179012	2	Conflicting	5	0	NO	NA	Unimpaired	No Assignment	NM_054012.4(ASS1):c.206T>C (p.Val69Ala)	1
69	V69G	0.120366	0.00808082	5	NA	NA	0	NO	NA	Hypomorphic	Deleterious	NA	1
69	V69L	0.919928	0.0128297	4	NA	1	0	NO	NA	Unimpaired	No Assignment	NA	1
69	V69M	0.969432	0.0106288	6	NA	NA	0	NO	NA	Unimpaired	No Assignment	NA	1
70	E70A	1.01664	0.0131224	4	NA	NA	0	NO	NA	Unimpaired	No Assignment	NA	1
70	E70D	1.06248	0.0132554	4	NA	NA	0	NO	NA	Unimpaired	No Assignment	NA	1
70	E70G	0.999682	0.0184332	2	NA	NA	0	NO	NA	Unimpaired	No Assignment	NA	1
70	E70K	1.19237	0.0270733	1	NA	NA	0	NO	NA	Unimpaired	No Assignment	NA	1
70	E70V	1.03237	0.0117961	5	NA	NA	0	NO	NA	Unimpaired	No Assignment	NA	1
71	E71A	0.945137	0.0115604	5	NA	3	0	NO	NA	Unimpaired	No Assignment	NA	1
71	E71D	0.975487	0.0183332	2	NA	NA	0	NO	NA	Unimpaired	No Assignment	NA	1
71	E71G	1.00508	0.0130883	4	NA	NA	0	NO	NA	Unimpaired	No Assignment	NA	1
71	E71Q	0.950647	0.0182289	2	NA	NA	0	NO	NA	Unimpaired	No Assignment	NA	1
71	E71V	1.0332	0.0131708	4	NA	NA	0	NO	NA	Unimpaired	No Assignment	NA	1
72	F72C	0.88396	0.0253409	1	NA	NA	0	NO	NA	Unimpaired	No Assignment	NA	1
72	F72I	0.888588	0.0146827	3	Likely Pathogenic	1	0	NO	NA	Unimpaired	No Assignment	NM_054012.4(ASS1):c.214T>A (p.Phe72Ile)	1
72	F72L	0.972805	0.0149808	3	Pathogenic/Likely Pathogenic	NA	0	NO	NA	Unimpaired	No Assignment	NM_054012.4(ASS1):c.216C>G (p.Phe72Leu)	1
72	F72S	0.849273	0.0126043	4	NA	NA	0	NO	NA	Hypomorphic	Deleterious	NA	1
72	F72V	0.943764	0.0129035	4	NA	NA	0	NO	NA	Unimpaired	No Assignment	NA	1
72	F72Y	1.03289	0.0185681	2	NA	NA	0	NO	NA	Unimpaired	No Assignment	NA	1
73	I73F	0.958215	0.0182609	2	NA	NA	0	NO	NA	Unimpaired	No Assignment	NA	1
73	I73M	0.976255	0.010646	6	NA	NA	0	NO	NA	Unimpaired	No Assignment	NA	1
73	I73N	1.02855	0.0261944	1	NA	NA	0	NO	NA	Unimpaired	No Assignment	NA	1
73	I73S	0.941293	0.0105573	6	NA	NA	0	NO	NA	Unimpaired	No Assignment	NA	1
73	I73T	1.00798	0.0184672	2	NA	NA	0	NO	NA	Unimpaired	No Assignment	NA	1
73	I73V	0.994089	0.0130557	4	NA	NA	0	NO	NA	Unimpaired	No Assignment	NA	1
74	W74C	0.969292	0.0149687	3	NA	NA	0	NO	NA	Unimpaired	No Assignment	NA	1
74	W74G	1.02835	0.0185498	2	NA	NA	0	NO	NA	Unimpaired	No Assignment	NA	1
74	W74L	1.01186	0.0117418	5	NA	NA	0	NO	NA	Unimpaired	No Assignment	NA	1
74	W74R	0.92066	0.0181007	2	NA	NA	0	NO	NA	Unimpaired	No Assignment	NA	1
74	W74S	1.03227	0.0117959	5	NA	NA	0	NO	NA	Unimpaired	No Assignment	NA	1
75	P75A	0.926152	0.0181244	2	NA	NA	0	NO	NA	Unimpaired	No Assignment	NA	1
75	P75L	1.09659	0.0265697	1	NA	18	0	NO	NA	Unimpaired	No Assignment	NA	1
75	P75Q	0.896893	0.0147129	3	NA	NA	0	NO	NA	Unimpaired	No Assignment	NA	1
75	P75R	1.01146	0.0151124	3	NA	NA	0	NO	NA	Unimpaired	No Assignment	NA	1
75	P75S	1.02203	0.0117688	5	NA	NA	0	NO	NA	Unimpaired	No Assignment	NA	1
75	P75T	1.0307	0.0151768	3	NA	NA	0	NO	NA	Unimpaired	No Assignment	NA	1
76	A76D	1.00965	0.0131018	4	NA	NA	0	NO	NA	Unimpaired	No Assignment	NA	1
76	A76G	0.918737	0.012826	4	NA	NA	0	NO	NA	Unimpaired	No Assignment	NA	1
76	A76P	0.376575	0.0123481	3	NA	NA	0	NO	NA	Hypomorphic	Deleterious	NA	1
76	A76S	1.02468	0.0261725	1	NA	NA	0	NO	NA	Unimpaired	No Assignment	NA	1
76	A76V	0.944358	0.0148819	3	NA	1	0	NO	NA	Unimpaired	No Assignment	NA	1
77	I77F	0.990635	0.018396	2	NA	1	0	NO	NA	Unimpaired	No Assignment	NA	1
77	I77L	1.02605	0.0185405	2	NA	NA	0	NO	NA	Unimpaired	No Assignment	NA	1
77	I77M	1.04779	0.0186277	2	VUS	NA	0	NO	NA	Unimpaired	No Assignment	NM_054012.4(ASS1):c.231C>G (p.Ile77Met)	1
77	I77N	0.944473	0.0115585	5	NA	NA	0	NO	NA	Unimpaired	No Assignment	NA	1
77	I77S	0.999212	0.0260277	1	NA	1	0	NO	NA	Unimpaired	No Assignment	NA	1
77	I77T	0.994527	0.018412	2	NA	NA	0	NO	NA	Unimpaired	No Assignment	NA	1
77	I77V	1.01751	0.0117568	5	NA	NA	0	NO	NA	Unimpaired	No Assignment	NA	1
78	Q78E	0.945937	0.0148875	3	NA	NA	0	NO	NA	Unimpaired	No Assignment	NA	1
78	Q78H	0.928612	0.0148264	3	NA	NA	0	NO	NA	Unimpaired	No Assignment	NA	1
78	Q78K	0.954062	0.0257649	1	NA	NA	0	NO	NA	Unimpaired	No Assignment	NA	1
78	Q78L	0.895591	0.0127533	4	NA	NA	0	NO	NA	Unimpaired	No Assignment	NA	1
78	Q78P	0.922954	0.0128392	4	NA	NA	0	NO	NA	Unimpaired	No Assignment	NA	1
78	Q78R	0.93639	0.0181683	2	NA	NA	0	NO	NA	Unimpaired	No Assignment	NA	1
79	S79A	0.894789	0.0147053	3	NA	NA	0	NO	NA	Unimpaired	No Assignment	NA	1
79	S79C	0.972512	0.0116357	5	NA	NA	0	NO	NA	Unimpaired	No Assignment	NA	1
79	S79P	0.768514	0.0245939	1	NA	NA	0	NO	NA	Hypomorphic	Deleterious	NA	1
79	S79T	1.00666	0.0107217	6	NA	NA	0	NO	NA	Unimpaired	No Assignment	NA	1
79	S79Y	0.949294	0.0182232	2	NA	NA	0	NO	NA	Unimpaired	No Assignment	NA	1
80	S80C	0.885644	0.0253513	1	NA	NA	0	NO	NA	Unimpaired	No Assignment	NA	1
80	S80G	1.02785	0.0117842	5	NA	NA	0	NO	NA	Unimpaired	No Assignment	NA	1
80	S80I	0.026459	0.0114661	2	NA	NA	0	NO	NA	Amorphic	Deleterious	NA	1
80	S80N	0.970128	0.0149716	3	NA	NA	0	NO	NA	Unimpaired	No Assignment	NA	1
80	S80R	1.0048	0.0130874	4	NA	NA	0	NO	NA	Unimpaired	No Assignment	NA	1
80	S80T	0.968782	0.0183052	2	NA	NA	0	NO	NA	Unimpaired	No Assignment	NA	1
81	A81E	0.882965	0.0146622	3	NA	NA	0	NO	NA	Unimpaired	No Assignment	NA	1
81	A81G	0.919967	0.0180978	2	NA	NA	0	NO	NA	Unimpaired	No Assignment	NA	1
81	A81P	0.568497	0.0231159	1	NA	NA	0	NO	NA	Hypomorphic	Deleterious	NA	1
81	A81S	0.930321	0.012862	4	NA	NA	0	NO	NA	Unimpaired	No Assignment	NA	1
81	A81T	0.867476	0.0252381	1	VUS	238	2	YES	NA	Unimpaired	No Assignment	NM_054012.4(ASS1):c.241G>A (p.Ala81Thr)	1
81	A81V	0.906188	0.0127867	4	NA	1	0	NO	NA	Unimpaired	No Assignment	NA	1
82	L82M	1.01327	0.0131125	4	NA	1	0	NO	NA	Unimpaired	No Assignment	NA	1
82	L82P	0.984791	0.0130279	4	Conflicting	28	0	NO	NA	Unimpaired	No Assignment	NM_054012.4(ASS1):c.245T>C (p.Leu82Pro)	1
82	L82Q	0.969351	0.0149689	3	NA	NA	0	NO	NA	Unimpaired	No Assignment	NA	1
82	L82R	1.04926	0.0186335	2	NA	NA	0	NO	NA	Unimpaired	No Assignment	NA	1
82	L82V	1.01398	0.0117474	5	NA	NA	0	NO	NA	Unimpaired	No Assignment	NA	1
83	Y83C	0.997836	0.018492	6	NA	NA	0	NO	NA	Unimpaired	No Assignment	NA	1
83	Y83D	0.784257	0.0246997	1	NA	NA	0	NO	NA	Hypomorphic	Deleterious	NA	1
83	Y83F	0.973821	0.0106999	4	NA	NA	0	NO	NA	Unimpaired	No Assignment	NA	1
83	Y83H	0.963953	0.0129949	3	VUS	26	0	NO	NA	Unimpaired	No Assignment	NM_054012.4(ASS1):c.247T>C (p.Tyr83His)	2
83	Y83N	1.02859	0.013	4	NA	NA	0	NO	NA	Unimpaired	No Assignment	NA	1
83	Y83S	1.01408	0.0131574	2	NA	NA	0	NO	NA	Unimpaired	No Assignment	NA	1
84	E84A	0.917725	0.0147877	3	NA	NA	0	NO	NA	Unimpaired	No Assignment	NA	1
84	E84D	1.00641	0.0150954	3	NA	NA	0	NO	NA	Unimpaired	No Assignment	NA	1
84	E84G	0.813814	0.017622	2	NA	NA	0	NO	NA	Hypomorphic	Deleterious	NA	1
84	E84K	-0.00830366	0.0153351	1	VUS	NA	0	NO	NA	Amorphic	Deleterious	NM_054012.4(ASS1):c.250G>A (p.Glu84Lys)	1
84	E84Q	0.956114	0.0115907	5	NA	NA	0	NO	NA	Unimpaired	No Assignment	NA	1
84	E84V	0.623663	0.0118002	4	NA	NA	0	NO	NA	Hypomorphic	Deleterious	NA	1
85	D85A	0.966616	0.0129732	4	NA	NA	0	NO	NA	Unimpaired	No Assignment	NA	1
85	D85E	0.955965	0.0149225	3	NA	NA	0	NO	NA	Unimpaired	No Assignment	NA	1
85	D85G	0.954497	0.0129363	4	NA	NA	0	NO	NA	Unimpaired	No Assignment	NA	1
85	D85H	0.945901	0.0148874	3	NA	NA	0	NO	NA	Unimpaired	No Assignment	NA	1
85	D85N	0.929763	0.0148305	3	NA	NA	0	NO	NA	Unimpaired	No Assignment	NA	1
85	D85V	0.920619	0.0255652	1	NA	NA	0	NO	NA	Unimpaired	No Assignment	NA	1
85	D85Y	0.935922	0.0181663	2	NA	NA	0	NO	NA	Unimpaired	No Assignment	NA	1
86	R86C	0.941856	0.0106439	3	Pathogenic	NA	0	NO	NA	Unimpaired	No Assignment	NM_054012.4(ASS1):c.256C>T (p.Arg86Cys)	2
86	R86H	0.975429	0.026232	6	Pathogenic/Likely Pathogenic	11	0	NO	NA	Unimpaired	No Assignment	NM_054012.4(ASS1):c.257G>A (p.Arg86His)	1
86	R86L	0.690696	0.0240502	1	NA	NA	0	NO	NA	Hypomorphic	Deleterious	NA	1
86	R86P	0.00238224	0.00637757	6	NA	NA	0	NO	NA	Amorphic	Deleterious	NA	1
86	R86S	1.03525	0.013	1	NA	NA	0	NO	NA	Unimpaired	No Assignment	NA	1
87	Y87C	0.27626	0.0101384	4	NA	NA	0	NO	NA	Hypomorphic	Deleterious	NA	1
87	Y87D	0.0292127	0.00813974	4	NA	NA	0	NO	NA	Amorphic	Deleterious	NA	1
87	Y87F	0.236802	0.0197753	1	NA	8	0	NO	NA	Hypomorphic	Deleterious	NA	1
87	Y87H	0.618663	0.0166375	2	NA	NA	0	NO	NA	Hypomorphic	Deleterious	NA	1
87	Y87N	0.0987286	0.0102134	3	NA	NA	0	NO	NA	Hypomorphic	Deleterious	NA	1
87	Y87S	0.300245	0.0145321	2	NA	NA	0	NO	NA	Hypomorphic	Deleterious	NA	1
88	L88F	0.917506	0.0104959	6	NA	4	0	NO	NA	Unimpaired	No Assignment	NA	1
88	L88H	0.963857	0.0129648	4	NA	NA	0	NO	NA	Unimpaired	No Assignment	NA	1
88	L88I	0.952501	0.0149104	3	Conflicting	2	0	NO	NA	Unimpaired	No Assignment	NM_054012.4(ASS1):c.262C>A (p.Leu88Ile)	1
88	L88R	0.901307	0.0180167	2	NA	NA	0	NO	NA	Unimpaired	No Assignment	NA	1
88	L88V	0.917406	0.0255457	1	NA	NA	0	NO	NA	Unimpaired	No Assignment	NA	1
89	L89M	0.936355	0.0148538	3	NA	NA	0	NO	NA	Unimpaired	No Assignment	NA	1
89	L89P	0.478313	0.012914	3	NA	NA	0	NO	NA	Hypomorphic	Deleterious	NA	1
89	L89Q	0.935305	0.0256534	1	NA	NA	0	NO	NA	Unimpaired	No Assignment	NA	1
89	L89V	0.938548	0.0115421	5	NA	1	0	NO	NA	Unimpaired	No Assignment	NA	1
90	G90A	0.948664	0.025733	1	NA	NA	0	NO	NA	Unimpaired	No Assignment	NA	1
90	G90C	0.925541	0.0255948	1	NA	NA	0	NO	NA	Unimpaired	No Assignment	NA	1
90	G90D	0.0111195	0.0079225	4	Likely Pathogenic	6	0	NO	NA	Amorphic	Deleterious	NM_054012.4(ASS1):c.269G>A (p.Gly90Asp)	1
90	G90R	0.00718103	0.00909069	3	NA	NA	0	NO	NA	Amorphic	Deleterious	NA	1
90	G90S	1.04095	0.0186004	2	NA	NA	0	NO	NA	Unimpaired	No Assignment	NA	1
90	G90V	0.0986085	0.0079108	5	NA	NA	0	NO	NA	Hypomorphic	Deleterious	NA	1
91	T91A	1.02869	0.0151701	3	NA	NA	0	NO	NA	Unimpaired	No Assignment	NA	1
91	T91I	0.14948	0.00927124	4	NA	NA	0	NO	NA	Hypomorphic	Deleterious	NA	1
91	T91N	0.0858866	0.0174534	1	NA	NA	0	NO	NA	Hypomorphic	Deleterious	NA	1
91	T91P	0.226174	0.0113403	3	Pathogenic	12	0	NO	NA	Hypomorphic	Deleterious	NM_054012.4(ASS1):c.271A>C (p.Thr91Pro)	1
91	T91S	1.00331	0.0107134	6	NA	NA	0	NO	NA	Unimpaired	No Assignment	NA	1
92	S92A	0.973696	0.00872324	9	NA	NA	0	NO	NA	Unimpaired	No Assignment	NA	1
92	S92C	0.979018	0.0259111	1	NA	NA	0	NO	NA	Unimpaired	No Assignment	NA	1
92	S92F	-0.00929543	0.00883791	3	NA	NA	0	NO	NA	Amorphic	Deleterious	NA	1
92	S92P	0.909217	0.025496	1	NA	NA	0	NO	NA	Unimpaired	No Assignment	NA	1
92	S92T	0.985106	0.0259464	1	NA	NA	0	NO	NA	Unimpaired	No Assignment	NA	1
92	S92Y	-0.0123698	0.0107634	2	NA	NA	0	NO	NA	Amorphic	Deleterious	NA	1
93	L93F	0.988014	0.0259632	1	NA	NA	0	NO	NA	Unimpaired	No Assignment	NA	1
93	L93H	0.870016	0.025254	1	NA	NA	0	NO	NA	Unimpaired	No Assignment	NA	1
93	L93I	0.913579	0.00972002	7	NA	NA	0	NO	NA	Unimpaired	No Assignment	NA	1
93	L93R	0.028149	0.00541837	9	NA	NA	0	NO	NA	Amorphic	Deleterious	NA	1
94	A94D	0.237583	0.00700218	8	NA	NA	0	NO	NA	Hypomorphic	Deleterious	NA	1
94	A94G	1.02725	0.0261871	1	NA	NA	0	NO	NA	Unimpaired	No Assignment	NA	1
94	A94P	1.04361	0.0262788	1	NA	NA	0	NO	NA	Unimpaired	No Assignment	NA	1
94	A94S	0.946649	0.018212	2	NA	1	0	NO	NA	Unimpaired	No Assignment	NA	1
94	A94T	0.917437	0.012822	4	NA	NA	0	NO	NA	Unimpaired	No Assignment	NA	1
94	A94V	0.593009	0.0233123	1	NA	1	0	NO	NA	Hypomorphic	Deleterious	NA	1
95	R95G	0.0114855	0.0056053	8	NA	NA	0	NO	NA	Amorphic	Deleterious	NA	1
95	R95K	0.083583	0.0174101	1	NA	NA	0	NO	NA	Hypomorphic	Deleterious	NA	1
95	R95S	0.0107466	0.00708192	5	NA	NA	0	NO	NA	Amorphic	Deleterious	NA	1
95	R95T	0.0180179	0.0113241	2	NA	NA	0	NO	NA	Amorphic	Deleterious	NA	1
95	R95W	-0.00631716	0.0108821	2	NA	NA	0	NO	NA	Amorphic	Deleterious	NA	1
96	P96A	0.883164	0.014663	3	NA	NA	0	NO	NA	Unimpaired	No Assignment	NA	1
96	P96H	0.68155	0.0138693	3	NA	2	0	NO	NA	Hypomorphic	Deleterious	NA	1
96	P96L	0.00840128	0.0157765	1	NA	NA	0	NO	NA	Amorphic	Deleterious	NA	1
96	P96R	0.00765167	0.00787876	4	NA	NA	0	NO	NA	Amorphic	Deleterious	NA	1
96	P96S	0.716094	0.0121473	4	NA	NA	0	NO	NA	Hypomorphic	Deleterious	NA	1
96	P96T	0.0853264	0.0100712	3	Likely Pathogenic	1	0	NO	NA	Hypomorphic	Deleterious	NM_054012.4(ASS1):c.286C>A (p.Pro96Thr)	1
97	C97F	1.02419	0.018533	2	NA	NA	0	NO	NA	Unimpaired	No Assignment	NA	1
97	C97G	0.912393	0.0255153	1	NA	NA	0	NO	NA	Unimpaired	No Assignment	NA	1
97	C97R	0.333645	0.0104685	4	NA	NA	0	NO	NA	Hypomorphic	Deleterious	NA	1
97	C97S	1.00087	0.0117124	5	NA	1	0	NO	NA	Unimpaired	No Assignment	NA	1
97	C97W	0.948222	0.0182186	2	NA	NA	0	NO	NA	Unimpaired	No Assignment	NA	1
97	C97Y	0.99641	0.0130626	4	NA	NA	0	NO	NA	Unimpaired	No Assignment	NA	1
98	I98F	0.755617	0.0173448	2	NA	NA	0	NO	NA	Hypomorphic	Deleterious	NA	1
98	I98L	0.980268	0.0150064	3	NA	NA	0	NO	NA	Unimpaired	No Assignment	NA	1
98	I98N	0.765225	0.0123213	4	NA	NA	0	NO	NA	Hypomorphic	Deleterious	NA	1
98	I98S	0.512621	0.0113417	4	NA	NA	0	NO	NA	Hypomorphic	Deleterious	NA	1
98	I98T	0.943303	0.0129021	4	NA	NA	0	NO	NA	Unimpaired	No Assignment	NA	1
98	I98V	0.96643	0.0149588	3	NA	4	0	NO	NA	Unimpaired	No Assignment	NA	1
99	A99D	0.417675	0.00975587	5	NA	NA	0	NO	NA	Hypomorphic	Deleterious	NA	1
99	A99G	1.05268	0.0186471	2	NA	NA	0	NO	NA	Unimpaired	No Assignment	NA	1
99	A99P	0.496721	0.0130091	3	NA	NA	0	NO	NA	Hypomorphic	Deleterious	NA	1
99	A99S	0.977248	0.0259008	1	NA	NA	0	NO	NA	Unimpaired	No Assignment	NA	1
99	A99T	1.0333	0.0151854	3	VUS	37	0	NO	NA	Unimpaired	No Assignment	NM_054012.4(ASS1):c.295G>A (p.Ala99Thr)	1
99	A99V	1.03538	0.0151923	3	NA	NA	0	NO	NA	Unimpaired	No Assignment	NA	1
100	R100C	1.07254	0.0264388	1	VUS	56	0	NO	NA	Unimpaired	No Assignment	NM_054012.4(ASS1):c.298C>T (p.Arg100Cys)	1
100	R100G	0.96988	0.0183098	2	NA	NA	0	NO	NA	Unimpaired	No Assignment	NA	1
100	R100H	0.980172	0.0150061	3	VUS	255	0	NO	NA	Unimpaired	No Assignment	NM_054012.4(ASS1):c.299G>A (p.Arg100His)	1
100	R100P	0.923172	0.0128398	4	NA	NA	0	NO	NA	Unimpaired	No Assignment	NA	1
100	R100S	1.03296	0.0107862	6	NA	NA	0	NO	NA	Unimpaired	No Assignment	NA	1
101	K101E	0.976159	0.0149923	3	NA	1	0	NO	NA	Unimpaired	No Assignment	NA	1
101	K101I	0.965802	0.0182927	2	NA	NA	0	NO	NA	Unimpaired	No Assignment	NA	1
101	K101N	0.96986	0.0149707	3	NA	NA	0	NO	NA	Unimpaired	No Assignment	NA	1
101	K101Q	1.02059	0.015143	3	NA	NA	0	NO	NA	Unimpaired	No Assignment	NA	1
101	K101R	1.01924	0.018513	2	NA	NA	0	YES	NA	Unimpaired	No Assignment	NA	1
101	K101T	0.984942	0.0150225	3	NA	NA	0	NO	NA	Unimpaired	No Assignment	NA	1
102	Q102E	0.962305	0.0129601	4	NA	NA	0	NO	NA	Unimpaired	No Assignment	NA	1
102	Q102H	1.02353	0.0131426	4	NA	NA	0	NO	NA	Unimpaired	No Assignment	NA	1
102	Q102K	0.929162	0.0256166	1	NA	NA	0	NO	NA	Unimpaired	No Assignment	NA	1
102	Q102L	1.01019	0.0184762	2	NA	NA	0	NO	NA	Unimpaired	No Assignment	NA	1
102	Q102P	0.582865	0.0164375	2	NA	NA	0	NO	NA	Hypomorphic	Deleterious	NA	1
102	Q102R	0.0297063	0.00940549	3	NA	NA	0	NO	NA	Amorphic	Deleterious	NA	1
103	V103A	0.980714	0.0183549	2	NA	NA	0	NO	NA	Unimpaired	No Assignment	NA	1
103	V103E	0.957085	0.0129442	4	NA	NA	0	NO	NA	Unimpaired	No Assignment	NA	1
103	V103G	1.01649	0.0117541	5	NA	NA	0	NO	NA	Unimpaired	No Assignment	NA	1
103	V103L	1.021	0.0185201	2	NA	NA	0	NO	NA	Unimpaired	No Assignment	NA	1
103	V103M	1.02803	0.0185485	2	NA	1	0	NO	NA	Unimpaired	No Assignment	NA	1
104	E104A	1.04713	0.0262984	1	NA	NA	0	NO	NA	Unimpaired	No Assignment	NA	1
104	E104D	1.04397	0.0152207	3	NA	NA	0	NO	NA	Unimpaired	No Assignment	NA	1
104	E104G	1.05228	0.026327	1	NA	NA	0	NO	NA	Unimpaired	No Assignment	NA	1
104	E104Q	1.00875	0.0184703	2	NA	NA	0	NO	NA	Unimpaired	No Assignment	NA	1
104	E104V	1.01303	0.00932624	8	NA	NA	0	NO	NA	Unimpaired	No Assignment	NA	1
105	I105F	0.94033	0.0128929	4	NA	NA	0	NO	NA	Unimpaired	No Assignment	NA	1
105	I105M	0.87372	0.0146284	3	NA	1	0	NO	NA	Unimpaired	No Assignment	NA	1
105	I105N	0.773127	0.0123486	4	NA	NA	0	NO	NA	Hypomorphic	Deleterious	NA	1
105	I105S	0.833555	0.0144787	3	VUS	NA	0	NO	NA	Hypomorphic	Deleterious	NM_054012.4(ASS1):c.314T>G (p.Ile105Ser)	1
105	I105T	0.973192	0.0149821	3	NA	NA	0	NO	NA	Unimpaired	No Assignment	NA	1
105	I105V	0.939343	0.0256776	1	NA	NA	0	NO	NA	Unimpaired	No Assignment	NA	1
106	A106D	0.00199656	0.00901342	3	NA	NA	0	NO	NA	Amorphic	Deleterious	NA	1
106	A106G	0.923333	0.00912603	8	VUS	3	0	NO	NA	Unimpaired	No Assignment	NM_054012.4(ASS1):c.317C>G (p.Ala106Gly)	1
106	A106P	0.00150154	0.01103	2	NA	NA	0	NO	NA	Amorphic	Deleterious	NA	1
106	A106S	0.871314	0.0178841	2	NA	NA	0	NO	NA	Unimpaired	No Assignment	NA	1
106	A106T	0.901424	0.0147292	3	NA	13	0	NO	NA	Unimpaired	No Assignment	NA	1
107	Q107E	0.981098	0.0183565	2	NA	NA	0	NO	NA	Unimpaired	No Assignment	NA	1
107	Q107H	1.02838	0.0185499	2	NA	NA	0	NO	NA	Unimpaired	No Assignment	NA	1
107	Q107K	1.04492	0.0186163	2	NA	NA	0	YES	NA	Unimpaired	No Assignment	NA	1
107	Q107L	1.00972	0.0184743	2	NA	NA	0	NO	NA	Unimpaired	No Assignment	NA	1
107	Q107P	0.0669441	0.0170875	1	NA	NA	0	NO	NA	Hypomorphic	Deleterious	NA	1
107	Q107R	1.0152	0.0107427	6	NA	16	0	NO	NA	Unimpaired	No Assignment	NA	1
108	R108G	0.968799	0.0106272	6	NA	NA	0	NO	NA	Unimpaired	No Assignment	NA	1
108	R108L	1.03524	0.0131767	4	Conflicting	3336	23	NO	NA	Unimpaired	No Assignment	NM_054012.4(ASS1):c.323G>T (p.Arg108Leu)	1
108	R108P	0.0534111	0.0168109	1	NA	NA	0	NO	NA	Hypomorphic	Deleterious	NA	1
108	R108Q	1.02488	0.0185358	2	VUS	10	0	YES	NA	Unimpaired	No Assignment	NM_054012.4(ASS1):c.323G>A (p.Arg108Gln)	1
108	R108W	1.00963	0.0151062	3	Conflicting	323	0	NO	NA	Unimpaired	No Assignment	NM_054012.4(ASS1):c.322C>T (p.Arg108Trp)	1
109	E109A	0.98407	0.0130257	4	NA	NA	0	NO	NA	Unimpaired	No Assignment	NA	1
109	E109D	0.93449	0.0115307	5	NA	NA	0	NO	NA	Unimpaired	No Assignment	NA	1
109	E109G	0.936632	0.0148548	3	NA	1	0	NO	NA	Unimpaired	No Assignment	NA	1
109	E109K	0.82978	0.0249984	1	NA	1	0	NO	NA	Hypomorphic	Deleterious	NA	1
109	E109V	0.999151	0.0150708	3	NA	2	0	NO	NA	Unimpaired	No Assignment	NA	1
110	G110A	0.987665	0.0116768	5	NA	NA	0	NO	NA	Unimpaired	No Assignment	NA	1
110	G110E	0.971467	0.0149762	3	NA	NA	0	NO	NA	Unimpaired	No Assignment	NA	1
110	G110R	1.02303	0.0185283	2	VUS	NA	0	NO	NA	Unimpaired	No Assignment	NM_054012.4(ASS1):c.328G>A (p.Gly110Arg)	1
110	G110V	0.95481	0.0257693	1	NA	NA	0	NO	NA	Unimpaired	No Assignment	NA	1
110	G110W	0.939214	0.0115439	5	NA	NA	0	NO	NA	Unimpaired	No Assignment	NA	1
111	A111D	0.103824	0.01778	1	NA	NA	0	NO	NA	Hypomorphic	Deleterious	NA	1
111	A111G	0.983157	0.0183651	2	NA	NA	0	NO	NA	Unimpaired	No Assignment	NA	1
111	A111P	-0.0146175	0.0151579	1	NA	NA	0	NO	NA	Amorphic	Deleterious	NA	1
111	A111S	0.96569	0.0129704	4	NA	NA	0	NO	NA	Unimpaired	No Assignment	NA	1
111	A111T	0.786109	0.0110959	5	NA	1	0	NO	NA	Hypomorphic	Deleterious	NA	1
111	A111V	0.747701	0.0173062	2	NA	NA	0	NO	NA	Hypomorphic	Deleterious	NA	1
112	K112E	1.05616	0.0118584	5	NA	NA	0	NO	NA	Unimpaired	No Assignment	NA	1
112	K112M	1.12558	0.0189307	2	NA	NA	0	NO	NA	Unimpaired	No Assignment	NA	1
112	K112N	0.989417	0.0130417	4	NA	1	0	NO	NA	Unimpaired	No Assignment	NA	1
112	K112Q	1.06859	0.01871	2	NA	NA	0	NO	NA	Unimpaired	No Assignment	NA	1
112	K112R	1.09043	0.0187954	2	NA	NA	0	NO	NA	Unimpaired	No Assignment	NA	1
112	K112T	1.02037	0.0185175	2	NA	NA	0	NO	NA	Unimpaired	No Assignment	NA	1
113	Y113D	0.816983	0.0176367	2	NA	NA	0	NO	NA	Hypomorphic	Deleterious	NA	1
113	Y113F	1.0056	0.011725	5	NA	NA	0	NO	NA	Unimpaired	No Assignment	NA	1
113	Y113H	0.983762	0.0130248	4	NA	NA	0	NO	NA	Unimpaired	No Assignment	NA	1
113	Y113N	0.6317	0.0167086	2	NA	NA	0	NO	NA	Hypomorphic	Deleterious	NA	1
113	Y113S	1.00084	0.0117123	5	NA	NA	0	NO	NA	Unimpaired	No Assignment	NA	1
114	V114A	0.9602	0.0182692	2	NA	NA	0	NO	NA	Unimpaired	No Assignment	NA	1
114	V114E	-0.00664608	0.00888003	3	NA	1	0	NO	NA	Amorphic	Deleterious	NA	1
114	V114G	0.201051	0.0086338	5	NA	NA	0	NO	NA	Hypomorphic	Deleterious	NA	1
114	V114L	1.00723	0.0184641	2	NA	NA	0	NO	NA	Unimpaired	No Assignment	NA	1
114	V114M	0.971994	0.0116342	5	NA	3	0	YES	NA	Unimpaired	No Assignment	NA	1
115	S115A	1.00948	0.0151057	3	NA	NA	0	NO	NA	Unimpaired	No Assignment	NA	1
115	S115C	1.01586	0.0117524	5	NA	NA	0	NO	NA	Unimpaired	No Assignment	NA	1
115	S115F	0.867097	0.0178653	2	NA	NA	0	NO	NA	Unimpaired	No Assignment	NA	1
115	S115P	0.00992806	0.0158151	1	NA	NA	0	NO	NA	Amorphic	Deleterious	NA	1
115	S115T	0.97626	0.0183364	2	NA	NA	0	NO	NA	Unimpaired	No Assignment	NA	1
115	S115Y	0.919028	0.0128269	4	NA	NA	0	NO	NA	Unimpaired	No Assignment	NA	1
116	H116D	0.87124	0.0113506	5	NA	NA	0	NO	NA	Unimpaired	No Assignment	NA	1
116	H116L	0.850097	0.012607	4	NA	NA	0	NO	NA	Unimpaired	No Assignment	NA	1
116	H116N	0.903349	0.0254602	1	NA	NA	0	NO	NA	Unimpaired	No Assignment	NA	1
116	H116P	-0.00161067	0.0109718	2	NA	NA	0	NO	NA	Amorphic	Deleterious	NA	1
116	H116Q	1.00265	0.0150827	3	NA	NA	0	NO	NA	Unimpaired	No Assignment	NA	1
116	H116R	-0.000504574	0.00777295	4	NA	NA	0	NO	NA	Amorphic	Deleterious	NA	1
116	H116Y	0.95278	0.0257573	1	NA	NA	0	NO	NA	Unimpaired	No Assignment	NA	1
117	G117A	0.760463	0.0100658	6	NA	NA	0	NO	NA	Hypomorphic	Deleterious	NA	1
117	G117C	0.0516411	0.0118609	2	NA	2	0	NO	NA	Hypomorphic	Deleterious	NA	1
117	G117D	-0.00423793	0.010922	2	Pathogenic/Likely Pathogenic	1	0	NO	NA	Amorphic	Deleterious	NM_054012.4(ASS1):c.350G>A (p.Gly117Asp)	1
117	G117R	-0.00197538	0.0155068	1	NA	NA	0	NO	NA	Amorphic	Deleterious	NA	1
117	G117S	0.0135199	0.00918258	3	Pathogenic/Likely Pathogenic	43	0	NO	NA	Amorphic	Deleterious	NM_054012.4(ASS1):c.349G>A (p.Gly117Ser)	1
117	G117V	0.00385522	0.0110733	2	NA	1	0	NO	NA	Amorphic	Deleterious	NA	1
118	A118D	0.00107075	0.00899941	3	NA	NA	0	NO	NA	Amorphic	Deleterious	NA	1
118	A118G	0.916513	0.0117262	5	NA	NA	0	NO	NA	Unimpaired	No Assignment	NA	1
118	A118P	0.0400779	0.00826231	4	NA	NA	0	NO	NA	Amorphic	Deleterious	NA	1
118	A118S	1.00602	0.011	5	NA	NA	0	NO	NA	Unimpaired	No Assignment	NA	1
118	A118T	0.537934	0.0114803	3	Pathogenic	NA	0	NO	NA	Hypomorphic	Deleterious	NM_054012.4(ASS1):c.352G>A (p.Ala118Thr)	2
118	A118V	0.0165907	0.0159801	1	NA	NA	0	NO	NA	Amorphic	Deleterious	NA	1
119	T119A	0.0400218	0.00953972	3	NA	NA	0	NO	NA	Amorphic	Deleterious	NA	1
119	T119I	0.0120089	0.00916092	3	Pathogenic/Likely Pathogenic	1	0	NO	NA	Amorphic	Deleterious	NM_054012.4(ASS1):c.356C>T (p.Thr119Ile)	1
119	T119K	0.015669	0.0079788	4	NA	NA	0	NO	NA	Amorphic	Deleterious	NA	1
119	T119P	0.0150646	0.0159427	1	VUS	NA	0	NO	NA	Amorphic	Deleterious	NM_054012.4(ASS1):c.355A>C (p.Thr119Pro)	1
119	T119R	0.0121545	0.00709765	5	NA	NA	0	NO	NA	Amorphic	Deleterious	NA	1
119	T119S	0.25679	0.0141643	2	NA	NA	0	NO	NA	Hypomorphic	Deleterious	NA	1
120	G120A	0.538196	0.0102485	5	NA	NA	0	NO	NA	Hypomorphic	Deleterious	NA	1
120	G120E	0.392254	0.0107771	4	NA	1	0	NO	NA	Hypomorphic	Deleterious	NA	1
120	G120R	0.0387791	0.00824794	4	NA	NA	0	NO	NA	Amorphic	Deleterious	NA	1
120	G120V	0.448071	0.0127533	3	NA	NA	0	NO	NA	Hypomorphic	Deleterious	NA	1
121	K121E	0.0310528	0.00942334	3	NA	NA	0	NO	0	Amorphic	Deleterious	NA	1
121	K121M	0.0435755	0.00830064	4	NA	NA	0	NO	0.02	Amorphic	Deleterious	NA	1
121	K121N	0.0231929	0.0114118	2	NA	NA	0	NO	0.16 & 0.21	Amorphic	Deleterious	NA	1
121	K121Q	0.0395736	0.00953401	3	NA	NA	0	NO	0	Amorphic	Deleterious	NA	1
121	K121R	0.0161147	0.00921941	3	NA	NA	0	NO	0.12	Amorphic	Deleterious	NA	1
121	K121T	0.0180982	0.00924727	3	NA	NA	0	NO	0.02	Amorphic	Deleterious	NA	1
122	G122E	0.00718366	0.00787281	4	NA	NA	0	NO	0	Amorphic	Deleterious	NA	1
122	G122R	-0.00355334	0.0109351	2	NA	NA	0	NO	0	Amorphic	Deleterious	NA	1
122	G122V	0.00892894	0.0111652	2	NA	1	0	NO	0	Amorphic	Deleterious	NA	1
122	G122W	0.00856002	0.00911092	3	NA	NA	0	NO	0	Amorphic	Deleterious	NA	1
123	N123D	0.00664083	0.00703546	5	NA	NA	0	NO	NA	Amorphic	Deleterious	NA	1
123	N123H	0.0023238	0.00901836	3	NA	NA	0	NO	NA	Amorphic	Deleterious	NA	1
123	N123I	0.00218825	0.0156167	1	NA	NA	0	NO	NA	Amorphic	Deleterious	NA	1
123	N123K	0.00934547	0.00912238	3	NA	1	0	NO	NA	Amorphic	Deleterious	NA	1
123	N123S	0.981831	0.013019	4	NA	NA	0	NO	NA	Unimpaired	No Assignment	NA	1
123	N123T	0.99192	0.0130492	4	NA	NA	0	NO	NA	Unimpaired	No Assignment	NA	1
123	N123Y	0.00989979	0.0111825	2	NA	NA	0	NO	NA	Amorphic	Deleterious	NA	1
124	D124A	0.0305603	0.0115332	2	NA	NA	0	NO	NA	Amorphic	Deleterious	NA	1
124	D124E	0.0183389	0.00925063	3	NA	1	0	NO	NA	Amorphic	Deleterious	NA	1
124	D124G	0.0118133	0.00915811	3	NA	NA	0	NO	NA	Amorphic	Deleterious	NA	1
124	D124H	0.00965878	0.00790416	4	NA	1	0	NO	NA	Amorphic	Deleterious	NA	1
124	D124N	0.0103047	0.00913632	3	Pathogenic	19	0	NO	NA	Amorphic	Deleterious	NM_054012.4(ASS1):c.370G>A (p.Asp124Asn)	1
124	D124V	0.00570471	0.00785389	4	NA	NA	0	NO	NA	Amorphic	Deleterious	NA	1
124	D124Y	0.000434804	0.0110102	2	VUS	NA	0	NO	NA	Amorphic	Deleterious	NM_054012.4(ASS1):c.370G>T (p.Asp124Tyr)	1
125	Q125E	0.994674	0.0150556	3	NA	NA	0	NO	NA	Unimpaired	No Assignment	NA	1
125	Q125H	0.970971	0.0116314	5	NA	NA	0	NO	NA	Unimpaired	No Assignment	NA	1
125	Q125K	0.346355	0.0148945	2	NA	NA	0	NO	NA	Hypomorphic	Deleterious	NA	1
125	Q125L	0.91152	0.0147655	3	NA	NA	0	NO	NA	Unimpaired	No Assignment	NA	1
125	Q125P	0.863728	0.0126513	4	NA	NA	0	NO	NA	Unimpaired	No Assignment	NA	1
125	Q125R	0.203849	0.0193361	1	NA	NA	0	NO	NA	Hypomorphic	Deleterious	NA	1
126	V126A	1.00037	0.0130743	4	NA	NA	0	NO	NA	Unimpaired	No Assignment	NA	1
126	V126D	0.923134	0.0114989	5	NA	NA	0	NO	NA	Unimpaired	No Assignment	NA	1
126	V126F	1.00594	0.0260662	1	NA	NA	0	NO	NA	Unimpaired	No Assignment	NA	1
126	V126G	0.976321	0.0149929	3	NA	NA	0	NO	NA	Unimpaired	No Assignment	NA	1
126	V126I	0.995052	0.0260038	1	NA	NA	0	YES	NA	Unimpaired	No Assignment	NA	1
126	V126L	1.03238	0.018566	2	NA	NA	0	NO	NA	Unimpaired	No Assignment	NA	1
127	R127G	0.0218304	0.0080532	4	Likely Pathogenic	NA	0	NO	NA	Amorphic	Deleterious	NM_054012.4(ASS1):c.379C>G (p.Arg127Gly)	1
127	R127L	0.0145209	0.00919684	3	Pathogenic/Likely Pathogenic	1	0	NO	NA	Amorphic	Deleterious	NM_054012.4(ASS1):c.380G>T (p.Arg127Leu)	1
127	R127P	0.00983459	0.00790638	4	NA	NA	0	NO	NA	Amorphic	Deleterious	NA	1
127	R127Q	0.0148904	0.0112702	2	Pathogenic	10	0	NO	NA	Amorphic	Deleterious	NM_054012.4(ASS1):c.380G>A (p.Arg127Gln)	1
127	R127W	0.00319439	0.00699573	5	Conflicting	19	0	NO	NA	Amorphic	Deleterious	NM_054012.4(ASS1):c.379C>T (p.Arg127Trp)	1
128	F128C	0.875647	0.0179034	2	NA	NA	0	NO	NA	Unimpaired	No Assignment	NA	1
128	F128I	0.915628	0.0147802	3	NA	NA	0	NO	NA	Unimpaired	No Assignment	NA	1
128	F128L	0.93767	0.0115396	5	NA	4	0	NO	NA	Unimpaired	No Assignment	NA	1
128	F128S	0.52409	0.0101942	5	VUS	NA	0	NO	NA	Hypomorphic	Deleterious	NM_054012.4(ASS1):c.383T>C (p.Phe128Ser)	1
128	F128V	0.910061	0.0180548	2	NA	NA	0	NO	NA	Unimpaired	No Assignment	NA	1
129	E129A	0.966622	0.0129732	4	NA	NA	0	NO	NA	Unimpaired	No Assignment	NA	1
129	E129G	0.907761	0.0254871	1	NA	NA	0	NO	NA	Unimpaired	No Assignment	NA	1
129	E129K	0.259317	0.0115852	3	NA	NA	0	NO	NA	Hypomorphic	Deleterious	NA	1
129	E129Q	0.937711	0.0181739	2	NA	NA	0	NO	NA	Unimpaired	No Assignment	NA	1
129	E129V	0.450108	0.00783257	8	NA	NA	0	NO	NA	Hypomorphic	Deleterious	NA	1
130	L130F	1.01873	0.0151368	3	NA	NA	0	NO	NA	Unimpaired	No Assignment	NA	1
130	L130H	0.976141	0.0116455	5	NA	NA	0	NO	NA	Unimpaired	No Assignment	NA	1
130	L130I	0.854634	0.0178092	2	NA	NA	0	NO	NA	Unimpaired	No Assignment	NA	1
130	L130R	0.000894018	0.00696884	5	NA	NA	0	NO	NA	Amorphic	Deleterious	NA	1
130	L130V	0.808655	0.0175979	2	NA	NA	0	NO	NA	Hypomorphic	Deleterious	NA	1
131	S131C	1.02198	0.0131381	4	NA	1	0	NO	NA	Unimpaired	No Assignment	NA	1
131	S131G	0.974433	0.0116409	5	NA	2	0	NO	NA	Unimpaired	No Assignment	NA	1
131	S131I	0.882154	0.0146593	3	VUS	NA	0	NO	NA	Unimpaired	No Assignment	NM_054012.4(ASS1):c.392G>T (p.Ser131Ile)	1
131	S131N	1.11773	0.0266832	1	NA	NA	0	NO	NA	Unimpaired	No Assignment	NA	1
131	S131R	-1.76095e-05	0.00898286	3	NA	NA	0	NO	NA	Amorphic	Deleterious	NA	1
131	S131T	0.962684	0.0182797	2	NA	NA	0	YES	NA	Unimpaired	No Assignment	NA	1
132	C132F	0.993134	0.0150504	3	NA	NA	0	NO	NA	Unimpaired	No Assignment	NA	1
132	C132G	0.984786	0.0183718	2	NA	NA	0	NO	NA	Unimpaired	No Assignment	NA	1
132	C132R	0.208372	0.0086791	5	NA	14	0	NO	NA	Hypomorphic	Deleterious	NA	1
132	C132S	0.987982	0.0150328	3	NA	NA	0	NO	NA	Unimpaired	No Assignment	NA	1
132	C132W	0.879469	0.0146495	3	NA	NA	0	NO	NA	Unimpaired	No Assignment	NA	1
133	Y133C	1.02505	0.013147	4	NA	NA	0	NO	NA	Unimpaired	No Assignment	NA	1
133	Y133F	1.10811	0.0188638	2	NA	NA	0	NO	NA	Unimpaired	No Assignment	NA	1
133	Y133H	1.01446	0.0151225	3	NA	1	0	NO	NA	Unimpaired	No Assignment	NA	1
133	Y133N	1.05382	0.0186516	2	NA	3	0	NO	NA	Unimpaired	No Assignment	NA	1
133	Y133S	1.02375	0.0131432	4	NA	NA	0	NO	NA	Unimpaired	No Assignment	NA	1
134	S134A	1.06969	0.0132759	4	NA	NA	0	NO	NA	Unimpaired	No Assignment	NA	1
134	S134L	0.365591	0.0150382	2	NA	NA	0	NO	NA	Hypomorphic	Deleterious	NA	1
134	S134P	0.930725	0.0115202	5	NA	NA	0	NO	NA	Unimpaired	No Assignment	NA	1
134	S134T	0.995923	0.0184178	2	NA	NA	0	NO	NA	Unimpaired	No Assignment	NA	1
135	L135M	0.9606	0.0149386	3	NA	NA	0	NO	NA	Unimpaired	No Assignment	NA	1
135	L135P	0.0117872	0.00647551	6	VUS	NA	0	NO	NA	Amorphic	Deleterious	NM_054012.4(ASS1):c.404T>C (p.Leu135Pro)	1
135	L135Q	1.03931	0.0131886	4	NA	NA	0	NO	NA	Unimpaired	No Assignment	NA	1
135	L135R	1.10038	0.0265901	1	NA	NA	0	NO	NA	Unimpaired	No Assignment	NA	1
135	L135V	0.988808	0.0150357	3	NA	NA	0	NO	NA	Unimpaired	No Assignment	NA	1
136	A136D	1.10401	0.0266097	1	NA	NA	0	NO	NA	Unimpaired	No Assignment	NA	1
136	A136G	0.988467	0.018387	2	NA	1	0	NO	NA	Unimpaired	No Assignment	NA	1
136	A136P	0.0271703	0.0114778	2	NA	NA	0	NO	NA	Amorphic	Deleterious	NA	1
136	A136S	1.06578	0.018699	2	NA	14	0	NO	NA	Unimpaired	No Assignment	NA	1
136	A136V	0.987728	0.0130367	4	NA	14	0	NO	NA	Unimpaired	No Assignment	NA	1
137	P137A	1.02867	0.0185511	2	NA	NA	0	NO	NA	Unimpaired	No Assignment	NA	1
137	P137H	1.03491	0.0185762	2	NA	NA	0	NO	NA	Unimpaired	No Assignment	NA	1
137	P137L	0.969852	0.0106299	6	NA	NA	0	NO	NA	Unimpaired	No Assignment	NA	1
137	P137R	1.01922	0.01313	4	NA	NA	0	NO	NA	Unimpaired	No Assignment	NA	1
137	P137S	1.00754	0.0150992	3	NA	NA	0	NO	NA	Unimpaired	No Assignment	NA	1
137	P137T	1.01515	0.0261186	1	NA	NA	0	NO	NA	Unimpaired	No Assignment	NA	1
138	Q138E	0.984821	0.013028	4	NA	NA	0	NO	NA	Unimpaired	No Assignment	NA	1
138	Q138H	0.99362	0.0184083	2	NA	2	0	NO	NA	Unimpaired	No Assignment	NA	1
138	Q138K	0.910545	0.0255041	1	NA	NA	0	NO	NA	Unimpaired	No Assignment	NA	1
138	Q138L	0.953678	0.011584	5	NA	NA	0	NO	NA	Unimpaired	No Assignment	NA	1
138	Q138P	1.02238	0.015149	3	NA	NA	0	NO	NA	Unimpaired	No Assignment	NA	1
138	Q138R	0.976105	0.0183358	2	NA	NA	0	NO	NA	Unimpaired	No Assignment	NA	1
139	I139K	1.06547	0.0263999	1	NA	NA	0	NO	NA	Unimpaired	No Assignment	NA	1
139	I139L	0.991256	0.0259819	1	NA	NA	0	NO	NA	Unimpaired	No Assignment	NA	1
139	I139M	1.0075	0.0184652	2	NA	NA	0	NO	NA	Unimpaired	No Assignment	NA	1
139	I139R	0.949669	0.0115729	5	NA	1	0	NO	NA	Unimpaired	No Assignment	NA	1
139	I139T	0.944664	0.0129062	4	NA	NA	0	NO	NA	Unimpaired	No Assignment	NA	1
139	I139V	1.02861	0.0131574	4	NA	NA	0	NO	NA	Unimpaired	No Assignment	NA	1
140	K140E	1.03765	0.0185872	2	NA	NA	0	NO	0.15	Unimpaired	No Assignment	NA	1
140	K140M	1.00711	0.0150978	3	NA	NA	0	NO	0.49	Unimpaired	No Assignment	NA	1
140	K140N	1.05319	0.0263321	1	NA	NA	0	NO	0.92	Unimpaired	No Assignment	NA	1
140	K140Q	1.05091	0.0132221	4	NA	1	0	NO	0.01	Unimpaired	No Assignment	NA	1
140	K140R	1.06817	0.0132716	4	NA	NA	0	NO	0.73	Unimpaired	No Assignment	NA	1
140	K140T	1.0501	0.0186369	2	NA	NA	0	NO	0.25	Unimpaired	No Assignment	NA	1
141	V141A	0.915176	0.0147786	3	NA	NA	0	NO	0	Unimpaired	No Assignment	NA	1
141	V141D	0.687339	0.024026	1	NA	NA	0	NO	0	Hypomorphic	Deleterious	NA	1
141	V141F	0.779695	0.017461	2	NA	NA	0	NO	0	Hypomorphic	Deleterious	NA	1
141	V141G	0.935055	0.0128767	4	NA	NA	0	NO	0	Unimpaired	No Assignment	NA	1
141	V141I	0.935902	0.0128793	4	NA	1	0	NO	0	Unimpaired	No Assignment	NA	1
141	V141L	0.976205	0.0130021	4	NA	NA	0	NO	0	Unimpaired	No Assignment	NA	1
142	I142F	0.93976	0.0115454	5	NA	NA	0	YES	NA	Unimpaired	No Assignment	NA	1
142	I142L	0.967554	0.0149627	3	NA	NA	0	NO	NA	Unimpaired	No Assignment	NA	1
142	I142M	0.915528	0.0255344	1	NA	NA	0	YES	NA	Unimpaired	No Assignment	NA	2
142	I142N	0.82991	0.0112289	5	NA	NA	0	NO	NA	Hypomorphic	Deleterious	NA	1
142	I142S	0.782315	0.0246867	1	NA	NA	0	NO	NA	Hypomorphic	Deleterious	NA	1
142	I142T	0.981719	0.0183591	2	NA	NA	0	NO	NA	Unimpaired	No Assignment	NA	1
142	I142V	0.955067	0.0115878	5	NA	2	0	NO	NA	Unimpaired	No Assignment	NA	1
143	A143D	1.0096	0.0131016	4	NA	1	0	NO	NA	Unimpaired	No Assignment	NA	1
143	A143G	1.02258	0.0151497	3	NA	NA	0	NO	NA	Unimpaired	No Assignment	NA	1
143	A143P	1.00772	0.0260763	1	NA	NA	0	NO	NA	Unimpaired	No Assignment	NA	1
143	A143S	1.07203	0.0132826	4	NA	NA	0	NO	NA	Unimpaired	No Assignment	NA	1
143	A143T	1.02452	0.0185343	2	NA	NA	0	NO	NA	Unimpaired	No Assignment	NA	1
143	A143V	0.900936	0.0147275	3	NA	NA	0	NO	NA	Unimpaired	No Assignment	NA	1
144	P144A	1.00696	0.0150972	3	NA	NA	0	NO	NA	Unimpaired	No Assignment	NA	1
144	P144H	0.826403	0.0176803	2	NA	NA	0	NO	NA	Hypomorphic	Deleterious	NA	1
144	P144L	0.953257	0.0257602	1	NA	NA	0	NO	NA	Unimpaired	No Assignment	NA	1
144	P144R	0.0150219	0.0112725	2	Conflicting	NA	0	NO	NA	Amorphic	Deleterious	NM_054012.4(ASS1):c.431C>G (p.Pro144Arg)	1
144	P144S	0.89366	0.0127472	4	VUS	18	0	NO	NA	Unimpaired	No Assignment	NM_054012.4(ASS1):c.430C>T (p.Pro144Ser)	1
144	P144T	1.03476	0.0107905	6	NA	1	0	NO	NA	Unimpaired	No Assignment	NA	1
145	W145C	0.511352	0.0130832	3	NA	NA	0	NO	NA	Hypomorphic	Deleterious	NA	1
145	W145G	0.920673	0.0128321	4	NA	NA	0	NO	NA	Unimpaired	No Assignment	NA	1
145	W145L	0.00831203	0.00788715	4	NA	NA	0	NO	NA	Amorphic	Deleterious	NA	1
145	W145R	-0.000560078	0.0109916	2	NA	NA	0	NO	NA	Amorphic	Deleterious	NA	1
145	W145S	0.689434	0.0139028	3	NA	NA	0	NO	NA	Hypomorphic	Deleterious	NA	1
146	R146G	0.776635	0.0174464	2	NA	NA	0	NO	NA	Hypomorphic	Deleterious	NA	1
146	R146K	0.945746	0.0129096	4	NA	NA	0	NO	NA	Unimpaired	No Assignment	NA	1
146	R146M	0.817223	0.0176378	2	NA	NA	0	NO	NA	Hypomorphic	Deleterious	NA	1
146	R146S	0.911142	0.0128023	4	NA	NA	0	NO	NA	Unimpaired	No Assignment	NA	1
146	R146T	0.871234	0.0126755	4	NA	NA	0	NO	NA	Unimpaired	No Assignment	NA	1
146	R146W	0.816228	0.0249106	1	NA	NA	0	NO	NA	Hypomorphic	Deleterious	NA	1
147	M147I	0.964975	0.0258291	1	NA	NA	0	NO	NA	Unimpaired	No Assignment	NA	1
147	M147R	0.970724	0.0183133	2	NA	NA	0	NO	NA	Unimpaired	No Assignment	NA	1
147	M147T	0.972614	0.0183212	2	Pathogenic	NA	0	NO	NA	Unimpaired	No Assignment	NM_054012.4(ASS1):c.440T>C (p.Met147Thr)	1
147	M147V	1.01273	0.0131109	4	NA	NA	0	NO	NA	Unimpaired	No Assignment	NA	1
148	P148A	0.953827	0.0182424	2	NA	NA	0	NO	NA	Unimpaired	No Assignment	NA	1
148	P148H	1.02067	0.0261499	1	NA	NA	0	NO	NA	Unimpaired	No Assignment	NA	1
148	P148L	0.938069	0.0115407	5	NA	NA	0	NO	NA	Unimpaired	No Assignment	NA	1
148	P148T	0.910726	0.0255052	1	NA	NA	0	NO	NA	Unimpaired	No Assignment	NA	1
149	E149A	0.955558	0.0149211	3	NA	NA	0	NO	NA	Unimpaired	No Assignment	NA	1
149	E149D	0.981855	0.0130191	4	NA	NA	0	NO	NA	Unimpaired	No Assignment	NA	1
149	E149G	0.983318	0.0130235	4	NA	NA	0	NO	NA	Unimpaired	No Assignment	NA	1
149	E149K	0.934548	0.0256489	1	NA	1	0	NO	NA	Unimpaired	No Assignment	NA	1
149	E149Q	0.999734	0.0150728	3	NA	NA	0	NO	NA	Unimpaired	No Assignment	NA	1
149	E149V	1.08022	0.0153391	3	NA	NA	0	NO	NA	Unimpaired	No Assignment	NA	1
150	F150C	1.10077	0.0265922	1	NA	NA	0	NO	NA	Unimpaired	No Assignment	NA	1
150	F150I	1.03079	0.0185596	2	NA	NA	0	NO	NA	Unimpaired	No Assignment	NA	1
150	F150L	1.01359	0.0131134	4	NA	NA	0	NO	NA	Unimpaired	No Assignment	NA	1
150	F150S	0.461277	0.0111108	4	NA	NA	0	NO	NA	Hypomorphic	Deleterious	NA	1
150	F150V	0.991492	0.0150448	3	NA	NA	0	NO	NA	Unimpaired	No Assignment	NA	1
150	F150Y	0.953017	0.0182389	2	NA	NA	0	NO	NA	Unimpaired	No Assignment	NA	1
151	Y151C	1.01618	0.0261245	1	NA	NA	0	NO	NA	Unimpaired	No Assignment	NA	1
151	Y151D	1.01518	0.0117506	5	NA	NA	0	NO	NA	Unimpaired	No Assignment	NA	1
151	Y151F	1.01588	0.0151273	3	NA	NA	0	NO	NA	Unimpaired	No Assignment	NA	1
151	Y151H	1.01543	0.0131188	4	NA	NA	0	NO	NA	Unimpaired	No Assignment	NA	1
151	Y151N	1.09212	0.0265454	1	NA	NA	0	NO	NA	Unimpaired	No Assignment	NA	1
151	Y151S	1.09132	0.0187989	2	NA	9	0	NO	NA	Unimpaired	No Assignment	NA	1
152	N152D	0.994857	0.0260027	1	NA	NA	0	NO	NA	Unimpaired	No Assignment	NA	1
152	N152H	0.954716	0.012937	4	NA	NA	0	NO	NA	Unimpaired	No Assignment	NA	1
152	N152I	1.02316	0.026164	1	NA	NA	0	NO	NA	Unimpaired	No Assignment	NA	1
152	N152K	0.992819	0.018405	2	NA	NA	0	NO	NA	Unimpaired	No Assignment	NA	1
152	N152S	0.958331	0.012948	4	NA	NA	0	NO	NA	Unimpaired	No Assignment	NA	1
152	N152T	1.01732	0.0117563	5	NA	1	0	YES	NA	Unimpaired	No Assignment	NA	1
152	N152Y	1.05751	0.0118619	5	NA	NA	0	NO	NA	Unimpaired	No Assignment	NA	1
153	R153Q	0.965514	0.013	3	VUS	NA	0	YES	NA	Unimpaired	No Assignment	NM_054012.4(ASS1):c.458G>A (p.Arg153Gln)	2
154	F154C	0.983712	0.0183674	2	NA	NA	0	NO	NA	Unimpaired	No Assignment	NA	1
154	F154I	0.90812	0.0180464	2	NA	NA	0	NO	NA	Unimpaired	No Assignment	NA	1
154	F154S	0.916524	0.0128191	4	NA	NA	0	NO	NA	Unimpaired	No Assignment	NA	1
154	F154V	0.935194	0.0181632	2	NA	NA	0	NO	NA	Unimpaired	No Assignment	NA	1
154	F154Y	0.9407	0.0115481	5	NA	NA	0	NO	NA	Unimpaired	No Assignment	NA	1
155	K155E	0.953488	0.00981614	7	NA	2	0	NO	NA	Unimpaired	No Assignment	NA	1
155	K155M	0.94584	0.0257162	1	NA	NA	0	NO	NA	Unimpaired	No Assignment	NA	1
155	K155N	0.920338	0.014797	3	NA	NA	0	NO	NA	Unimpaired	No Assignment	NA	1
155	K155Q	0.910239	0.014761	3	NA	NA	0	NO	NA	Unimpaired	No Assignment	NA	1
155	K155R	1.03077	0.0262069	1	NA	NA	0	NO	NA	Unimpaired	No Assignment	NA	1
155	K155T	1.01652	0.0185019	2	NA	NA	0	NO	NA	Unimpaired	No Assignment	NA	1
156	G156A	0.0358373	0.01643	1	NA	1	0	NO	NA	Amorphic	Deleterious	NA	1
156	G156C	0.0265062	0.0162165	1	NA	NA	0	NO	NA	Amorphic	Deleterious	NA	1
156	G156D	0.00269743	0.00902399	3	NA	NA	0	NO	NA	Amorphic	Deleterious	NA	1
156	G156R	0.0173063	0.00715433	5	NA	NA	0	NO	NA	Amorphic	Deleterious	NA	1
156	G156S	0.138029	0.0183572	1	NA	1	0	NO	NA	Hypomorphic	Deleterious	NA	1
156	G156V	0.00370544	0.0110706	2	NA	NA	0	NO	NA	Amorphic	Deleterious	NA	1
157	R157C	0.0242191	0.016294	3	Pathogenic	NA	0	NO	NA	Amorphic	Deleterious	NM_054012.4(ASS1):c.469C>T (p.Arg157Cys)	2
157	R157G	0.0236209	0.00932355	3	NA	NA	0	NO	NA	Amorphic	Deleterious	NA	1
157	R157H	0.0213583	0.00719798	5	Conflicting	127	0	NO	NA	Amorphic	Deleterious	NM_054012.4(ASS1):c.470G>A (p.Arg157His)	1
157	R157L	0.0298512	0.006	1	NA	1	0	NO	NA	Amorphic	Deleterious	NA	1
157	R157P	0.0168359	0.00922957	3	NA	NA	0	NO	NA	Amorphic	Deleterious	NA	1
157	R157S	0.0156022	0.00713573	5	NA	2	0	NO	NA	Amorphic	Deleterious	NA	1
158	N158D	0.960784	0.0116036	5	VUS	7	0	NO	NA	Unimpaired	No Assignment	NM_054012.4(ASS1):c.472A>G (p.Asn158Asp)	1
158	N158I	0.969304	0.0149687	3	NA	NA	0	NO	NA	Unimpaired	No Assignment	NA	1
158	N158K	0.954273	0.0105904	6	NA	NA	0	NO	NA	Unimpaired	No Assignment	NA	1
158	N158S	0.956207	0.0129415	4	NA	6	0	YES	NA	Unimpaired	No Assignment	NA	1
158	N158T	0.958785	0.0182633	2	NA	NA	0	NO	NA	Unimpaired	No Assignment	NA	1
158	N158Y	0.879751	0.0179217	2	NA	NA	0	NO	NA	Unimpaired	No Assignment	NA	1
159	D159A	0.943991	0.0182007	2	NA	NA	0	NO	NA	Unimpaired	No Assignment	NA	1
159	D159E	0.989814	0.0150391	3	NA	NA	0	NO	NA	Unimpaired	No Assignment	NA	1
159	D159G	0.762842	0.01738	2	NA	NA	0	NO	NA	Hypomorphic	Deleterious	NA	1
159	D159H	0.951192	0.0129262	4	NA	NA	0	NO	NA	Unimpaired	No Assignment	NA	1
159	D159N	0.954705	0.0115868	5	VUS	2	0	NO	NA	Unimpaired	No Assignment	NM_054012.4(ASS1):c.475G>A (p.Asp159Asn)	1
159	D159V	0.906967	0.0254823	1	NA	NA	0	NO	NA	Unimpaired	No Assignment	NA	1
159	D159Y	0.867556	0.0126637	4	NA	NA	0	NO	NA	Unimpaired	No Assignment	NA	1
160	L160M	0.940587	0.0181862	2	NA	NA	0	NO	NA	Unimpaired	No Assignment	NA	1
160	L160P	0.01309	0.00710804	5	Likely Pathogenic	1	0	NO	NA	Amorphic	Deleterious	NM_054012.4(ASS1):c.479T>C (p.Leu160Pro)	1
160	L160Q	0.0226405	0.0114025	2	NA	NA	0	NO	NA	Amorphic	Deleterious	NA	1
160	L160R	0.0123493	0.00916581	3	NA	NA	0	NO	NA	Amorphic	Deleterious	NA	1
160	L160V	0.507826	0.00925255	6	NA	NA	0	NO	NA	Hypomorphic	Deleterious	NA	1
161	M161I	1.00961	0.0117358	5	NA	NA	0	NO	NA	Unimpaired	No Assignment	NA	1
161	M161K	0.611192	0.0165963	2	NA	10	0	NO	NA	Hypomorphic	Deleterious	NA	1
161	M161L	0.976645	0.0116469	5	VUS	5	0	NO	NA	Unimpaired	No Assignment	NM_054012.4(ASS1):c.481A>T (p.Met161Leu)	1
161	M161R	0.662868	0.0168752	2	NA	NA	0	NO	NA	Hypomorphic	Deleterious	NA	1
161	M161T	0.909513	0.0254978	1	NA	NA	0	NO	NA	Unimpaired	No Assignment	NA	1
161	M161V	0.988393	0.0183867	2	NA	NA	0	NO	NA	Unimpaired	No Assignment	NA	1
162	E162A	0.979013	0.0106529	6	NA	NA	0	NO	NA	Unimpaired	No Assignment	NA	1
162	E162D	1.00846	0.0151023	3	NA	NA	0	NO	NA	Unimpaired	No Assignment	NA	1
162	E162G	0.96012	0.0258006	1	NA	NA	0	NO	NA	Unimpaired	No Assignment	NA	1
162	E162K	0.955365	0.0182489	2	NA	NA	0	NO	NA	Unimpaired	No Assignment	NA	1
162	E162Q	0.969614	0.0258563	1	NA	NA	0	NO	NA	Unimpaired	No Assignment	NA	1
162	E162V	0.965492	0.0129698	4	NA	NA	0	NO	NA	Unimpaired	No Assignment	NA	1
163	Y163C	0.879549	0.00963622	7	NA	1	0	NO	NA	Unimpaired	No Assignment	NA	1
163	Y163D	0.688734	0.0170099	2	NA	NA	0	NO	NA	Hypomorphic	Deleterious	NA	1
163	Y163F	0.966173	0.0258362	1	NA	NA	0	NO	NA	Unimpaired	No Assignment	NA	1
163	Y163H	0.579607	0.016419	2	NA	2	0	NO	NA	Hypomorphic	Deleterious	NA	1
163	Y163N	0.731195	0.0172247	2	NA	NA	0	NO	NA	Hypomorphic	Deleterious	NA	1
163	Y163S	0.72974	0.0172175	2	NA	NA	0	NO	NA	Hypomorphic	Deleterious	NA	1
164	A164E	0.507904	0.00925283	6	NA	1	0	NO	NA	Hypomorphic	Deleterious	NA	1
164	A164G	0.909734	0.0180534	2	NA	NA	0	NO	NA	Unimpaired	No Assignment	NA	1
164	A164P	0.166405	0.0108547	3	Pathogenic	5	0	NO	NA	Hypomorphic	Deleterious	NM_054012.4(ASS1):c.490G>C (p.Ala164Pro)	1
164	A164S	0.915901	0.0147812	3	NA	4	0	NO	NA	Unimpaired	No Assignment	NA	1
164	A164T	0.88843	0.0179601	2	VUS	16	0	NO	NA	Unimpaired	No Assignment	NM_054012.4(ASS1):c.490G>A (p.Ala164Thr)	1
164	A164V	0.59625	0.0165131	2	NA	5	0	NO	NA	Hypomorphic	Deleterious	NA	1
165	K165E	0.944011	0.0148807	3	NA	1	0	NO	0	Unimpaired	No Assignment	NA	1
165	K165M	0.985076	0.018373	2	NA	NA	0	NO	0.02	Unimpaired	No Assignment	NA	1
165	K165N	0.00672316	0.0157339	1	NA	NA	0	NO	0.21	Amorphic	Deleterious	NA	1
165	K165Q	0.95317	0.0182396	2	NA	NA	0	NO	0	Unimpaired	No Assignment	NA	1
165	K165R	1.04512	0.0132054	4	NA	NA	0	NO	0.06	Unimpaired	No Assignment	NA	1
165	K165T	0.985811	0.0116718	5	NA	NA	0	NO	0.01	Unimpaired	No Assignment	NA	1
166	Q166E	1.01548	0.0117514	5	NA	NA	0	NO	0	Unimpaired	No Assignment	NA	1
166	Q166H	0.997068	0.0150638	3	NA	2	0	NO	0	Unimpaired	No Assignment	NA	1
166	Q166L	1.08851	0.018788	2	NA	NA	0	NO	0	Unimpaired	No Assignment	NA	1
166	Q166P	0.993027	0.0130525	4	NA	NA	0	NO	0	Unimpaired	No Assignment	NA	1
166	Q166R	0.931738	0.0148375	3	NA	NA	0	NO	0	Unimpaired	No Assignment	NA	1
167	H167D	0.552972	0.0229889	1	NA	NA	0	NO	NA	Hypomorphic	Deleterious	NA	1
167	H167L	0.717912	0.0171583	2	NA	NA	0	NO	NA	Hypomorphic	Deleterious	NA	1
167	H167N	1.00713	0.00994193	7	NA	NA	0	NO	NA	Unimpaired	No Assignment	NA	1
167	H167Q	0.978215	0.0130082	4	NA	NA	0	NO	NA	Unimpaired	No Assignment	NA	1
167	H167R	0.979584	0.0116549	5	VUS	2	0	NO	NA	Unimpaired	No Assignment	NM_054012.4(ASS1):c.500A>G (p.His167Arg)	1
167	H167Y	0.981372	0.0183577	2	NA	NA	0	NO	NA	Unimpaired	No Assignment	NA	1
168	G168A	0.933297	0.0256414	1	NA	NA	0	NO	NA	Unimpaired	No Assignment	NA	1
168	G168E	0.951361	0.0129268	4	NA	NA	0	NO	NA	Unimpaired	No Assignment	NA	1
168	G168V	0.932105	0.0128676	4	NA	NA	0	NO	NA	Unimpaired	No Assignment	NA	1
168	G168W	0.966452	0.00922351	8	NA	NA	0	NO	NA	Unimpaired	No Assignment	NA	1
169	I169F	0.998127	0.0150674	3	NA	NA	0	NO	NA	Unimpaired	No Assignment	NA	1
169	I169L	0.938375	0.0148609	3	NA	NA	0	NO	NA	Unimpaired	No Assignment	NA	1
169	I169M	0.913769	0.0255237	1	NA	NA	0	NO	NA	Unimpaired	No Assignment	NA	1
169	I169N	0.812031	0.00946448	7	NA	1	0	NO	NA	Hypomorphic	Deleterious	NA	1
169	I169S	0.932695	0.0181525	2	NA	NA	0	NO	NA	Unimpaired	No Assignment	NA	1
169	I169T	0.940352	0.012893	4	NA	NA	0	NO	NA	Unimpaired	No Assignment	NA	1
169	I169V	0.998565	0.0184286	2	NA	NA	0	NO	NA	Unimpaired	No Assignment	NA	1
170	P170A	0.94804	0.0115684	5	NA	NA	0	NO	NA	Unimpaired	No Assignment	NA	1
170	P170H	0.986945	0.0183808	2	NA	NA	0	NO	NA	Unimpaired	No Assignment	NA	1
170	P170L	1.01833	0.0185093	2	NA	NA	0	NO	NA	Unimpaired	No Assignment	NA	1
170	P170R	0.988652	0.0183878	2	NA	NA	0	NO	NA	Unimpaired	No Assignment	NA	1
170	P170S	1.01905	0.0131294	4	NA	NA	0	NO	NA	Unimpaired	No Assignment	NA	1
171	I171F	0.608509	0.0135478	3	NA	NA	0	NO	NA	Hypomorphic	Deleterious	NA	1
171	I171L	0.911871	0.0255122	1	NA	NA	0	NO	NA	Unimpaired	No Assignment	NA	1
171	I171M	0.887952	0.0113989	5	NA	NA	0	NO	NA	Unimpaired	No Assignment	NA	1
171	I171S	0.933784	0.0181572	2	NA	NA	0	NO	NA	Unimpaired	No Assignment	NA	1
171	I171T	0.968556	0.0149661	3	NA	NA	0	NO	NA	Unimpaired	No Assignment	NA	1
171	I171V	0.92748	0.0148224	3	NA	NA	0	YES	NA	Unimpaired	No Assignment	NA	1
172	P172A	0.932895	0.0148416	3	NA	NA	0	NO	NA	Unimpaired	No Assignment	NA	1
172	P172L	0.858617	0.0178272	2	VUS	59	0	NO	NA	Unimpaired	No Assignment	NM_054012.4(ASS1):c.515C>T (p.Pro172Leu)	1
172	P172R	0.712502	0.0121343	4	VUS	26	0	NO	NA	Hypomorphic	Deleterious	NM_054012.4(ASS1):c.515C>G (p.Pro172Arg)	1
172	P172S	0.90277	0.012776	4	NA	NA	0	NO	NA	Unimpaired	No Assignment	NA	1
172	P172T	0.901562	0.0147297	3	NA	NA	0	NO	NA	Unimpaired	No Assignment	NA	1
173	V173A	1.12568	0.0267256	1	NA	NA	0	NO	NA	Unimpaired	No Assignment	NA	1
173	V173D	0.126731	0.0128506	2	VUS	NA	0	NO	NA	Hypomorphic	Deleterious	NM_054012.4(ASS1):c.518T>A (p.Val173Asp)	1
173	V173F	0.889883	0.0146875	3	NA	NA	0	NO	NA	Unimpaired	No Assignment	NA	1
173	V173G	0.89905	0.0127642	4	NA	NA	0	NO	NA	Unimpaired	No Assignment	NA	1
173	V173I	0.995597	0.0130601	4	NA	1	0	NO	NA	Unimpaired	No Assignment	NA	1
173	V173L	0.954524	0.0149175	3	NA	1	0	NO	NA	Unimpaired	No Assignment	NA	1
174	T174A	0.95301	0.0115821	5	NA	NA	0	NO	NA	Unimpaired	No Assignment	NA	1
174	T174I	0.831508	0.0177038	2	NA	NA	0	NO	NA	Hypomorphic	Deleterious	NA	1
174	T174N	0.963806	0.0129646	4	NA	NA	0	NO	NA	Unimpaired	No Assignment	NA	1
174	T174P	0.787738	0.0143025	3	NA	NA	0	NO	NA	Hypomorphic	Deleterious	NA	1
174	T174S	1.03841	0.0152024	3	NA	NA	0	NO	NA	Unimpaired	No Assignment	NA	1
175	P175A	0.428109	0.0218832	1	NA	NA	0	NO	NA	Hypomorphic	Deleterious	NA	1
175	P175H	0.798709	0.0124361	4	NA	NA	0	NO	NA	Hypomorphic	Deleterious	NA	1
175	P175L	0.668917	0.016907	2	NA	2	0	NO	NA	Hypomorphic	Deleterious	NA	1
175	P175R	0.940721	0.0181868	2	NA	NA	0	NO	NA	Unimpaired	No Assignment	NA	1
175	P175S	0.485118	0.0129494	3	NA	NA	0	NO	NA	Hypomorphic	Deleterious	NA	1
175	P175T	0.681205	0.0107592	5	NA	NA	0	NO	NA	Hypomorphic	Deleterious	NA	1
176	K176E	0.814751	0.0124901	4	NA	2	0	NO	NA	Hypomorphic	Deleterious	NA	1
176	K176M	0.908364	0.0180475	2	NA	NA	0	NO	NA	Unimpaired	No Assignment	NA	1
176	K176N	1.01117	0.026096	1	NA	NA	0	NO	NA	Unimpaired	No Assignment	NA	1
176	K176Q	1.00032	0.0184358	2	NA	NA	0	NO	NA	Unimpaired	No Assignment	NA	1
176	K176R	1.0924	0.0188031	2	NA	28	0	NO	NA	Unimpaired	No Assignment	NA	1
177	N177D	0.944271	0.011558	5	NA	1	0	NO	NA	Unimpaired	No Assignment	NA	1
177	N177H	1.00915	0.0131003	4	NA	NA	0	NO	NA	Unimpaired	No Assignment	NA	1
177	N177I	1.02239	0.0185257	2	NA	NA	0	NO	NA	Unimpaired	No Assignment	NA	1
177	N177K	1.02511	0.026175	1	NA	NA	0	NO	NA	Unimpaired	No Assignment	NA	1
177	N177S	0.96018	0.0149371	3	NA	19	1	YES	NA	Unimpaired	No Assignment	NA	1
177	N177T	0.972475	0.0183207	2	NA	NA	0	NO	NA	Unimpaired	No Assignment	NA	1
177	N177Y	0.973974	0.0149848	3	NA	NA	0	NO	NA	Unimpaired	No Assignment	NA	1
178	P178L	0.854539	0.0178088	2	VUS	21	0	NO	NA	Unimpaired	No Assignment	NM_054012.4(ASS1):c.533C>T (p.Pro178Leu)	1
178	P178Q	0.747619	0.0122597	4	NA	NA	0	NO	NA	Hypomorphic	Deleterious	NA	1
178	P178R	0.377249	0.00957378	5	NA	NA	0	NO	NA	Hypomorphic	Deleterious	NA	1
178	P178S	0.857523	0.0126312	4	NA	NA	0	NO	NA	Unimpaired	No Assignment	NA	1
178	P178T	0.732306	0.0243453	1	NA	NA	0	NO	NA	Hypomorphic	Deleterious	NA	1
179	W179C	0.776491	0.0123602	4	VUS	2	0	NO	NA	Hypomorphic	Deleterious	NM_054012.4(ASS1):c.537G>C (p.Trp179Cys)	1
179	W179G	0.476939	0.0129068	3	NA	NA	0	NO	NA	Hypomorphic	Deleterious	NA	1
179	W179L	0.865071	0.00899034	8	NA	NA	0	NO	NA	Unimpaired	No Assignment	NA	1
179	W179R	0.817584	0.0176395	2	Pathogenic	156	0	NO	NA	Hypomorphic	Deleterious	NM_054012.4(ASS1):c.535T>C (p.Trp179Arg)	1
179	W179S	0.758002	0.0245225	1	NA	NA	0	NO	NA	Hypomorphic	Deleterious	NA	1
180	S180C	0.0178861	0.00716062	5	NA	1	0	NO	NA	Amorphic	Deleterious	NA	1
180	S180G	0.0268797	0.0093677	3	NA	NA	0	NO	NA	Amorphic	Deleterious	NA	1
180	S180I	0.0200973	0.00718448	5	Likely Pathogenic	1	0	NO	NA	Amorphic	Deleterious	NM_054012.4(ASS1):c.539G>T (p.Ser180Ile)	1
180	S180N	0.00466275	0.0110881	2	Pathogenic/Likely Pathogenic	137	0	NO	NA	Amorphic	Deleterious	NM_054012.4(ASS1):c.539G>A (p.Ser180Asn)	1
180	S180R	0.0130624	0.00917604	3	NA	NA	0	NO	NA	Amorphic	Deleterious	NA	1
181	M181I	0.849751	0.0177871	2	NA	NA	0	NO	NA	Hypomorphic	Deleterious	NA	1
181	M181K	0.910665	0.0180575	2	NA	NA	0	NO	NA	Unimpaired	No Assignment	NA	1
181	M181L	0.984957	0.0259456	1	NA	NA	0	NO	NA	Unimpaired	No Assignment	NA	1
181	M181R	0.982316	0.0150135	3	NA	NA	0	NO	NA	Unimpaired	No Assignment	NA	1
181	M181T	0.991161	0.0150437	3	NA	NA	0	NO	NA	Unimpaired	No Assignment	NA	1
181	M181V	0.975599	0.0106444	6	NA	10	0	NO	NA	Unimpaired	No Assignment	NA	1
182	D182A	0.018656	0.0113351	2	NA	NA	0	NO	NA	Amorphic	Deleterious	NA	1
182	D182E	0.0166976	0.00922762	3	NA	NA	0	NO	NA	Amorphic	Deleterious	NA	1
182	D182G	0.0125346	0.00794014	4	NA	NA	0	NO	NA	Amorphic	Deleterious	NA	1
182	D182H	0.00808139	0.00788422	4	NA	NA	0	NO	NA	Amorphic	Deleterious	NA	1
182	D182N	0.00302809	0.00902896	3	VUS	1	0	NO	NA	Amorphic	Deleterious	NM_054012.4(ASS1):c.544G>A (p.Asp182Asn)	1
182	D182V	0.0103314	0.0158252	1	NA	NA	0	NO	NA	Amorphic	Deleterious	NA	1
182	D182Y	0.00504961	0.00905916	3	NA	NA	0	NO	NA	Amorphic	Deleterious	NA	1
183	E183A	0.994415	0.0130566	4	NA	NA	0	NO	NA	Unimpaired	No Assignment	NA	1
183	E183D	1.03833	0.0152021	3	NA	NA	0	NO	NA	Unimpaired	No Assignment	NA	1
183	E183G	0.956691	0.0182544	2	NA	NA	0	NO	NA	Unimpaired	No Assignment	NA	1
183	E183K	0.932881	0.01287	4	NA	4	0	NO	NA	Unimpaired	No Assignment	NA	1
183	E183Q	1.07413	0.0153194	3	NA	NA	0	NO	NA	Unimpaired	No Assignment	NA	1
183	E183V	0.933101	0.0256402	1	NA	NA	0	NO	NA	Unimpaired	No Assignment	NA	1
184	N184D	0.631999	0.0118327	4	NA	NA	0	NO	NA	Hypomorphic	Deleterious	NA	1
184	N184I	0.0377493	0.0164727	1	NA	NA	0	NO	NA	Amorphic	Deleterious	NA	1
184	N184K	0.775354	0.02464	1	Likely Pathogenic	2	0	NO	NA	Hypomorphic	Deleterious	NM_054012.4(ASS1):c.552C>A (p.Asn184Lys)	1
184	N184T	0.972431	0.0129907	4	NA	NA	0	NO	NA	Unimpaired	No Assignment	NA	1
184	N184Y	-0.00125538	0.00633845	6	NA	NA	0	NO	NA	Amorphic	Deleterious	NA	1
185	L185F	0.986951	0.0259571	1	Likely Pathogenic	NA	0	NO	NA	Unimpaired	No Assignment	NM_054012.4(ASS1):c.553C>T (p.Leu185Phe)	1
185	L185H	1.00154	0.0130778	4	NA	NA	0	NO	NA	Unimpaired	No Assignment	NA	1
185	L185I	1.01618	0.0117533	5	NA	NA	0	NO	NA	Unimpaired	No Assignment	NA	1
185	L185P	0.617974	0.0135906	3	NA	NA	0	NO	NA	Hypomorphic	Deleterious	NA	1
185	L185R	0.889683	0.0146867	3	NA	NA	0	NO	NA	Unimpaired	No Assignment	NA	1
185	L185V	0.971972	0.0258701	1	NA	NA	0	NO	NA	Unimpaired	No Assignment	NA	1
186	M186I	0.95779	0.0149288	3	VUS	4	0	NO	NA	Unimpaired	No Assignment	NM_054012.4(ASS1):c.558G>A (p.Met186Ile)	1
186	M186L	0.987195	0.0130351	4	NA	NA	0	NO	NA	Unimpaired	No Assignment	NA	1
186	M186R	0.0221578	0.00930352	3	VUS	1	0	NO	NA	Amorphic	Deleterious	NM_054012.4(ASS1):c.557T>G (p.Met186Arg)	1
186	M186T	0.942217	0.0128987	4	NA	3	0	NO	NA	Unimpaired	No Assignment	NA	1
186	M186V	0.979984	0.0130135	4	VUS	3	0	NO	NA	Unimpaired	No Assignment	NM_054012.4(ASS1):c.556A>G (p.Met186Val)	1
187	H187D	0.0931133	0.0175872	1	NA	NA	0	NO	NA	Hypomorphic	Deleterious	NA	1
187	H187L	0.887569	0.0179563	2	NA	NA	0	NO	NA	Unimpaired	No Assignment	NA	1
187	H187N	0.738837	0.0243907	1	NA	NA	0	NO	NA	Hypomorphic	Deleterious	NA	1
187	H187P	0.00605374	0.00907406	3	NA	NA	0	NO	NA	Amorphic	Deleterious	NA	1
187	H187Q	0.906618	0.0114523	5	NA	NA	0	NO	NA	Unimpaired	No Assignment	NA	1
187	H187R	0.0128274	0.00794377	4	NA	NA	0	NO	NA	Amorphic	Deleterious	NA	1
187	H187Y	0.568138	0.0115773	4	NA	NA	0	NO	NA	Hypomorphic	Deleterious	NA	1
188	I188F	1.01926	0.018513	2	NA	NA	0	NO	NA	Unimpaired	No Assignment	NA	1
188	I188L	0.999766	0.0184335	2	NA	NA	0	NO	NA	Unimpaired	No Assignment	NA	1
188	I188M	1.05776	0.0263574	1	NA	NA	0	NO	0	Unimpaired	No Assignment	NA	1
188	I188N	0.920637	0.0255653	1	NA	NA	0	NO	NA	Unimpaired	No Assignment	NA	1
188	I188S	0.979127	0.0106532	6	NA	NA	0	NO	NA	Unimpaired	No Assignment	NA	1
188	I188T	1.00853	0.0117329	5	NA	1	0	NO	NA	Unimpaired	No Assignment	NA	1
188	I188V	0.976239	0.0116458	5	NA	1	0	NO	NA	Unimpaired	No Assignment	NA	1
189	S189C	0.947829	0.018217	2	NA	NA	0	NO	0.01	Unimpaired	No Assignment	NA	1
189	S189G	0.372301	0.0106749	4	NA	NA	0	NO	0.01	Hypomorphic	Deleterious	NA	1
189	S189I	0.240102	0.0140153	2	NA	NA	0	NO	0.21	Hypomorphic	Deleterious	NA	1
189	S189N	0.019165	0.00802127	4	NA	NA	0	NO	0.11	Amorphic	Deleterious	NA	1
189	S189R	-0.003194	0.0154742	1	NA	NA	0	NO	0 & 0 & 0.01	Amorphic	Deleterious	NA	1
189	S189T	0.918568	0.0128255	4	NA	NA	0	NO	0.23	Unimpaired	No Assignment	NA	1
190	Y190C	0.907057	0.0114535	5	NA	NA	0	NO	0	Unimpaired	No Assignment	NA	1
190	Y190D	0.469539	0.0128679	3	NA	NA	0	NO	0	Hypomorphic	Deleterious	NA	1
190	Y190F	1.02136	0.0185215	2	NA	NA	0	NO	0	Unimpaired	No Assignment	NA	1
190	Y190H	0.951474	0.0129271	4	NA	32	2	NO	0	Unimpaired	No Assignment	NA	1
190	Y190N	0.88551	0.0179472	2	NA	1	0	NO	0	Unimpaired	No Assignment	NA	1
191	E191A	0.00811632	0.00705226	5	VUS	NA	0	NO	NA	Amorphic	Deleterious	NM_054012.4(ASS1):c.572A>C (p.Glu191Ala)	1
191	E191D	0.816827	0.006	1	NA	4	0	NO	NA	Hypomorphic	Deleterious	NA	1
191	E191G	0.041839	0.0249145	3	NA	NA	0	NO	NA	Amorphic	Deleterious	NA	1
191	E191K	0.0214622	0.00956279	3	Pathogenic/Likely Pathogenic	NA	0	NO	NA	Amorphic	Deleterious	NM_054012.4(ASS1):c.571G>A (p.Glu191Lys)	2
191	E191Q	-0.0155218	0.015132	1	Pathogenic/Likely Pathogenic	2	0	NO	NA	Amorphic	Deleterious	NM_054012.4(ASS1):c.571G>C (p.Glu191Gln)	1
191	E191V	0.00368119	0.0110702	2	NA	NA	0	NO	NA	Amorphic	Deleterious	NA	1
192	A192D	0.0541491	0.00971486	3	NA	NA	0	NO	NA	Hypomorphic	Deleterious	NA	1
192	A192G	0.939458	0.0128903	4	NA	NA	0	NO	NA	Unimpaired	No Assignment	NA	1
192	A192S	1.02789	0.0131553	4	NA	1	0	NO	NA	Unimpaired	No Assignment	NA	1
192	A192T	1.0354	0.0262329	1	VUS	2	0	NO	NA	Unimpaired	No Assignment	NM_054012.4(ASS1):c.574G>A (p.Ala192Thr)	1
193	G193A	0.682987	0.00983503	6	VUS	1	0	NO	NA	Hypomorphic	Deleterious	NM_054012.4(ASS1):c.578G>C (p.Gly193Ala)	1
193	G193E	0.874279	0.0113595	5	NA	NA	0	NO	NA	Unimpaired	No Assignment	NA	1
193	G193R	0.54959	0.0132716	3	Conflicting	6	0	NO	NA	Hypomorphic	Deleterious	NM_054012.4(ASS1):c.577G>A (p.Gly193Arg)	1
193	G193V	0.788915	0.0124028	4	NA	NA	0	NO	NA	Hypomorphic	Deleterious	NA	1
194	I194L	0.985038	0.0130286	4	NA	NA	0	NO	NA	Unimpaired	No Assignment	NA	1
194	I194M	0.915149	0.0180769	2	NA	1	0	NO	NA	Unimpaired	No Assignment	NA	1
194	I194N	0.802583	0.0175695	2	NA	NA	0	NO	NA	Hypomorphic	Deleterious	NA	1
194	I194S	0.839233	0.0112566	5	NA	NA	0	NO	NA	Hypomorphic	Deleterious	NA	1
194	I194T	0.901745	0.0127727	4	NA	1	0	NO	NA	Unimpaired	No Assignment	NA	1
194	I194V	1.02022	0.0131329	4	NA	NA	0	NO	NA	Unimpaired	No Assignment	NA	1
195	L195M	0.967182	0.0149614	3	NA	NA	0	NO	NA	Unimpaired	No Assignment	NA	1
195	L195P	0.429893	0.0126538	3	Conflicting	NA	0	NO	NA	Hypomorphic	Deleterious	NM_054012.4(ASS1):c.584T>C (p.Leu195Pro)	1
195	L195Q	0.829331	0.0176938	2	NA	NA	0	NO	NA	Hypomorphic	Deleterious	NA	1
195	L195R	0.382634	0.0123839	3	NA	NA	0	NO	NA	Hypomorphic	Deleterious	NA	1
195	L195V	1.03131	0.0117933	5	NA	NA	0	NO	NA	Unimpaired	No Assignment	NA	1
197	N197D	0.991444	0.0130478	4	NA	NA	0	NO	NA	Unimpaired	No Assignment	NA	1
197	N197H	0.970104	0.0258592	1	NA	NA	0	NO	NA	Unimpaired	No Assignment	NA	1
197	N197I	1.02416	0.0131444	4	NA	NA	0	NO	NA	Unimpaired	No Assignment	NA	1
197	N197K	0.96325	0.025819	1	NA	8	0	NO	NA	Unimpaired	No Assignment	NA	1
197	N197S	0.983072	0.0130227	4	VUS	8	0	NO	NA	Unimpaired	No Assignment	NM_054012.4(ASS1):c.590A>G (p.Asn197Ser)	1
197	N197Y	1.00944	0.0151056	3	NA	NA	0	NO	NA	Unimpaired	No Assignment	NA	1
198	P198A	0.718093	0.0121545	4	NA	NA	0	NO	NA	Hypomorphic	Deleterious	NA	1
198	P198L	0.933841	0.0115289	5	NA	1	0	NO	NA	Unimpaired	No Assignment	NA	1
198	P198R	0.551879	0.0229799	1	NA	NA	0	NO	NA	Hypomorphic	Deleterious	NA	1
198	P198S	0.949528	0.0149	3	NA	NA	0	NO	NA	Unimpaired	No Assignment	NA	1
198	P198T	0.794807	0.0111226	5	NA	NA	0	NO	NA	Hypomorphic	Deleterious	NA	1
199	K199E	0.932395	0.0148398	3	NA	1	0	NO	0.04	Unimpaired	No Assignment	NA	1
199	K199M	0.944086	0.014881	3	NA	NA	0	NO	0.38	Unimpaired	No Assignment	NA	1
199	K199N	0.9167	0.0180836	2	NA	NA	0	NO	0.91 & 0.94	Unimpaired	No Assignment	NA	1
199	K199Q	0.967169	0.0116211	5	NA	8	0	NO	0.01	Unimpaired	No Assignment	NA	1
199	K199R	1.05563	0.0186589	2	VUS	38	0	NO	0.55	Unimpaired	No Assignment	NM_054012.4(ASS1):c.596A>G (p.Lys199Arg)	1
199	K199T	0.903265	0.0147359	3	NA	NA	0	NO	0.25	Unimpaired	No Assignment	NA	1
200	N200D	1.03743	0.0262442	1	NA	NA	0	NO	0	Unimpaired	No Assignment	NA	1
200	N200H	1.12482	0.026721	1	NA	NA	0	NO	0	Unimpaired	No Assignment	NA	1
200	N200K	0.897388	0.0147147	3	NA	NA	0	NO	0	Unimpaired	No Assignment	NA	1
200	N200S	0.987796	0.0150322	3	NA	NA	0	NO	0	Unimpaired	No Assignment	NA	1
200	N200T	0.931954	0.0115237	5	NA	2	0	NO	0	Unimpaired	No Assignment	NA	1
200	N200Y	0.919314	0.0128278	4	NA	NA	0	NO	0	Unimpaired	No Assignment	NA	1
201	Q201E	0.981733	0.0116607	5	VUS	31	0	YES	NA	Unimpaired	No Assignment	NM_054012.4(ASS1):c.601C>G (p.Gln201Glu)	1
201	Q201H	0.903119	0.0180246	2	NA	NA	0	NO	NA	Unimpaired	No Assignment	NA	1
201	Q201K	0.952282	0.0182358	2	NA	1	0	NO	NA	Unimpaired	No Assignment	NA	1
201	Q201L	1.00211	0.0107105	6	NA	1	0	NO	NA	Unimpaired	No Assignment	NA	1
201	Q201P	0.944816	0.0182042	2	NA	NA	0	NO	NA	Unimpaired	No Assignment	NA	1
201	Q201R	1.00919	0.0260847	1	NA	NA	0	NO	NA	Unimpaired	No Assignment	NA	1
202	A202E	0.939396	0.0181811	2	Conflicting	22	0	NO	NA	Unimpaired	No Assignment	NM_054012.4(ASS1):c.605C>A (p.Ala202Glu)	1
202	A202G	0.958983	0.0106024	6	NA	NA	0	NO	NA	Unimpaired	No Assignment	NA	1
202	A202P	0.907447	0.0147509	3	NA	NA	0	NO	NA	Unimpaired	No Assignment	NA	1
202	A202S	0.993527	0.0184079	2	NA	NA	0	NO	NA	Unimpaired	No Assignment	NA	1
202	A202T	0.966166	0.0149579	3	NA	NA	0	NO	NA	Unimpaired	No Assignment	NA	1
202	A202V	0.936995	0.0181709	2	VUS	25	0	NO	NA	Unimpaired	No Assignment	NM_054012.4(ASS1):c.605C>T (p.Ala202Val)	1
203	P203A	0.997814	0.0130667	4	NA	NA	0	NO	NA	Unimpaired	No Assignment	NA	1
203	P203H	0.970189	0.0106307	6	NA	NA	0	NO	NA	Unimpaired	No Assignment	NA	1
203	P203L	1.03789	0.0262468	1	NA	1	0	NO	NA	Unimpaired	No Assignment	NA	1
203	P203R	1.03389	0.0151874	3	NA	NA	0	NO	NA	Unimpaired	No Assignment	NA	1
203	P203S	0.951874	0.0149082	3	NA	NA	0	NO	NA	Unimpaired	No Assignment	NA	1
203	P203T	0.919682	0.0255595	1	VUS	4	0	NO	NA	Unimpaired	No Assignment	NM_054012.4(ASS1):c.607C>A (p.Pro203Thr)	1
204	P204A	0.982698	0.0259325	1	NA	NA	0	NO	NA	Unimpaired	No Assignment	NA	1
204	P204L	1.02295	0.0151509	3	NA	NA	0	NO	NA	Unimpaired	No Assignment	NA	1
204	P204Q	0.961429	0.0129574	4	NA	NA	0	NO	NA	Unimpaired	No Assignment	NA	1
204	P204R	0.978896	0.0183474	2	NA	NA	0	NO	NA	Unimpaired	No Assignment	NA	1
204	P204S	0.953092	0.0129321	4	NA	NA	0	NO	NA	Unimpaired	No Assignment	NA	1
204	P204T	0.977871	0.0149982	3	NA	NA	0	NO	NA	Unimpaired	No Assignment	NA	1
205	G205A	1.01183	0.0117417	5	NA	NA	0	NO	NA	Unimpaired	No Assignment	NA	1
205	G205C	1.00244	0.0184445	2	NA	NA	0	NO	NA	Unimpaired	No Assignment	NA	1
205	G205D	0.940645	0.0256853	1	NA	1	0	NO	NA	Unimpaired	No Assignment	NA	1
205	G205R	0.962298	0.018278	2	NA	1	0	NO	NA	Unimpaired	No Assignment	NA	1
205	G205S	0.944251	0.0148816	3	NA	2	0	NO	NA	Unimpaired	No Assignment	NA	1
205	G205V	0.986413	0.0116734	5	NA	NA	0	NO	NA	Unimpaired	No Assignment	NA	1
206	L206F	1.01078	0.00995035	7	NA	NA	0	NO	NA	Unimpaired	No Assignment	NA	1
206	L206H	0.932327	0.0148396	3	VUS	NA	0	NO	NA	Unimpaired	No Assignment	NM_054012.4(ASS1):c.617T>A (p.Leu206His)	1
206	L206I	1.06298	0.0263862	1	NA	NA	0	NO	NA	Unimpaired	No Assignment	NA	1
206	L206P	0.781499	0.0174696	2	NA	NA	0	NO	NA	Hypomorphic	Deleterious	NA	1
206	L206R	0.844013	0.0125871	4	NA	NA	0	NO	NA	Hypomorphic	Deleterious	NA	1
206	L206V	0.990009	0.0259747	1	NA	NA	0	NO	NA	Unimpaired	No Assignment	NA	1
207	Y207C	0.966355	0.0149585	3	NA	NA	0	NO	NA	Unimpaired	No Assignment	NA	1
207	Y207D	0.897008	0.0147133	3	NA	NA	0	NO	NA	Unimpaired	No Assignment	NA	1
207	Y207F	0.941398	0.0128962	4	NA	NA	0	NO	NA	Unimpaired	No Assignment	NA	1
207	Y207H	0.948642	0.0257329	1	VUS	NA	0	NO	NA	Unimpaired	No Assignment	NM_054012.4(ASS1):c.619T>C (p.Tyr207His)	1
207	Y207S	0.960382	0.0116025	5	NA	NA	0	NO	NA	Unimpaired	No Assignment	NA	1
208	T208A	0.985742	0.0150597	3	Benign/Likely Benign	734	6	NO	NA	Unimpaired	No Assignment	NM_054012.4(ASS1):c.622A>G (p.Thr208Ala)	2
208	T208K	0.916673	0.014784	3	NA	NA	0	NO	NA	Unimpaired	No Assignment	NA	1
208	T208M	0.99587	0.015099	3	NA	36	0	NO	NA	Unimpaired	No Assignment	NA	1
208	T208P	0.847837	0.0125996	4	NA	NA	0	NO	NA	Hypomorphic	Deleterious	NA	1
208	T208R	0.920207	0.0147966	3	VUS	5	0	NO	NA	Unimpaired	No Assignment	NM_054012.4(ASS1):c.623C>G (p.Thr208Arg)	1
208	T208S	1.00749	0.0130293	3	NA	1	0	NO	NA	Unimpaired	No Assignment	NA	1
209	K209E	0.94791	0.0148944	3	VUS	NA	0	NO	NA	Unimpaired	No Assignment	NM_054012.4(ASS1):c.625A>G (p.Lys209Glu)	1
209	K209M	1.03717	0.0185852	2	NA	NA	0	NO	NA	Unimpaired	No Assignment	NA	1
209	K209N	0.963295	0.0129631	4	NA	NA	0	NO	NA	Unimpaired	No Assignment	NA	1
209	K209Q	1.02925	0.0261983	1	NA	NA	0	NO	NA	Unimpaired	No Assignment	NA	1
209	K209R	0.956593	0.0149247	3	NA	NA	0	NO	NA	Unimpaired	No Assignment	NA	1
209	K209T	0.957128	0.0149265	3	NA	NA	0	NO	NA	Unimpaired	No Assignment	NA	1
210	T210A	1.02631	0.0185415	2	NA	1	0	NO	NA	Unimpaired	No Assignment	NA	1
210	T210I	0.975485	0.0106441	6	NA	NA	0	NO	NA	Unimpaired	No Assignment	NA	1
210	T210N	0.924357	0.0255877	1	NA	NA	0	NO	NA	Unimpaired	No Assignment	NA	1
210	T210P	0.789011	0.0247314	1	NA	NA	0	NO	NA	Hypomorphic	Deleterious	NA	1
210	T210S	0.991507	0.0106841	6	NA	NA	0	NO	NA	Unimpaired	No Assignment	NA	1
211	Q211E	1.01032	0.00994931	7	NA	1	0	NO	NA	Unimpaired	No Assignment	NA	1
211	Q211H	1.00531	0.0184563	2	NA	NA	0	NO	NA	Unimpaired	No Assignment	NA	1
211	Q211K	0.950573	0.0257443	1	NA	NA	0	NO	NA	Unimpaired	No Assignment	NA	1
211	Q211L	1.00075	0.0260365	1	NA	NA	0	NO	NA	Unimpaired	No Assignment	NA	1
211	Q211P	0.96553	0.0129699	4	NA	NA	0	NO	NA	Unimpaired	No Assignment	NA	1
211	Q211R	0.944384	0.0257076	1	NA	NA	0	NO	NA	Unimpaired	No Assignment	NA	1
212	D212A	0.948898	0.0129192	4	NA	NA	0	NO	NA	Unimpaired	No Assignment	NA	1
212	D212E	0.98016	0.0183526	2	NA	NA	0	NO	NA	Unimpaired	No Assignment	NA	1
212	D212G	0.946566	0.0115643	5	NA	NA	0	NO	NA	Unimpaired	No Assignment	NA	1
212	D212H	1.01121	0.0260963	1	NA	7	0	NO	NA	Unimpaired	No Assignment	NA	1
212	D212N	1.00407	0.0184512	2	NA	NA	0	NO	NA	Unimpaired	No Assignment	NA	1
212	D212V	1.07904	0.0264743	1	NA	NA	0	NO	NA	Unimpaired	No Assignment	NA	1
212	D212Y	0.971266	0.0106334	6	NA	NA	0	NO	NA	Unimpaired	No Assignment	NA	1
213	P213A	1.06295	0.0186878	2	NA	NA	0	NO	NA	Unimpaired	No Assignment	NA	1
213	P213L	0.994453	0.0184117	2	VUS	1	0	NO	NA	Unimpaired	No Assignment	NM_054012.4(ASS1):c.638C>T (p.Pro213Leu)	1
213	P213Q	0.948678	0.0148971	3	NA	8	0	NO	NA	Unimpaired	No Assignment	NA	1
213	P213R	0.928728	0.0181355	2	NA	NA	0	NO	NA	Unimpaired	No Assignment	NA	1
213	P213S	1.01092	0.0131055	4	NA	2	0	NO	NA	Unimpaired	No Assignment	NA	1
214	A214D	0.987678	0.0150318	3	NA	NA	0	NO	NA	Unimpaired	No Assignment	NA	1
214	A214G	0.959046	0.0149332	3	NA	NA	0	NO	NA	Unimpaired	No Assignment	NA	1
214	A214P	0.972764	0.0183219	2	NA	NA	0	NO	NA	Unimpaired	No Assignment	NA	1
214	A214S	0.978474	0.0259079	1	NA	NA	0	NO	NA	Unimpaired	No Assignment	NA	1
214	A214T	1.01295	0.0151174	3	NA	NA	0	NO	NA	Unimpaired	No Assignment	NA	1
214	A214V	0.994706	0.0130575	4	NA	2	0	NO	NA	Unimpaired	No Assignment	NA	1
215	K215E	0.982237	0.0259298	1	NA	NA	0	NO	NA	Unimpaired	No Assignment	NA	1
215	K215I	1.06353	0.0263892	1	NA	NA	0	NO	NA	Unimpaired	No Assignment	NA	1
215	K215N	0.968114	0.0183024	2	NA	NA	0	NO	NA	Unimpaired	No Assignment	NA	1
215	K215Q	1.09626	0.0153908	3	NA	NA	0	NO	NA	Unimpaired	No Assignment	NA	1
215	K215R	1.04895	0.0186323	2	NA	NA	0	NO	NA	Unimpaired	No Assignment	NA	1
215	K215T	1.01575	0.00881139	9	NA	NA	0	NO	NA	Unimpaired	No Assignment	NA	1
216	A216D	0.943974	0.0257051	1	Conflicting	11	0	NO	NA	Unimpaired	No Assignment	NM_054012.4(ASS1):c.647C>A (p.Ala216Asp)	1
216	A216G	1.0622	0.0186848	2	NA	NA	0	NO	NA	Unimpaired	No Assignment	NA	1
216	A216P	0.978765	0.0106523	6	NA	NA	0	NO	NA	Unimpaired	No Assignment	NA	1
216	A216S	1.05976	0.0263684	1	NA	2	0	NO	NA	Unimpaired	No Assignment	NA	1
216	A216T	0.984406	0.011668	5	VUS	3	0	NO	NA	Unimpaired	No Assignment	NM_054012.4(ASS1):c.646G>A (p.Ala216Thr)	1
216	A216V	0.974681	0.0183298	2	NA	NA	0	NO	NA	Unimpaired	No Assignment	NA	1
217	P217A	0.96163	0.0182752	2	NA	NA	0	NO	NA	Unimpaired	No Assignment	NA	1
217	P217H	0.96709	0.0149611	3	NA	NA	0	NO	NA	Unimpaired	No Assignment	NA	1
217	P217L	1.05478	0.0186555	2	NA	NA	0	NO	NA	Unimpaired	No Assignment	NA	1
217	P217R	0.98084	0.0183555	2	NA	NA	0	NO	NA	Unimpaired	No Assignment	NA	1
217	P217S	1.04068	0.00938603	8	NA	NA	0	NO	NA	Unimpaired	No Assignment	NA	1
218	N218D	0.977874	0.0149982	3	NA	1	0	NO	NA	Unimpaired	No Assignment	NA	1
218	N218H	1.00589	0.0130907	4	NA	NA	0	NO	NA	Unimpaired	No Assignment	NA	1
218	N218I	1.0185	0.015136	3	NA	NA	0	NO	NA	Unimpaired	No Assignment	NA	1
218	N218K	0.999414	0.0150717	3	NA	NA	0	NO	NA	Unimpaired	No Assignment	NA	1
218	N218S	0.991448	0.0183993	2	VUS	NA	0	NO	NA	Unimpaired	No Assignment	NM_054012.4(ASS1):c.653A>G (p.Asn218Ser)	1
218	N218T	1.00915	0.0131003	4	NA	NA	0	NO	NA	Unimpaired	No Assignment	NA	1
218	N218Y	1.04697	0.0186244	2	NA	NA	0	NO	NA	Unimpaired	No Assignment	NA	1
219	T219A	0.969366	0.0262356	3	NA	NA	0	YES	NA	Unimpaired	No Assignment	NA	2
219	T219I	1.03927	0.0152222	2	NA	NA	0	NO	NA	Unimpaired	No Assignment	NA	1
219	T219N	1.03589	0.0185936	1	VUS	24	0	NO	NA	Unimpaired	No Assignment	NM_054012.4(ASS1):c.656C>A (p.Thr219Asn)	1
219	T219P	1.07306	0.0129745	8	NA	NA	0	NO	NA	Unimpaired	No Assignment	NA	1
219	T219S	1.04441	0.00945501	3	NA	NA	0	NO	NA	Unimpaired	No Assignment	NA	1
220	P220A	1.04682	0.0262967	1	NA	NA	0	NO	NA	Unimpaired	No Assignment	NA	1
220	P220H	0.986602	0.00989424	7	NA	NA	0	NO	NA	Unimpaired	No Assignment	NA	1
220	P220L	1.04945	0.0263113	1	NA	NA	0	NO	NA	Unimpaired	No Assignment	NA	1
220	P220R	1.07314	0.0187279	2	NA	NA	0	NO	NA	Unimpaired	No Assignment	NA	1
220	P220S	0.971342	0.0183159	2	NA	1	0	NO	NA	Unimpaired	No Assignment	NA	1
220	P220T	1.00706	0.0130941	4	NA	NA	0	NO	NA	Unimpaired	No Assignment	NA	1
221	D221A	1.00978	0.0184745	2	NA	NA	0	NO	NA	Unimpaired	No Assignment	NA	1
221	D221E	1.0751	0.0187356	2	NA	NA	0	NO	NA	Unimpaired	No Assignment	NA	1
221	D221G	1.04507	0.0132052	4	NA	NA	0	NO	NA	Unimpaired	No Assignment	NA	1
221	D221H	1.05446	0.0132323	4	NA	NA	0	NO	NA	Unimpaired	No Assignment	NA	1
221	D221N	0.945792	0.0257159	1	NA	NA	0	NO	NA	Unimpaired	No Assignment	NA	1
221	D221V	0.904747	0.0254687	1	NA	NA	0	NO	NA	Unimpaired	No Assignment	NA	1
221	D221Y	0.989024	0.010678	6	NA	NA	0	NO	NA	Unimpaired	No Assignment	NA	1
222	I222F	1.00221	0.0150812	3	NA	NA	0	NO	NA	Unimpaired	No Assignment	NA	1
222	I222L	1.11307	0.0188829	2	NA	NA	0	NO	NA	Unimpaired	No Assignment	NA	1
222	I222M	1.01867	0.0117599	5	NA	NA	0	NO	NA	Unimpaired	No Assignment	NA	1
222	I222N	1.00379	0.0260539	1	NA	NA	0	NO	NA	Unimpaired	No Assignment	NA	1
222	I222S	0.995172	0.0184147	2	NA	NA	0	NO	NA	Unimpaired	No Assignment	NA	1
222	I222T	0.98596	0.0183767	2	NA	NA	0	NO	NA	Unimpaired	No Assignment	NA	1
222	I222V	0.992327	0.0106862	6	NA	NA	0	YES	NA	Unimpaired	No Assignment	NA	1
223	L223F	1.02498	0.0131468	4	NA	NA	0	NO	NA	Unimpaired	No Assignment	NA	1
223	L223H	0.831932	0.0177058	2	NA	3	0	NO	NA	Hypomorphic	Deleterious	NA	1
223	L223I	0.928477	0.0181344	2	NA	NA	0	NO	NA	Unimpaired	No Assignment	NA	1
223	L223P	-0.000601026	0.0155433	1	NA	NA	0	NO	NA	Amorphic	Deleterious	NA	1
223	L223R	0.000243909	0.00898685	3	NA	NA	0	NO	NA	Amorphic	Deleterious	NA	1
223	L223V	0.941221	0.0128957	4	NA	NA	0	NO	NA	Unimpaired	No Assignment	NA	1
224	E224A	0.975442	0.0116436	5	NA	NA	0	NO	NA	Unimpaired	No Assignment	NA	1
224	E224D	1.00012	0.018435	2	NA	NA	0	NO	NA	Unimpaired	No Assignment	NA	1
224	E224K	1.01885	0.0185114	2	VUS	10	0	NO	NA	Unimpaired	No Assignment	NM_054012.4(ASS1):c.670G>A (p.Glu224Lys)	1
224	E224Q	1.05347	0.0263336	1	NA	NA	0	NO	NA	Unimpaired	No Assignment	NA	1
224	E224V	0.962575	0.0129609	4	NA	NA	0	NO	NA	Unimpaired	No Assignment	NA	1
225	I225F	0.950852	0.0257459	1	NA	NA	0	NO	NA	Unimpaired	No Assignment	NA	1
225	I225L	1.06114	0.0132515	4	NA	NA	0	NO	NA	Unimpaired	No Assignment	NA	1
225	I225M	1.03451	0.0262279	1	NA	NA	0	NO	NA	Unimpaired	No Assignment	NA	1
225	I225N	0.00140679	0.00779813	4	NA	NA	0	NO	NA	Amorphic	Deleterious	NA	1
225	I225S	0.0134839	0.00918206	3	NA	NA	0	NO	NA	Amorphic	Deleterious	NA	1
225	I225T	0.577818	0.00949691	6	NA	1	0	NO	NA	Hypomorphic	Deleterious	NA	1
225	I225V	0.891698	0.0253887	1	NA	NA	0	NO	NA	Unimpaired	No Assignment	NA	1
226	E226A	0.998482	0.0150686	3	NA	NA	0	NO	NA	Unimpaired	No Assignment	NA	1
226	E226D	0.994933	0.0116964	5	NA	NA	0	NO	NA	Unimpaired	No Assignment	NA	1
226	E226G	1.00608	0.0130912	4	NA	NA	0	NO	NA	Unimpaired	No Assignment	NA	1
226	E226Q	1.01721	0.0151317	3	NA	NA	0	NO	NA	Unimpaired	No Assignment	NA	1
227	F227C	0.906754	0.0104678	6	NA	NA	0	NO	NA	Unimpaired	No Assignment	NA	1
227	F227I	0.995839	0.0184174	2	NA	1	0	NO	NA	Unimpaired	No Assignment	NA	1
227	F227L	1.02603	0.0151612	3	NA	NA	0	NO	NA	Unimpaired	No Assignment	NA	1
227	F227V	1.04722	0.0152314	3	NA	NA	0	NO	NA	Unimpaired	No Assignment	NA	1
227	F227Y	1.00347	0.0150854	3	NA	NA	0	NO	NA	Unimpaired	No Assignment	NA	1
228	K228E	0.981215	0.018357	2	NA	NA	0	NO	NA	Unimpaired	No Assignment	NA	1
228	K228I	0.932253	0.0148393	3	NA	NA	0	NO	NA	Unimpaired	No Assignment	NA	1
228	K228N	0.904755	0.0127822	4	NA	NA	0	NO	NA	Unimpaired	No Assignment	NA	1
228	K228Q	0.915939	0.0180803	2	NA	NA	0	NO	NA	Unimpaired	No Assignment	NA	1
228	K228R	0.96684	0.0149602	3	NA	1	0	NO	NA	Unimpaired	No Assignment	NA	1
228	K228T	0.874256	0.0178972	2	NA	NA	0	NO	NA	Unimpaired	No Assignment	NA	1
229	K229E	1.03793	0.0152008	3	NA	NA	0	NO	NA	Unimpaired	No Assignment	NA	1
229	K229I	0.978796	0.0259098	1	NA	NA	0	NO	0	Unimpaired	No Assignment	NA	1
229	K229N	0.98455	0.0150211	3	NA	NA	0	NO	0	Unimpaired	No Assignment	NA	1
229	K229Q	1.02682	0.0131522	4	NA	NA	0	NO	NA	Unimpaired	No Assignment	NA	1
229	K229R	1.07594	0.0153253	3	NA	NA	0	NO	0	Unimpaired	No Assignment	NA	1
229	K229T	0.990135	0.0183939	2	NA	NA	0	NO	0	Unimpaired	No Assignment	NA	1
230	G230A	0.939444	0.0148647	3	Likely Pathogenic	NA	0	NO	0	Unimpaired	No Assignment	NM_054012.4(ASS1):c.689G>C (p.Gly230Ala)	1
230	G230E	0.0152685	0.00920744	3	NA	NA	0	NO	0	Amorphic	Deleterious	NA	1
230	G230R	0.013082	0.0112386	2	NA	NA	0	NO	0	Amorphic	Deleterious	NA	1
230	G230V	0.0117509	0.00560764	8	NA	NA	0	NO	0	Amorphic	Deleterious	NA	1
230	G230W	0.0220829	0.0113932	2	NA	NA	0	NO	0.01	Amorphic	Deleterious	NA	1
231	V231A	1.03056	0.0151763	3	NA	NA	0	NO	NA	Unimpaired	No Assignment	NA	1
231	V231F	1.14124	0.0268078	1	NA	NA	0	NO	0	Unimpaired	No Assignment	NA	1
231	V231G	1.08559	0.0153565	3	NA	NA	0	NO	NA	Unimpaired	No Assignment	NA	1
231	V231I	1.17786	0.0269988	1	NA	2	0	NO	0	Unimpaired	No Assignment	NA	1
231	V231L	1.07149	0.0132811	4	NA	NA	0	NO	0	Unimpaired	No Assignment	NA	1
232	P232A	1.0439	0.0118264	5	NA	NA	0	NO	NA	Unimpaired	No Assignment	NA	1
232	P232H	0.0724842	0.0121603	2	NA	NA	0	NO	NA	Hypomorphic	Deleterious	NA	1
232	P232L	0.770888	0.0246099	1	NA	1	0	NO	NA	Hypomorphic	Deleterious	NA	1
232	P232R	0.0130438	0.011238	2	NA	NA	0	NO	NA	Amorphic	Deleterious	NA	1
232	P232S	1.03816	0.0262484	1	NA	1	0	NO	NA	Unimpaired	No Assignment	NA	1
232	P232T	1.11706	0.0188982	2	NA	NA	0	NO	NA	Unimpaired	No Assignment	NA	1
233	V233E	1.00381	0.0150866	3	NA	NA	0	NO	NA	Unimpaired	No Assignment	NA	1
233	V233G	1.00555	0.0130897	4	NA	NA	0	NO	NA	Unimpaired	No Assignment	NA	1
233	V233L	0.963797	0.0149497	3	NA	NA	0	NO	NA	Unimpaired	No Assignment	NA	1
233	V233M	1.01503	0.0184959	2	NA	NA	0	YES	NA	Unimpaired	No Assignment	NA	1
234	K234E	0.972974	0.0149814	3	NA	NA	0	NO	NA	Unimpaired	No Assignment	NA	1
234	K234M	1.047	0.0186245	2	NA	NA	0	NO	NA	Unimpaired	No Assignment	NA	1
234	K234N	0.992726	0.0130516	4	NA	NA	0	NO	NA	Unimpaired	No Assignment	NA	1
234	K234Q	0.961758	0.0149426	3	NA	NA	0	NO	NA	Unimpaired	No Assignment	NA	1
234	K234R	0.98075	0.0259212	1	NA	NA	0	NO	NA	Unimpaired	No Assignment	NA	1
234	K234T	0.945535	0.0182073	2	NA	NA	0	NO	NA	Unimpaired	No Assignment	NA	1
235	V235L	1.00219	0.0184435	2	NA	NA	0	NO	NA	Unimpaired	No Assignment	NA	1
235	V235M	1.0693	0.0187128	2	NA	4	0	NO	NA	Unimpaired	No Assignment	NA	1
236	T236A	0.943857	0.0182001	2	NA	5	0	NO	NA	Unimpaired	No Assignment	NA	1
236	T236I	1.00644	0.0117273	5	NA	NA	0	NO	NA	Unimpaired	No Assignment	NA	1
236	T236N	1.02166	0.0261555	1	NA	NA	0	NO	NA	Unimpaired	No Assignment	NA	1
236	T236P	-0.00339014	0.0154689	1	NA	NA	0	NO	NA	Amorphic	Deleterious	NA	1
236	T236S	1.02717	0.00998798	7	NA	NA	0	NO	NA	Unimpaired	No Assignment	NA	1
237	N237D	1.03907	0.0131879	4	NA	2	0	NO	NA	Unimpaired	No Assignment	NA	1
237	N237H	0.949534	0.0182242	2	NA	NA	0	NO	NA	Unimpaired	No Assignment	NA	1
237	N237I	0.888619	0.00965872	7	VUS	NA	0	NO	NA	Unimpaired	No Assignment	NM_054012.4(ASS1):c.710A>T (p.Asn237Ile)	1
237	N237K	1.01787	0.0185074	2	NA	NA	0	NO	NA	Unimpaired	No Assignment	NA	1
237	N237S	0.970542	0.0258617	1	VUS	42	0	NO	NA	Unimpaired	No Assignment	NM_054012.4(ASS1):c.710A>G (p.Asn237Ser)	1
237	N237T	0.986563	0.0259548	1	NA	1	0	NO	NA	Unimpaired	No Assignment	NA	1
237	N237Y	0.996898	0.0184218	2	NA	NA	0	NO	NA	Unimpaired	No Assignment	NA	1
238	V238A	1.07514	0.0119076	5	NA	NA	0	NO	NA	Unimpaired	No Assignment	NA	1
238	V238D	0.989043	0.0150365	3	NA	NA	0	NO	NA	Unimpaired	No Assignment	NA	1
238	V238F	1.01	0.0151075	3	NA	NA	0	NO	NA	Unimpaired	No Assignment	NA	1
238	V238G	1.02875	0.0131578	4	NA	1	0	NO	NA	Unimpaired	No Assignment	NA	1
238	V238I	1.00694	0.0150972	3	VUS	54	0	YES	NA	Unimpaired	No Assignment	NM_054012.4(ASS1):c.712G>A (p.Val238Ile)	1
239	K239E	0.881311	0.0253244	1	NA	NA	0	YES	NA	Unimpaired	No Assignment	NA	1
239	K239M	0.965326	0.0258312	1	NA	NA	0	NO	NA	Unimpaired	No Assignment	NA	1
239	K239N	0.953914	0.0105895	6	NA	NA	0	NO	NA	Unimpaired	No Assignment	NA	1
239	K239Q	0.889282	0.0179639	2	NA	NA	0	NO	NA	Unimpaired	No Assignment	NA	1
239	K239R	0.916749	0.0128198	4	NA	NA	0	YES	NA	Unimpaired	No Assignment	NA	1
239	K239T	0.996276	0.0150611	3	NA	NA	0	NO	NA	Unimpaired	No Assignment	NA	1
240	D240A	0.954393	0.0182448	2	NA	NA	0	NO	NA	Unimpaired	No Assignment	NA	1
240	D240E	1.01254	0.015116	3	NA	NA	0	NO	NA	Unimpaired	No Assignment	NA	1
240	D240G	1.03478	0.0151903	3	NA	NA	0	NO	NA	Unimpaired	No Assignment	NA	1
240	D240H	1.15803	0.0268958	1	NA	NA	0	NO	NA	Unimpaired	No Assignment	NA	1
240	D240N	0.967992	0.0183019	2	VUS	2	0	NO	NA	Unimpaired	No Assignment	NM_054012.4(ASS1):c.718G>A (p.Asp240Asn)	1
240	D240V	0.988065	0.0106756	6	NA	NA	0	NO	NA	Unimpaired	No Assignment	NA	1
240	D240Y	1.00053	0.0150755	3	NA	NA	0	NO	NA	Unimpaired	No Assignment	NA	1
241	G241A	0.963788	0.0258222	1	NA	NA	0	NO	NA	Unimpaired	No Assignment	NA	1
241	G241C	0.993782	0.0116933	5	NA	NA	0	NO	NA	Unimpaired	No Assignment	NA	1
241	G241D	1.05942	0.0132466	4	NA	1	0	NO	NA	Unimpaired	No Assignment	NA	1
241	G241R	1.00309	0.0150841	3	NA	NA	0	NO	NA	Unimpaired	No Assignment	NA	1
241	G241S	0.982095	0.0150127	3	NA	1	0	NO	NA	Unimpaired	No Assignment	NA	1
242	T242A	1.19359	0.0270796	1	NA	NA	0	YES	NA	Unimpaired	No Assignment	NA	1
242	T242I	1.0159	0.0117525	5	VUS	4	0	NO	NA	Unimpaired	No Assignment	NM_054012.4(ASS1):c.725C>T (p.Thr242Ile)	1
242	T242N	1.00231	0.0260454	1	NA	NA	0	NO	NA	Unimpaired	No Assignment	NA	1
242	T242P	1.05398	0.0132309	4	NA	NA	0	NO	NA	Unimpaired	No Assignment	NA	1
242	T242S	1.03633	0.0100089	7	NA	NA	0	NO	NA	Unimpaired	No Assignment	NA	1
243	T243A	0.972405	0.0149794	3	NA	NA	0	NO	NA	Unimpaired	No Assignment	NA	1
243	T243I	0.953899	0.0182427	2	NA	1	0	NO	NA	Unimpaired	No Assignment	NA	1
243	T243N	0.997901	0.0150666	3	NA	NA	0	NO	NA	Unimpaired	No Assignment	NA	1
243	T243P	0.984421	0.0150207	3	NA	NA	0	NO	NA	Unimpaired	No Assignment	NA	1
243	T243S	1.03556	0.0151929	3	NA	NA	0	NO	NA	Unimpaired	No Assignment	NA	1
244	H244D	0.856529	0.00957851	7	NA	NA	0	NO	NA	Unimpaired	No Assignment	NA	1
244	H244L	0.956007	0.0182516	2	NA	NA	0	NO	NA	Unimpaired	No Assignment	NA	1
244	H244N	0.937677	0.0181738	2	NA	NA	0	NO	NA	Unimpaired	No Assignment	NA	1
244	H244P	0.986708	0.0150285	3	NA	NA	0	NO	NA	Unimpaired	No Assignment	NA	1
244	H244Q	0.864823	0.0178551	2	NA	NA	0	NO	NA	Unimpaired	No Assignment	NA	1
244	H244R	0.893159	0.0179809	2	NA	NA	0	YES	NA	Unimpaired	No Assignment	NA	1
244	H244Y	0.915731	0.0147806	3	NA	NA	0	NO	NA	Unimpaired	No Assignment	NA	1
245	Q245E	1.00328	0.0150848	3	NA	NA	0	NO	NA	Unimpaired	No Assignment	NA	1
245	Q245H	1.03181	0.0151805	3	NA	1	0	NO	NA	Unimpaired	No Assignment	NA	1
245	Q245K	1.0391	0.0131879	4	NA	NA	0	NO	NA	Unimpaired	No Assignment	NA	1
245	Q245L	1.07238	0.0132836	4	NA	NA	0	NO	NA	Unimpaired	No Assignment	NA	1
245	Q245P	0.962205	0.0258129	1	NA	NA	0	NO	NA	Unimpaired	No Assignment	NA	1
245	Q245R	1.05998	0.0152733	3	NA	NA	0	NO	NA	Unimpaired	No Assignment	NA	1
246	T246A	0.915849	0.01808	2	NA	NA	0	NO	NA	Unimpaired	No Assignment	NA	1
246	T246I	0.993457	0.010689	6	NA	NA	0	NO	NA	Unimpaired	No Assignment	NA	1
246	T246N	0.93636	0.0181682	2	NA	NA	0	NO	NA	Unimpaired	No Assignment	NA	1
246	T246P	0.992814	0.0150493	3	NA	NA	0	NO	NA	Unimpaired	No Assignment	NA	1
246	T246S	0.964553	0.0129669	4	NA	NA	0	NO	NA	Unimpaired	No Assignment	NA	1
247	S247A	0.94315	0.0257002	1	NA	NA	0	NO	NA	Unimpaired	No Assignment	NA	1
247	S247C	0.925644	0.0148159	3	NA	NA	0	NO	NA	Unimpaired	No Assignment	NA	1
247	S247F	0.891991	0.0253905	1	NA	NA	0	NO	NA	Unimpaired	No Assignment	NA	1
247	S247P	0.98989	0.0130431	4	NA	NA	0	NO	NA	Unimpaired	No Assignment	NA	1
247	S247T	0.996673	0.0184208	2	NA	NA	0	NO	NA	Unimpaired	No Assignment	NA	1
247	S247Y	0.950868	0.0129252	4	NA	NA	0	NO	NA	Unimpaired	No Assignment	NA	1
248	L248F	1.14052	0.026804	1	NA	NA	0	NO	NA	Unimpaired	No Assignment	NA	1
248	L248M	1.00296	0.0150837	3	NA	NA	0	NO	NA	Unimpaired	No Assignment	NA	1
248	L248S	1.02765	0.00801628	11	NA	NA	0	NO	NA	Unimpaired	No Assignment	NA	1
248	L248V	0.984795	0.0183719	2	NA	NA	0	NO	NA	Unimpaired	No Assignment	NA	1
249	E249G	0.951318	0.0257487	1	NA	NA	0	NO	NA	Unimpaired	No Assignment	NA	1
249	E249K	1.00021	0.00929822	8	NA	NA	0	NO	NA	Unimpaired	No Assignment	NA	1
249	E249Q	1.04152	0.00938784	8	NA	NA	0	NO	NA	Unimpaired	No Assignment	NA	1
250	L250H	0.854957	0.0251592	1	NA	NA	0	NO	NA	Unimpaired	No Assignment	NA	1
250	L250R	0.890908	0.00966438	7	NA	NA	0	NO	NA	Unimpaired	No Assignment	NA	1
250	L250V	0.977414	0.00873111	9	NA	NA	0	NO	NA	Unimpaired	No Assignment	NA	1
251	F251C	0.908928	0.0180499	2	NA	NA	0	NO	NA	Unimpaired	No Assignment	NA	1
251	F251I	0.954155	0.0182437	2	NA	NA	0	NO	NA	Unimpaired	No Assignment	NA	1
251	F251L	0.990428	0.0150412	3	NA	NA	0	NO	NA	Unimpaired	No Assignment	NA	1
251	F251S	0.888749	0.0253705	1	NA	NA	0	NO	NA	Unimpaired	No Assignment	NA	1
251	F251V	0.974365	0.0129966	4	NA	NA	0	NO	NA	Unimpaired	No Assignment	NA	1
251	F251Y	1.01751	0.0131249	4	NA	NA	0	NO	NA	Unimpaired	No Assignment	NA	1
252	M252I	1.02847	0.013157	4	NA	1	0	NO	NA	Unimpaired	No Assignment	NA	1
252	M252K	1.02762	0.0185468	2	NA	NA	0	YES	NA	Unimpaired	No Assignment	NA	1
252	M252L	0.989854	0.0150392	3	NA	NA	0	YES	NA	Unimpaired	No Assignment	NA	1
252	M252R	1.01045	0.0184773	2	NA	1	0	NO	NA	Unimpaired	No Assignment	NA	1
252	M252T	0.973151	0.0183235	2	NA	14	0	YES	NA	Unimpaired	No Assignment	NA	1
252	M252V	0.982838	0.0183638	2	NA	1	0	YES	NA	Unimpaired	No Assignment	NA	1
253	Y253C	1.02927	0.0261985	1	NA	NA	0	NO	NA	Unimpaired	No Assignment	NA	1
253	Y253D	1.00904	0.0260838	1	NA	NA	0	NO	NA	Unimpaired	No Assignment	NA	1
253	Y253N	0.990958	0.0130463	4	NA	NA	0	NO	NA	Unimpaired	No Assignment	NA	1
253	Y253S	0.985414	0.00926564	8	NA	NA	0	NO	NA	Unimpaired	No Assignment	NA	1
254	L254M	0.983264	0.0183655	2	NA	NA	0	NO	NA	Unimpaired	No Assignment	NA	1
254	L254P	0.0594236	0.00757412	5	NA	NA	0	NO	NA	Hypomorphic	Deleterious	NA	1
254	L254Q	0.89904	0.0114307	5	NA	NA	0	NO	NA	Unimpaired	No Assignment	NA	1
254	L254R	0.023589	0.00932311	3	NA	NA	0	NO	NA	Amorphic	Deleterious	NA	1
254	L254V	0.941088	0.0148705	3	NA	NA	0	NO	NA	Unimpaired	No Assignment	NA	1
255	N255D	0.981936	0.0130193	4	NA	NA	0	NO	NA	Unimpaired	No Assignment	NA	1
255	N255I	0.945278	0.0148852	3	NA	NA	0	NO	NA	Unimpaired	No Assignment	NA	1
255	N255K	0.957296	0.0149271	3	NA	NA	0	NO	NA	Unimpaired	No Assignment	NA	1
255	N255S	0.94101	0.0115489	5	NA	NA	0	NO	NA	Unimpaired	No Assignment	NA	1
255	N255T	1.02061	0.0261495	1	NA	NA	0	NO	NA	Unimpaired	No Assignment	NA	1
255	N255Y	0.855582	0.0126249	4	NA	NA	0	NO	NA	Unimpaired	No Assignment	NA	1
256	E256A	0.981378	0.0259248	1	NA	NA	0	NO	NA	Unimpaired	No Assignment	NA	1
256	E256D	0.977287	0.0130054	4	NA	1	0	NO	NA	Unimpaired	No Assignment	NA	1
256	E256G	0.963273	0.0116104	5	NA	NA	0	NO	NA	Unimpaired	No Assignment	NA	1
256	E256K	0.984271	0.0130235	3	Benign/Likely Benign	2761	41	NO	NA	Unimpaired	No Assignment	NM_054012.4(ASS1):c.766G>A (p.Glu256Lys)	2
256	E256V	0.942601	0.0115533	5	NA	NA	0	NO	NA	Unimpaired	No Assignment	NA	1
257	V257A	0.983641	0.0130244	4	NA	NA	0	NO	NA	Unimpaired	No Assignment	NA	1
257	V257D	0.624234	0.016668	2	NA	NA	0	NO	NA	Hypomorphic	Deleterious	NA	1
257	V257F	1.04017	0.0185972	2	NA	NA	0	NO	NA	Unimpaired	No Assignment	NA	1
257	V257G	0.849156	0.0103142	6	NA	NA	0	NO	NA	Hypomorphic	Deleterious	NA	1
257	V257L	1.01533	0.0131185	4	NA	NA	0	NO	NA	Unimpaired	No Assignment	NA	1
258	A258E	0.411109	0.0153633	2	NA	3	0	NO	0	Hypomorphic	Deleterious	NA	1
258	A258G	0.931058	0.0115212	5	NA	NA	0	NO	0	Unimpaired	No Assignment	NA	1
258	A258S	0.973032	0.0129926	4	NA	NA	0	NO	0	Unimpaired	No Assignment	NA	1
258	A258T	0.988451	0.018387	2	VUS	33	0	NO	0	Unimpaired	No Assignment	NM_054012.4(ASS1):c.772G>A (p.Ala258Thr)	1
258	A258V	0.861623	0.0145837	3	Conflicting	56	1	NO	0	Unimpaired	No Assignment	NM_054012.4(ASS1):c.773C>T (p.Ala258Val)	1
259	G259A	0.985548	0.0150245	3	NA	1	0	NO	0	Unimpaired	No Assignment	NA	1
259	G259C	0.968424	0.0149657	3	NA	NA	0	NO	0	Unimpaired	No Assignment	NA	1
259	G259D	0.933086	0.0256402	1	NA	NA	0	NO	0	Unimpaired	No Assignment	NA	1
259	G259S	0.987247	0.0116757	5	NA	NA	0	NO	0	Unimpaired	No Assignment	NA	1
259	G259V	0.987441	0.0116762	5	NA	21	0	NO	0	Unimpaired	No Assignment	NA	1
260	K260E	0.959626	0.0149352	3	NA	NA	0	NO	NA	Unimpaired	No Assignment	NA	1
260	K260M	0.998021	0.0184264	2	NA	2	0	NO	NA	Unimpaired	No Assignment	NA	1
260	K260N	0.979862	0.010655	6	NA	NA	0	NO	NA	Unimpaired	No Assignment	NA	1
260	K260Q	1.05493	0.0263417	1	NA	NA	0	NO	NA	Unimpaired	No Assignment	NA	1
260	K260R	0.962082	0.0258122	1	NA	6	0	YES	NA	Unimpaired	No Assignment	NA	1
260	K260T	1.00381	0.0184501	2	NA	NA	0	NO	NA	Unimpaired	No Assignment	NA	1
261	H261D	0.97465	0.010642	6	NA	NA	0	NO	NA	Unimpaired	No Assignment	NA	1
261	H261L	0.979412	0.0106539	6	NA	NA	0	NO	NA	Unimpaired	No Assignment	NA	1
261	H261N	1.06688	0.0187033	2	NA	NA	0	NO	NA	Unimpaired	No Assignment	NA	1
261	H261Q	0.933941	0.0148453	3	NA	NA	0	NO	NA	Unimpaired	No Assignment	NA	1
261	H261R	0.999887	0.0184341	2	NA	NA	0	NO	NA	Unimpaired	No Assignment	NA	1
261	H261Y	1.00463	0.0184535	2	NA	NA	0	NO	NA	Unimpaired	No Assignment	NA	1
262	G262A	0.931226	0.0115216	5	NA	NA	0	NO	NA	Unimpaired	No Assignment	NA	1
262	G262C	0.908004	0.0127924	4	NA	NA	0	NO	NA	Unimpaired	No Assignment	NA	1
262	G262D	0.827262	0.0125318	4	NA	NA	0	NO	NA	Hypomorphic	Deleterious	NA	1
262	G262S	0.941606	0.0181905	2	NA	2	0	NO	NA	Unimpaired	No Assignment	NA	1
262	G262V	0.892508	0.014697	3	NA	NA	0	NO	NA	Unimpaired	No Assignment	NA	1
263	V263A	0.999913	0.0117098	5	NA	NA	0	NO	NA	Unimpaired	No Assignment	NA	1
263	V263E	0.799964	0.0143501	3	Likely Pathogenic	NA	0	NO	NA	Hypomorphic	Deleterious	NM_054012.4(ASS1):c.788T>A (p.Val263Glu)	1
263	V263G	0.836704	0.0177277	2	NA	NA	0	NO	NA	Hypomorphic	Deleterious	NA	1
263	V263L	0.989303	0.0130414	4	NA	1	0	NO	NA	Unimpaired	No Assignment	NA	1
263	V263M	0.981168	0.013017	4	Pathogenic/Likely Pathogenic	144	0	NO	NA	Unimpaired	No Assignment	NM_054012.4(ASS1):c.787G>A (p.Val263Met)	1
264	G264A	0.839475	0.0177403	2	NA	NA	0	NO	NA	Hypomorphic	Deleterious	NA	1
264	G264C	0.408565	0.0108586	4	NA	NA	0	NO	NA	Hypomorphic	Deleterious	NA	1
264	G264D	0.0309469	0.00815967	4	NA	NA	0	NO	NA	Amorphic	Deleterious	NA	1
264	G264R	0.2582	0.00897057	5	NA	NA	0	NO	NA	Hypomorphic	Deleterious	NA	1
264	G264S	0.815971	0.017632	2	VUS	NA	0	NO	NA	Hypomorphic	Deleterious	NM_054012.4(ASS1):c.790G>A (p.Gly264Ser)	1
264	G264V	0.0722004	0.0171914	1	VUS	NA	0	NO	NA	Hypomorphic	Deleterious	NM_054012.4(ASS1):c.791G>T (p.Gly264Val)	1
265	R265C	0.948495	0.025732	1	Pathogenic/Likely Pathogenic	11	0	NO	NA	Unimpaired	No Assignment	NM_054012.4(ASS1):c.793C>T (p.Arg265Cys)	1
265	R265G	0.878305	0.0253057	1	NA	NA	0	NO	NA	Unimpaired	No Assignment	NA	1
265	R265H	0.958931	0.0182639	2	Pathogenic/Likely Pathogenic	11	0	NO	NA	Unimpaired	No Assignment	NM_054012.4(ASS1):c.794G>A (p.Arg265His)	1
265	R265L	0.945009	0.0148842	3	Conflicting	NA	0	NO	NA	Unimpaired	No Assignment	NM_054012.4(ASS1):c.794G>T (p.Arg265Leu)	1
265	R265P	0.499059	0.00854083	7	NA	NA	0	NO	NA	Hypomorphic	Deleterious	NA	1
265	R265S	0.994725	0.0150558	3	NA	NA	0	NO	NA	Unimpaired	No Assignment	NA	1
266	I266F	0.991741	0.0259847	1	NA	NA	0	NO	NA	Unimpaired	No Assignment	NA	1
266	I266L	1.04476	0.0152234	3	NA	NA	0	NO	NA	Unimpaired	No Assignment	NA	1
266	I266M	0.990653	0.0116849	5	NA	NA	0	NO	NA	Unimpaired	No Assignment	NA	1
266	I266N	1.03574	0.0185795	2	NA	NA	0	NO	NA	Unimpaired	No Assignment	NA	1
266	I266S	1.05797	0.0263585	1	NA	NA	0	NO	NA	Unimpaired	No Assignment	NA	1
266	I266T	0.951397	0.0182321	2	NA	NA	0	NO	NA	Unimpaired	No Assignment	NA	1
266	I266V	1.00872	0.0117334	5	VUS	79	1	NO	NA	Unimpaired	No Assignment	NM_054012.4(ASS1):c.796A>G (p.Ile266Val)	1
267	D267A	0.103565	0.0125696	2	NA	NA	0	NO	NA	Hypomorphic	Deleterious	NA	1
267	D267E	0.900978	0.0254457	1	NA	NA	0	NO	NA	Unimpaired	No Assignment	NA	1
267	D267G	0.0274631	0.0072623	5	NA	2	0	NO	NA	Amorphic	Deleterious	NA	1
267	D267H	0.736275	0.0140972	3	NA	NA	0	NO	NA	Hypomorphic	Deleterious	NA	1
267	D267N	0.963027	0.0258177	1	NA	NA	0	NO	NA	Unimpaired	No Assignment	NA	1
267	D267V	0.0270168	0.00573773	8	NA	NA	0	NO	NA	Amorphic	Deleterious	NA	1
268	I268F	1.00441	0.0150886	3	NA	NA	0	NO	NA	Unimpaired	No Assignment	NA	1
268	I268L	0.983354	0.0259363	1	NA	NA	0	NO	NA	Unimpaired	No Assignment	NA	1
268	I268M	0.994373	0.0116949	5	NA	2	0	NO	NA	Unimpaired	No Assignment	NA	1
268	I268N	1.03753	0.0262448	1	NA	NA	0	NO	NA	Unimpaired	No Assignment	NA	1
268	I268S	-0.147005	0.00322566	1	NA	NA	0	NO	NA	Amorphic	Deleterious	NA	1
268	I268T	1.04412	0.0132025	4	NA	1	0	NO	NA	Unimpaired	No Assignment	NA	1
268	I268V	1.03215	0.0107842	6	NA	NA	0	NO	NA	Unimpaired	No Assignment	NA	1
269	V269A	0.995526	0.011698	5	NA	NA	0	NO	NA	Unimpaired	No Assignment	NA	1
269	V269E	0.684031	0.0169857	2	NA	NA	0	NO	NA	Hypomorphic	Deleterious	NA	1
269	V269G	0.93509	0.0128768	4	NA	NA	0	NO	NA	Unimpaired	No Assignment	NA	1
269	V269L	0.990053	0.0106805	6	NA	NA	0	NO	NA	Unimpaired	No Assignment	NA	1
269	V269M	0.970032	0.0258587	1	Conflicting	99	0	NO	NA	Unimpaired	No Assignment	NM_054012.4(ASS1):c.805G>A (p.Val269Met)	1
270	E270A	0.023147	0.007217	5	NA	NA	0	NO	NA	Amorphic	Deleterious	NA	1
270	E270D	0.562027	0.00707618	5	NA	NA	0	NO	NA	Hypomorphic	Deleterious	NA	1
270	E270G	0.0670312	0.0103385	6	NA	NA	0	NO	NA	Hypomorphic	Deleterious	NA	1
270	E270K	0.0402646	0.0165284	1	NA	NA	0	NO	NA	Amorphic	Deleterious	NA	1
270	E270Q	0.0609991	0.00697717	3	Conflicting	NA	0	NO	NA	Hypomorphic	Deleterious	NM_054012.4(ASS1):c.808G>C (p.Glu270Gln)	2
270	E270V	0.0392115	0.0165052	1	NA	NA	0	NO	NA	Amorphic	Deleterious	NA	1
271	N271D	0.966401	0.0116189	5	NA	NA	0	NO	NA	Unimpaired	No Assignment	NA	1
271	N271H	1.02706	0.0117821	5	NA	NA	0	NO	NA	Unimpaired	No Assignment	NA	1
271	N271I	0.439318	0.015555	2	NA	NA	0	NO	NA	Hypomorphic	Deleterious	NA	1
271	N271K	0.0529155	0.00969994	3	NA	1	0	NO	NA	Hypomorphic	Deleterious	NA	1
271	N271S	0.97942	0.0259134	1	NA	NA	0	NO	NA	Unimpaired	No Assignment	NA	1
271	N271T	1.04549	0.0186185	2	NA	NA	0	NO	NA	Unimpaired	No Assignment	NA	1
271	N271Y	0.925688	0.0128477	4	NA	NA	0	NO	NA	Unimpaired	No Assignment	NA	1
272	R272C	0.0807383	0.00708642	6	Pathogenic	26	0	NO	NA	Hypomorphic	Deleterious	NM_054012.4(ASS1):c.814C>T (p.Arg272Cys)	1
272	R272G	0.480267	0.0223648	1	NA	NA	0	NO	NA	Hypomorphic	Deleterious	NA	1
272	R272H	0.919552	0.0128286	4	Pathogenic	8	0	NO	NA	Unimpaired	No Assignment	NM_054012.4(ASS1):c.815G>A (p.Arg272His)	1
272	R272L	0.17427	0.00945983	4	Likely Pathogenic	12	0	NO	NA	Hypomorphic	Deleterious	NM_054012.4(ASS1):c.815G>T (p.Arg272Leu)	1
272	R272P	0.0230085	0.0161343	1	NA	NA	0	NO	NA	Amorphic	Deleterious	NA	1
272	R272S	0.49318	0.0224795	1	NA	NA	0	NO	NA	Hypomorphic	Deleterious	NA	1
273	F273C	0.970706	0.0129855	4	NA	NA	0	NO	NA	Unimpaired	No Assignment	NA	1
273	F273I	1.03862	0.0262509	1	NA	NA	0	NO	NA	Unimpaired	No Assignment	NA	1
273	F273L	0.979059	0.0116535	5	NA	NA	0	NO	NA	Unimpaired	No Assignment	NA	1
273	F273S	0.964465	0.0258261	1	NA	NA	0	NO	NA	Unimpaired	No Assignment	NA	1
273	F273V	0.977577	0.0149972	3	NA	NA	0	NO	NA	Unimpaired	No Assignment	NA	1
274	I274F	0.940608	0.0148688	3	NA	NA	0	NO	NA	Unimpaired	No Assignment	NA	1
274	I274L	1.01062	0.0184779	2	NA	NA	0	NO	NA	Unimpaired	No Assignment	NA	1
274	I274T	0.945441	0.00979694	7	NA	1	0	NO	NA	Unimpaired	No Assignment	NA	1
274	I274V	0.95251	0.00981382	7	NA	NA	0	NO	NA	Unimpaired	No Assignment	NA	1
275	G275A	0.861582	0.0145836	3	NA	8	0	NO	NA	Unimpaired	No Assignment	NA	1
275	G275E	0.839856	0.00893009	8	NA	NA	0	NO	NA	Hypomorphic	Deleterious	NA	1
275	G275R	0.377106	0.0213797	1	NA	NA	0	NO	NA	Hypomorphic	Deleterious	NA	1
275	G275V	1.00293	0.0184465	2	VUS	NA	0	NO	NA	Unimpaired	No Assignment	NM_054012.4(ASS1):c.824G>T (p.Gly275Val)	1
276	M276I	0.925887	0.0255969	1	NA	NA	0	NO	NA	Unimpaired	No Assignment	NA	1
276	M276K	0.0697732	0.0121226	2	NA	NA	0	NO	NA	Hypomorphic	Deleterious	NA	1
276	M276L	0.97855	0.0116521	5	NA	NA	0	NO	NA	Unimpaired	No Assignment	NA	1
276	M276R	0.0166821	0.0159823	1	NA	NA	0	NO	NA	Amorphic	Deleterious	NA	1
276	M276T	0.95915	0.0149336	3	VUS	1	0	NO	NA	Unimpaired	No Assignment	NM_054012.4(ASS1):c.827T>C (p.Met276Thr)	1
277	K277E	0.930169	0.0115187	5	NA	NA	0	NO	NA	Unimpaired	No Assignment	NA	1
277	K277M	0.945726	0.0148867	3	NA	NA	0	NO	NA	Unimpaired	No Assignment	NA	1
277	K277R	1.06495	0.0263971	1	Pathogenic	NA	0	NO	NA	Unimpaired	No Assignment	NM_054012.4(ASS1):c.830A>G (p.Lys277Arg)	1
277	K277T	0.910335	0.0255028	1	NA	NA	0	NO	NA	Unimpaired	No Assignment	NA	1
278	S278A	0.90336	0.0180256	2	NA	NA	0	NO	NA	Unimpaired	No Assignment	NA	1
278	S278C	0.854859	0.0251586	1	NA	NA	0	NO	NA	Unimpaired	No Assignment	NA	1
278	S278F	0.479327	0.0223564	1	NA	NA	0	NO	NA	Hypomorphic	Deleterious	NA	1
278	S278P	0.351415	0.0105648	4	NA	NA	0	NO	NA	Hypomorphic	Deleterious	NA	1
278	S278Y	0.54362	0.0229114	1	NA	NA	0	NO	NA	Hypomorphic	Deleterious	NA	1
279	R279G	0.0371874	0.0116392	2	NA	NA	0	NO	NA	Amorphic	Deleterious	NA	1
279	R279L	0.168266	0.00768867	6	NA	NA	0	NO	0	Hypomorphic	Deleterious	NA	1
279	R279P	0.0246182	0.0114356	2	NA	NA	0	NO	0	Amorphic	Deleterious	NA	1
279	R279Q	0.047099	0.00833872	4	Pathogenic/Likely Pathogenic	12	0	NO	0	Amorphic	Deleterious	NM_054012.4(ASS1):c.836G>A (p.Arg279Gln)	1
280	G280A	0.88369	0.0253392	1	NA	2	0	NO	0	Unimpaired	No Assignment	NA	1
280	G280C	0.941842	0.0128976	4	NA	NA	0	NO	0.09	Unimpaired	No Assignment	NA	1
280	G280D	0.532109	0.0131865	3	NA	NA	0	NO	0	Hypomorphic	Deleterious	NA	1
280	G280R	0.00233027	0.0156204	1	NA	NA	0	NO	0.19	Amorphic	Deleterious	NA	1
280	G280S	1.01296	0.0261062	1	NA	4	0	NO	0.11	Unimpaired	No Assignment	NA	1
280	G280V	1.02201	0.0151478	3	VUS	NA	0	NO	0	Unimpaired	No Assignment	NM_054012.4(ASS1):c.839G>T (p.Gly280Val)	1
281	I281F	0.990209	0.0116837	5	NA	NA	0	NO	0	Unimpaired	No Assignment	NA	1
281	I281L	0.953984	0.0129348	4	NA	NA	0	NO	0	Unimpaired	No Assignment	NA	1
281	I281M	0.982372	0.0183618	2	NA	NA	0	NO	NA	Unimpaired	No Assignment	NA	1
281	I281N	0.925673	0.0255956	1	NA	NA	0	NO	NA	Unimpaired	No Assignment	NA	1
281	I281T	0.930525	0.00976111	7	NA	NA	0	NO	NA	Unimpaired	No Assignment	NA	1
282	Y282C	0.835116	0.0144846	3	NA	NA	0	NO	NA	Hypomorphic	Deleterious	NA	1
282	Y282D	0.600101	0.0135093	3	NA	NA	0	NO	NA	Hypomorphic	Deleterious	NA	1
282	Y282F	0.929561	0.0181391	2	NA	NA	0	NO	NA	Unimpaired	No Assignment	NA	1
282	Y282H	0.47759	0.0158046	2	NA	NA	0	NO	NA	Hypomorphic	Deleterious	NA	1
282	Y282N	0.793454	0.0247609	1	NA	NA	0	NO	NA	Hypomorphic	Deleterious	NA	1
283	E283A	0.896667	0.0255618	2	NA	NA	0	NO	NA	Unimpaired	No Assignment	NA	1
283	E283G	0.794107	0.00881822	8	NA	NA	0	NO	NA	Hypomorphic	Deleterious	NA	1
283	E283K	0.812997	0.0102694	3	Pathogenic/Likely Pathogenic	26	0	NO	NA	Hypomorphic	Deleterious	NM_054012.4(ASS1):c.847G>A (p.Glu283Lys)	2
283	E283Q	0.832754	0.0179963	6	NA	NA	0	NO	NA	Hypomorphic	Deleterious	NA	1
283	E283V	0.920057	0.0124126	1	NA	NA	0	NO	NA	Unimpaired	No Assignment	NA	1
284	T284A	0.946473	0.0148894	3	NA	NA	0	NO	NA	Unimpaired	No Assignment	NA	1
284	T284I	0.691465	0.0139114	3	Likely Pathogenic	2	0	NO	NA	Hypomorphic	Deleterious	NM_054012.4(ASS1):c.851C>T (p.Thr284Ile)	1
284	T284N	0.975158	0.0149889	3	NA	NA	0	NO	NA	Unimpaired	No Assignment	NA	1
284	T284P	0.364059	0.012273	3	NA	NA	0	NO	NA	Hypomorphic	Deleterious	NA	1
284	T284S	1.02042	0.0131335	4	NA	NA	0	NO	NA	Unimpaired	No Assignment	NA	1
285	P285A	0.9913	0.0116866	5	NA	NA	0	NO	NA	Unimpaired	No Assignment	NA	1
285	P285L	0.928274	0.0256113	1	NA	1	0	NO	NA	Unimpaired	No Assignment	NA	1
285	P285Q	0.890946	0.0127385	4	Likely Pathogenic	15	0	NO	NA	Unimpaired	No Assignment	NM_054012.4(ASS1):c.854C>A (p.Pro285Gln)	1
285	P285R	0.871879	0.0146216	3	NA	NA	0	NO	NA	Unimpaired	No Assignment	NA	1
285	P285S	0.967727	0.0149633	3	VUS	4	0	NO	NA	Unimpaired	No Assignment	NM_054012.4(ASS1):c.853C>T (p.Pro285Ser)	1
285	P285T	0.921814	0.0255724	1	NA	2	0	NO	NA	Unimpaired	No Assignment	NA	1
286	A286G	0.972485	0.00872067	9	NA	NA	0	NO	NA	Unimpaired	No Assignment	NA	1
286	A286P	0.99089	0.0259798	1	NA	NA	0	NO	NA	Unimpaired	No Assignment	NA	1
286	A286T	0.914313	0.025527	1	NA	NA	0	NO	NA	Unimpaired	No Assignment	NA	1
287	G287A	0.979407	0.0130117	4	NA	NA	0	NO	NA	Unimpaired	No Assignment	NA	1
287	G287C	0.984516	0.0130271	4	NA	2	0	NO	NA	Unimpaired	No Assignment	NA	1
287	G287R	0.749621	0.0141513	3	NA	NA	0	NO	NA	Hypomorphic	Deleterious	NA	1
287	G287S	1.03266	0.0262175	1	NA	1	0	NO	NA	Unimpaired	No Assignment	NA	1
287	G287V	0.897365	0.0254235	1	NA	NA	0	NO	NA	Unimpaired	No Assignment	NA	1
288	T288A	1.00218	0.0117159	5	NA	NA	0	NO	NA	Unimpaired	No Assignment	NA	1
288	T288I	0.972779	0.0116364	5	NA	NA	0	NO	NA	Unimpaired	No Assignment	NA	1
288	T288N	0.97842	0.0183454	2	NA	NA	0	NO	NA	Unimpaired	No Assignment	NA	1
288	T288P	0.904297	0.0180297	2	NA	NA	0	NO	NA	Unimpaired	No Assignment	NA	1
288	T288S	0.979785	0.0130129	4	NA	NA	0	NO	NA	Unimpaired	No Assignment	NA	1
289	I289L	1.0058	0.0117256	5	NA	NA	0	NO	NA	Unimpaired	No Assignment	NA	1
289	I289M	1.03321	0.0262206	1	NA	NA	0	NO	NA	Unimpaired	No Assignment	NA	1
289	I289N	0.0251955	0.00934496	3	NA	NA	0	NO	NA	Amorphic	Deleterious	NA	1
289	I289S	0.847435	0.0125983	4	NA	NA	0	NO	NA	Hypomorphic	Deleterious	NA	1
289	I289T	0.984067	0.0130257	4	NA	NA	0	NO	NA	Unimpaired	No Assignment	NA	1
289	I289V	1.00892	0.018471	2	NA	1	0	NO	NA	Unimpaired	No Assignment	NA	1
290	L290H	0.258743	0.0200523	1	NA	1	0	NO	NA	Hypomorphic	Deleterious	NA	1
290	L290P	0.130222	0.00815447	5	NA	NA	0	NO	NA	Hypomorphic	Deleterious	NA	1
290	L290R	0.0263307	0.0093603	3	NA	NA	0	NO	NA	Amorphic	Deleterious	NA	1
290	L290V	0.97983	0.013013	4	NA	NA	0	NO	NA	Unimpaired	No Assignment	NA	1
291	Y291C	0.997778	0.0150662	3	NA	NA	0	NO	NA	Unimpaired	No Assignment	NA	1
291	Y291D	0.942392	0.0128993	4	NA	NA	0	NO	NA	Unimpaired	No Assignment	NA	1
291	Y291F	0.961911	0.0258112	1	NA	NA	0	NO	NA	Unimpaired	No Assignment	NA	1
291	Y291H	0.965277	0.0149548	3	VUS	NA	0	NO	NA	Unimpaired	No Assignment	NM_054012.4(ASS1):c.871T>C (p.Tyr291His)	1
291	Y291N	0.931295	0.0148359	3	NA	NA	0	NO	NA	Unimpaired	No Assignment	NA	1
291	Y291S	0.960928	0.0149397	3	NA	2	0	NO	NA	Unimpaired	No Assignment	NA	1
292	H292D	0.943252	0.0097917	7	NA	NA	0	NO	NA	Unimpaired	No Assignment	NA	1
292	H292L	0.985682	0.0116714	5	NA	NA	0	NO	NA	Unimpaired	No Assignment	NA	1
292	H292N	0.963379	0.0182826	2	NA	NA	0	NO	NA	Unimpaired	No Assignment	NA	1
292	H292P	0.941103	0.0148705	3	NA	NA	0	NO	NA	Unimpaired	No Assignment	NA	1
292	H292Q	0.949196	0.0257361	1	NA	NA	0	NO	NA	Unimpaired	No Assignment	NA	1
292	H292R	0.957487	0.0182578	2	VUS	NA	0	NO	NA	Unimpaired	No Assignment	NM_054012.4(ASS1):c.875A>G (p.His292Arg)	1
292	H292Y	0.948267	0.0182188	2	NA	NA	0	NO	NA	Unimpaired	No Assignment	NA	1
293	A293D	0.0284054	0.00938816	3	NA	NA	0	NO	NA	Amorphic	Deleterious	NA	1
293	A293G	1.01913	0.0261412	1	NA	NA	0	NO	NA	Unimpaired	No Assignment	NA	1
293	A293P	0.612921	0.0234683	1	NA	NA	0	NO	NA	Hypomorphic	Deleterious	NA	1
293	A293S	0.940811	0.0181872	2	NA	NA	0	NO	NA	Unimpaired	No Assignment	NA	1
293	A293T	0.982657	0.0130215	4	NA	1	0	NO	NA	Unimpaired	No Assignment	NA	1
293	A293V	0.948537	0.0148966	3	NA	3	0	NO	NA	Unimpaired	No Assignment	NA	1
294	H294D	0.113892	0.0179557	1	NA	NA	0	NO	NA	Hypomorphic	Deleterious	NA	1
294	H294L	0.834038	0.0177154	2	NA	NA	0	NO	NA	Hypomorphic	Deleterious	NA	1
294	H294N	0.915967	0.0180805	2	NA	NA	0	NO	NA	Unimpaired	No Assignment	NA	1
294	H294P	0.0247768	0.00539211	9	NA	NA	0	NO	NA	Amorphic	Deleterious	NA	1
294	H294Q	1.01164	0.0184821	2	NA	NA	0	NO	NA	Unimpaired	No Assignment	NA	1
294	H294R	0.971486	0.0116329	5	NA	NA	0	NO	NA	Unimpaired	No Assignment	NA	1
294	H294Y	0.762625	0.024554	1	Likely Pathogenic	NA	0	NO	NA	Hypomorphic	Deleterious	NM_054012.4(ASS1):c.880C>T (p.His294Tyr)	1
295	L295F	0.978463	0.0183456	2	NA	NA	0	NO	NA	Unimpaired	No Assignment	NA	1
295	L295I	0.9718	0.0116337	5	NA	NA	0	NO	NA	Unimpaired	No Assignment	NA	1
295	L295S	0.96195	0.0116068	5	NA	NA	0	NO	NA	Unimpaired	No Assignment	NA	1
295	L295V	0.958553	0.0106013	6	NA	NA	0	NO	NA	Unimpaired	No Assignment	NA	1
296	D296A	0.897822	0.0180014	2	NA	NA	0	NO	NA	Unimpaired	No Assignment	NA	1
296	D296E	0.946519	0.0148895	3	NA	NA	0	NO	NA	Unimpaired	No Assignment	NA	1
296	D296G	0.854622	0.0113021	5	NA	1	0	NO	NA	Unimpaired	No Assignment	NA	1
296	D296H	0.0729347	0.00769518	5	NA	NA	0	NO	NA	Hypomorphic	Deleterious	NA	1
296	D296V	0.0236774	0.00807511	4	NA	6	0	NO	NA	Amorphic	Deleterious	NA	1
296	D296Y	0.0439122	0.0166083	1	NA	NA	0	NO	NA	Amorphic	Deleterious	NA	1
297	I297F	0.933613	0.0148441	3	NA	NA	0	NO	NA	Unimpaired	No Assignment	NA	1
297	I297M	0.975819	0.0106449	6	NA	1	0	NO	NA	Unimpaired	No Assignment	NA	1
297	I297N	0.909215	0.00909358	8	NA	NA	0	NO	NA	Unimpaired	No Assignment	NA	1
297	I297V	0.956229	0.0257777	1	VUS	20	0	NO	NA	Unimpaired	No Assignment	NM_054012.4(ASS1):c.889A>G (p.Ile297Val)	1
298	E298A	0.795637	0.0143333	3	NA	NA	0	NO	NA	Hypomorphic	Deleterious	NA	1
298	E298D	1.02204	0.0261577	1	NA	12	0	NO	NA	Unimpaired	No Assignment	NA	1
298	E298G	0.354934	0.0149591	2	Conflicting	9	0	NO	NA	Hypomorphic	Deleterious	NM_054012.4(ASS1):c.893A>G (p.Glu298Gly)	1
298	E298K	0.0326343	0.00731548	5	Conflicting	13	0	NO	NA	Amorphic	Deleterious	NM_054012.4(ASS1):c.892G>A (p.Glu298Lys)	1
298	E298V	0.282763	0.0143875	2	NA	NA	0	NO	NA	Hypomorphic	Deleterious	NA	1
299	A299D	0.979532	0.0259141	1	VUS	16	0	NO	NA	Unimpaired	No Assignment	NM_054012.4(ASS1):c.896C>A (p.Ala299Asp)	1
299	A299G	1.04314	0.0131997	4	NA	3	0	NO	NA	Unimpaired	No Assignment	NA	1
299	A299T	0.99879	0.0260252	1	NA	NA	0	NO	NA	Unimpaired	No Assignment	NA	1
300	F300C	0.880568	0.0113777	5	NA	NA	0	NO	NA	Unimpaired	No Assignment	NA	1
300	F300I	0.446299	0.00987921	5	NA	NA	0	NO	NA	Hypomorphic	Deleterious	NA	1
300	F300L	0.778335	0.0123666	4	NA	NA	0	NO	NA	Hypomorphic	Deleterious	NA	1
300	F300S	0.956237	0.0257778	1	NA	NA	0	NO	NA	Unimpaired	No Assignment	NA	1
300	F300Y	0.990084	0.0259752	1	NA	NA	0	NO	NA	Unimpaired	No Assignment	NA	1
301	T301A	0.968406	0.0183036	2	NA	1	0	NO	NA	Unimpaired	No Assignment	NA	1
301	T301I	1.00399	0.0117207	5	NA	1	0	NO	NA	Unimpaired	No Assignment	NA	1
301	T301P	0.171342	0.0108973	3	NA	NA	0	NO	NA	Hypomorphic	Deleterious	NA	1
301	T301S	0.995026	0.0106929	6	NA	NA	0	NO	NA	Unimpaired	No Assignment	NA	1
302	M302I	1.01246	0.0151158	3	NA	NA	0	NO	NA	Unimpaired	No Assignment	NA	1
302	M302K	0.944882	0.0129069	4	NA	NA	0	NO	NA	Unimpaired	No Assignment	NA	1
302	M302L	1.0429	0.0152172	3	NA	NA	0	NO	NA	Unimpaired	No Assignment	NA	1
302	M302R	0.680357	0.0169666	2	NA	NA	0	NO	NA	Hypomorphic	Deleterious	NA	1
302	M302T	0.822444	0.0249509	1	NA	1	0	NO	NA	Hypomorphic	Deleterious	NA	1
302	M302V	0.963542	0.0129639	4	Conflicting	4	0	NO	NA	Unimpaired	No Assignment	NM_054012.4(ASS1):c.904A>G (p.Met302Val)	1
303	D303A	0.935947	0.0128794	4	NA	NA	0	NO	NA	Unimpaired	No Assignment	NA	1
303	D303E	0.958883	0.0106021	6	NA	NA	0	NO	NA	Unimpaired	No Assignment	NA	1
303	D303G	0.856305	0.0251677	1	NA	NA	0	NO	NA	Unimpaired	No Assignment	NA	1
303	D303H	0.592272	0.0104497	5	NA	NA	0	NO	NA	Hypomorphic	Deleterious	NA	1
303	D303N	0.675329	0.0138428	3	NA	NA	0	NO	NA	Hypomorphic	Deleterious	NA	1
303	D303V	0.911303	0.0255087	1	NA	NA	0	NO	NA	Unimpaired	No Assignment	NA	1
303	D303Y	0.837578	0.0177317	2	NA	NA	0	NO	NA	Hypomorphic	Deleterious	NA	1
304	R304G	0.993334	0.0106887	6	NA	1	0	NO	NA	Unimpaired	No Assignment	NA	1
304	R304L	0.976518	0.0258966	1	NA	NA	0	NO	NA	Unimpaired	No Assignment	NA	1
304	R304P	1.00667	0.0260704	1	NA	1	0	NO	NA	Unimpaired	No Assignment	NA	1
304	R304Q	0.94599	0.0182092	2	Likely Pathogenic	54	0	NO	NA	Unimpaired	No Assignment	NM_054012.4(ASS1):c.911G>A (p.Arg304Gln)	1
304	R304W	1.01939	0.010753	6	Pathogenic	27	0	NO	NA	Unimpaired	No Assignment	NM_054012.4(ASS1):c.910C>T (p.Arg304Trp)	1
305	E305A	1.02885	0.0151706	3	NA	NA	0	NO	NA	Unimpaired	No Assignment	NA	1
305	E305D	0.988421	0.0150343	3	NA	1	0	NO	NA	Unimpaired	No Assignment	NA	1
305	E305G	1.01517	0.0151249	3	NA	NA	0	NO	NA	Unimpaired	No Assignment	NA	1
305	E305K	1.09619	0.0265675	1	NA	NA	0	NO	NA	Unimpaired	No Assignment	NA	1
305	E305Q	0.951814	0.0257516	1	NA	NA	0	NO	NA	Unimpaired	No Assignment	NA	1
305	E305V	1.0132	0.0117453	5	VUS	NA	0	NO	NA	Unimpaired	No Assignment	NM_054012.4(ASS1):c.914A>T (p.Glu305Val)	1
306	V306A	0.793446	0.0143248	3	NA	1	0	NO	NA	Hypomorphic	Deleterious	NA	1
306	V306E	0.602443	0.0165477	2	NA	NA	0	NO	NA	Hypomorphic	Deleterious	NA	1
306	V306G	0.0350678	0.00947597	3	Likely Pathogenic	3	0	NO	NA	Amorphic	Deleterious	NM_054012.4(ASS1):c.917T>G (p.Val306Gly)	1
306	V306L	0.979888	0.0106551	6	NA	NA	0	NO	NA	Unimpaired	No Assignment	NA	1
306	V306M	1.01647	0.0131219	4	NA	NA	0	NO	NA	Unimpaired	No Assignment	NA	1
307	R307C	0.799859	0.00883247	8	Conflicting	151	0	NO	NA	Hypomorphic	Deleterious	NM_054012.4(ASS1):c.919C>T (p.Arg307Cys)	1
307	R307G	0.904933	0.0268509	3	NA	NA	0	NO	NA	Unimpaired	No Assignment	NA	1
307	R307H	0.879969	0.0147419	3	Conflicting	114	0	NO	NA	Unimpaired	No Assignment	NM_054012.4(ASS1):c.920G>A (p.Arg307His)	2
307	R307L	1.14943	0.0126648	1	NA	NA	0	NO	NA	Unimpaired	No Assignment	NA	1
307	R307S	0.87441	0.0146309	3	Conflicting	NA	0	NO	NA	Unimpaired	No Assignment	NM_054012.4(ASS1):c.919C>A (p.Arg307Ser)	1
308	K308E	0.995974	0.0150601	3	NA	NA	0	NO	NA	Unimpaired	No Assignment	NA	1
308	K308I	1.04	0.0185966	2	NA	NA	0	NO	NA	Unimpaired	No Assignment	NA	1
308	K308N	0.981594	0.0183586	2	NA	2	0	NO	NA	Unimpaired	No Assignment	NA	1
308	K308Q	0.938848	0.0256746	1	NA	NA	0	NO	NA	Unimpaired	No Assignment	NA	1
308	K308R	0.975578	0.0149903	3	NA	NA	0	NO	NA	Unimpaired	No Assignment	NA	1
308	K308T	0.973044	0.00986244	7	NA	NA	0	NO	NA	Unimpaired	No Assignment	NA	1
309	I309F	1.03924	0.0262543	1	NA	NA	0	NO	NA	Unimpaired	No Assignment	NA	1
309	I309L	1.01411	0.0151213	3	NA	NA	0	NO	NA	Unimpaired	No Assignment	NA	1
309	I309M	1.02502	0.0261745	1	NA	NA	0	NO	NA	Unimpaired	No Assignment	NA	1
309	I309N	0.600804	0.0165386	2	NA	NA	0	NO	NA	Hypomorphic	Deleterious	NA	1
309	I309S	0.699123	0.0139437	3	NA	NA	0	NO	NA	Hypomorphic	Deleterious	NA	1
309	I309T	0.971644	0.0149768	3	NA	1	0	NO	NA	Unimpaired	No Assignment	NA	1
310	i142m	0.982576	0.0130212	4	NA	NA	0	NO	NA	Unimpaired	No Assignment	NA	1
310	K310Q	1.0149	0.0131173	4	Conflicting	16	0	NO	NA	Unimpaired	No Assignment	NM_054012.4(ASS1):c.928A>C (p.Lys310Gln)	1
310	K310R	1.02721	0.0151652	3	Conflicting	28	0	NO	NA	Unimpaired	No Assignment	NM_054012.4(ASS1):c.929A>G (p.Lys310Arg)	1
310	K310T	0.952405	0.0149101	3	NA	NA	0	NO	NA	Unimpaired	No Assignment	NA	1
311	Q311E	0.905338	0.0254724	1	VUS	1	0	NO	NA	Unimpaired	No Assignment	NM_054012.4(ASS1):c.931C>G (p.Gln311Glu)	1
311	Q311H	1.03481	0.0185758	2	NA	NA	0	NO	NA	Unimpaired	No Assignment	NA	1
311	Q311K	1.11081	0.0266462	1	NA	NA	0	NO	NA	Unimpaired	No Assignment	NA	1
311	Q311L	1.02075	0.0151436	3	NA	NA	0	NO	NA	Unimpaired	No Assignment	NA	1
311	Q311R	1.04051	0.0131921	4	NA	1	0	NO	NA	Unimpaired	No Assignment	NA	1
312	G312A	1.00999	0.0131028	4	NA	3	0	NO	NA	Unimpaired	No Assignment	NA	1
312	G312C	0.947289	0.0257248	1	NA	NA	0	NO	NA	Unimpaired	No Assignment	NA	1
312	G312D	1.01797	0.0261346	1	NA	1	0	NO	NA	Unimpaired	No Assignment	NA	1
312	G312R	0.954127	0.0129352	4	NA	NA	0	NO	NA	Unimpaired	No Assignment	NA	1
312	G312S	0.993787	0.0116933	5	NA	7	0	NO	NA	Unimpaired	No Assignment	NA	1
312	G312V	1.04377	0.0186117	2	NA	1	0	NO	NA	Unimpaired	No Assignment	NA	1
313	L313M	0.914648	0.0180748	2	NA	NA	0	NO	NA	Unimpaired	No Assignment	NA	1
313	L313P	0.041161	0.0095542	3	NA	NA	0	NO	NA	Amorphic	Deleterious	NA	1
313	L313Q	1.01251	0.0184856	2	NA	NA	0	NO	NA	Unimpaired	No Assignment	NA	1
313	L313R	0.0303781	0.00815315	4	NA	NA	0	NO	NA	Amorphic	Deleterious	NA	1
313	L313V	1.00257	0.0130808	4	NA	NA	0	NO	NA	Unimpaired	No Assignment	NA	1
314	G314A	1.0135	0.0107385	6	NA	1	0	NO	NA	Unimpaired	No Assignment	NA	1
314	G314C	1.03225	0.0185655	2	NA	NA	0	NO	NA	Unimpaired	No Assignment	NA	1
314	G314D	1.04416	0.0152213	3	NA	NA	0	NO	NA	Unimpaired	No Assignment	NA	1
314	G314S	1.01596	0.0151275	3	NA	NA	0	NO	NA	Unimpaired	No Assignment	NA	1
314	G314V	1.02828	0.0131565	4	NA	NA	0	NO	NA	Unimpaired	No Assignment	NA	1
315	L315F	1.00138	0.0130773	4	NA	NA	0	NO	NA	Unimpaired	No Assignment	NA	1
315	L315M	0.979498	0.0150038	3	NA	NA	0	NO	NA	Unimpaired	No Assignment	NA	1
315	L315S	1.00258	0.0130809	4	NA	NA	0	NO	NA	Unimpaired	No Assignment	NA	1
315	L315V	0.99124	0.0183985	2	NA	NA	0	NO	NA	Unimpaired	No Assignment	NA	1
315	L315W	1.10993	0.0188708	2	NA	NA	0	NO	NA	Unimpaired	No Assignment	NA	1
316	K316E	0.985355	0.0183742	2	NA	NA	0	NO	NA	Unimpaired	No Assignment	NA	1
316	K316I	1.01207	0.0131089	4	NA	NA	0	NO	NA	Unimpaired	No Assignment	NA	1
316	K316N	1.00467	0.0130871	4	NA	NA	0	NO	NA	Unimpaired	No Assignment	NA	1
316	K316Q	1.01225	0.0184846	2	NA	NA	0	NO	NA	Unimpaired	No Assignment	NA	1
316	K316R	1.00258	0.0184451	2	NA	NA	0	NO	NA	Unimpaired	No Assignment	NA	1
316	K316T	1.06304	0.0152833	3	NA	NA	0	NO	NA	Unimpaired	No Assignment	NA	1
317	F317C	0.967206	0.0258422	1	NA	NA	0	NO	NA	Unimpaired	No Assignment	NA	1
317	F317L	1.0072	0.0150981	3	NA	1	0	NO	NA	Unimpaired	No Assignment	NA	1
317	F317S	1.06797	0.0187076	2	NA	NA	0	NO	NA	Unimpaired	No Assignment	NA	1
317	F317V	1.05985	0.0132478	4	NA	NA	0	NO	NA	Unimpaired	No Assignment	NA	1
317	F317Y	1.01122	0.0184804	2	NA	NA	0	NO	NA	Unimpaired	No Assignment	NA	1
318	A318D	0.960611	0.0129549	4	NA	NA	0	NO	NA	Unimpaired	No Assignment	NA	1
318	A318G	0.98658	0.0106719	6	NA	NA	0	NO	NA	Unimpaired	No Assignment	NA	1
318	A318S	0.955085	0.0129381	4	NA	NA	0	NO	NA	Unimpaired	No Assignment	NA	1
318	A318T	0.931938	0.0256333	1	NA	NA	0	NO	NA	Unimpaired	No Assignment	NA	1
318	A318V	0.879964	0.0179226	2	NA	NA	0	NO	NA	Unimpaired	No Assignment	NA	1
319	E319A	0.985504	0.01303	4	NA	NA	0	NO	NA	Unimpaired	No Assignment	NA	1
319	E319D	1.09678	0.0265707	1	NA	NA	0	NO	NA	Unimpaired	No Assignment	NA	1
319	E319G	1.05965	0.0186748	2	NA	NA	0	NO	NA	Unimpaired	No Assignment	NA	1
319	E319Q	1.02124	0.0117667	5	NA	NA	0	NO	NA	Unimpaired	No Assignment	NA	1
319	E319V	1.00975	0.0151066	3	NA	43	0	NO	NA	Unimpaired	No Assignment	NA	1
320	L320M	1.0211	0.00934377	8	NA	NA	0	NO	NA	Unimpaired	No Assignment	NA	1
320	L320Q	0.954485	0.0182451	2	NA	NA	0	NO	NA	Unimpaired	No Assignment	NA	1
320	L320R	1.04174	0.0262683	1	NA	NA	0	NO	NA	Unimpaired	No Assignment	NA	1
320	L320V	0.987513	0.00989637	7	NA	1	0	NO	NA	Unimpaired	No Assignment	NA	1
321	V321A	0.963687	0.0149493	3	NA	NA	0	NO	NA	Unimpaired	No Assignment	NA	1
321	V321E	1.0303	0.0117907	5	NA	NA	0	NO	NA	Unimpaired	No Assignment	NA	1
321	V321G	1.0165	0.0107459	6	NA	NA	0	NO	NA	Unimpaired	No Assignment	NA	1
321	V321L	0.998016	0.0184264	2	NA	2	0	NO	NA	Unimpaired	No Assignment	NA	1
321	V321M	0.966578	0.0258385	1	VUS	1	0	NO	NA	Unimpaired	No Assignment	NM_054012.4(ASS1):c.961G>A (p.Val321Met)	1
322	Y322C	0.544201	0.0114774	4	VUS	1	0	NO	NA	Hypomorphic	Deleterious	NM_054012.4(ASS1):c.965A>G (p.Tyr322Cys)	1
322	Y322D	0.0352543	0.00947839	3	NA	NA	0	NO	NA	Amorphic	Deleterious	NA	1
322	Y322F	0.996692	0.0130634	4	NA	NA	0	NO	NA	Unimpaired	No Assignment	NA	1
322	Y322H	0.56084	0.0133256	3	NA	NA	0	NO	NA	Hypomorphic	Deleterious	NA	1
322	Y322N	0.315784	0.0146572	2	NA	NA	0	NO	NA	Hypomorphic	Deleterious	NA	1
322	Y322S	0.337098	0.0148238	2	NA	NA	0	NO	NA	Hypomorphic	Deleterious	NA	1
323	T323A	0.962478	0.0258145	1	NA	NA	0	NO	NA	Unimpaired	No Assignment	NA	1
323	T323I	0.945175	0.0148848	3	VUS	6	0	NO	0	Unimpaired	No Assignment	NM_054012.4(ASS1):c.968C>T (p.Thr323Ile)	1
323	T323N	0.916535	0.0255404	1	NA	NA	0	NO	0	Unimpaired	No Assignment	NA	1
323	T323P	0.968906	0.0129801	4	NA	NA	0	NO	NA	Unimpaired	No Assignment	NA	1
323	T323S	0.907559	0.011455	5	NA	NA	0	NO	0.1	Unimpaired	No Assignment	NA	1
324	G324A	1.03692	0.0262414	1	NA	NA	0	NO	0	Unimpaired	No Assignment	NA	1
324	G324C	0.994515	0.0130569	4	NA	2	0	NO	0.57	Unimpaired	No Assignment	NA	1
324	G324D	0.0330092	0.00944909	3	NA	NA	0	NO	0	Amorphic	Deleterious	NA	1
324	G324R	0.03955	0.0095337	3	NA	NA	0	NO	0.57	Amorphic	Deleterious	NA	1
324	G324S	1.03161	0.0131662	4	Pathogenic/Likely Pathogenic	83	0	NO	0.67	Unimpaired	No Assignment	NM_054012.4(ASS1):c.970G>A (p.Gly324Ser)	1
324	G324V	0.0461357	0.00961669	3	Pathogenic/Likely Pathogenic	6	0	NO	0	Amorphic	Deleterious	NM_054012.4(ASS1):c.971G>T (p.Gly324Val)	1
325	F325C	0.998504	0.0130688	4	NA	NA	0	NO	NA	Unimpaired	No Assignment	NA	1
325	F325I	1.01704	0.0151312	3	NA	NA	0	NO	NA	Unimpaired	No Assignment	NA	1
325	F325L	0.968442	0.0116245	5	NA	NA	0	NO	NA	Unimpaired	No Assignment	NA	1
325	F325S	0.937802	0.0256684	1	NA	NA	0	NO	NA	Unimpaired	No Assignment	NA	1
325	F325V	0.981092	0.0150093	3	NA	NA	0	NO	NA	Unimpaired	No Assignment	NA	1
325	F325Y	1.03967	0.0185952	2	NA	NA	0	NO	NA	Unimpaired	No Assignment	NA	1
326	W326C	0.971446	0.0129878	4	NA	NA	0	NO	NA	Unimpaired	No Assignment	NA	1
326	W326G	1.01314	0.0117452	5	NA	NA	0	NO	NA	Unimpaired	No Assignment	NA	1
326	W326L	1.01022	0.0151082	3	NA	NA	0	NO	NA	Unimpaired	No Assignment	NA	1
326	W326R	1.08409	0.0153516	3	NA	NA	0	NO	NA	Unimpaired	No Assignment	NA	1
326	W326S	1.00283	0.0150833	3	NA	NA	0	NO	NA	Unimpaired	No Assignment	NA	1
327	H327D	0.960264	0.0129539	4	NA	NA	0	NO	NA	Unimpaired	No Assignment	NA	1
327	H327L	0.992815	0.0259909	1	NA	NA	0	NO	NA	Unimpaired	No Assignment	NA	1
327	H327N	1.052	0.0132252	4	NA	NA	0	NO	NA	Unimpaired	No Assignment	NA	1
327	H327Q	0.974468	0.00986579	7	NA	NA	0	NO	NA	Unimpaired	No Assignment	NA	1
327	H327R	0.97457	0.0183294	2	NA	NA	0	NO	NA	Unimpaired	No Assignment	NA	1
327	H327Y	1.02939	0.0151724	3	NA	NA	0	NO	NA	Unimpaired	No Assignment	NA	1
328	S328C	0.989894	0.0183929	2	NA	NA	0	NO	NA	Unimpaired	No Assignment	NA	1
328	S328G	1.0579	0.011863	5	NA	1	0	NO	NA	Unimpaired	No Assignment	NA	1
328	S328I	0.0404219	0.00739347	5	NA	NA	0	NO	NA	Amorphic	Deleterious	NA	1
328	S328N	0.220537	0.0138343	2	NA	1	0	NO	NA	Hypomorphic	Deleterious	NA	1
328	S328R	0.0401601	0.0116858	2	NA	NA	0	NO	NA	Amorphic	Deleterious	NA	1
328	S328T	0.991178	0.0183982	2	NA	NA	0	NO	NA	Unimpaired	No Assignment	NA	1
329	P329H	0.844476	0.0145198	3	NA	NA	0	NO	NA	Hypomorphic	Deleterious	NA	1
329	P329L	0.998968	0.0260263	1	NA	NA	0	NO	NA	Unimpaired	No Assignment	NA	1
329	P329R	0.616874	0.0135857	3	NA	NA	0	NO	NA	Hypomorphic	Deleterious	NA	1
329	P329S	0.94304	0.0097912	7	NA	NA	0	NO	NA	Unimpaired	No Assignment	NA	1
329	P329T	0.903355	0.0180256	2	NA	NA	0	NO	NA	Unimpaired	No Assignment	NA	1
330	E330A	0.414072	0.0153837	2	NA	NA	0	NO	NA	Hypomorphic	Deleterious	NA	1
330	E330G	0.514585	0.0130995	3	NA	NA	0	NO	NA	Hypomorphic	Deleterious	NA	1
330	E330K	0.060002	0.00978475	3	NA	NA	0	NO	NA	Hypomorphic	Deleterious	NA	1
330	E330Q	0.171659	0.0109	3	NA	NA	0	NO	NA	Hypomorphic	Deleterious	NA	1
330	E330V	0.128495	0.00910225	4	NA	NA	0	NO	NA	Hypomorphic	Deleterious	NA	1
331	C331F	1.12839	0.0189414	2	NA	NA	0	NO	NA	Unimpaired	No Assignment	NA	1
331	C331G	1.10492	0.0154185	3	NA	NA	0	NO	NA	Unimpaired	No Assignment	NA	1
331	C331R	0.9275	0.0148225	3	VUS	4	0	NO	NA	Unimpaired	No Assignment	NM_054012.4(ASS1):c.991T>C (p.Cys331Arg)	1
331	C331S	1.04741	0.0152321	3	NA	NA	0	NO	NA	Unimpaired	No Assignment	NA	1
331	C331W	1.02011	0.0131325	4	NA	NA	0	NO	NA	Unimpaired	No Assignment	NA	1
331	C331Y	0.991584	0.0183999	2	NA	NA	0	NO	NA	Unimpaired	No Assignment	NA	1
332	E332A	0.979858	0.0130131	4	NA	NA	0	NO	NA	Unimpaired	No Assignment	NA	1
332	E332D	1.0398	0.0262575	1	NA	NA	0	NO	NA	Unimpaired	No Assignment	NA	1
332	E332G	0.977699	0.0116498	5	NA	1	0	YES	NA	Unimpaired	No Assignment	NA	1
332	E332Q	0.967524	0.010624	6	NA	NA	0	NO	NA	Unimpaired	No Assignment	NA	1
332	E332V	0.879789	0.0179219	2	NA	NA	0	NO	NA	Unimpaired	No Assignment	NA	1
333	F333C	0.0205756	0.00718961	5	NA	NA	0	NO	NA	Amorphic	Deleterious	NA	1
333	F333I	0.344583	0.0121535	3	NA	NA	0	NO	NA	Hypomorphic	Deleterious	NA	1
333	F333L	1.05843	0.0263611	1	NA	NA	0	NO	NA	Unimpaired	No Assignment	NA	1
333	F333S	0.0166232	0.0113002	2	NA	NA	0	NO	NA	Amorphic	Deleterious	NA	1
333	F333V	0.00938637	0.0158014	1	NA	1	0	NO	NA	Amorphic	Deleterious	NA	1
333	F333Y	1.03451	0.0131746	4	NA	NA	0	NO	NA	Unimpaired	No Assignment	NA	1
334	V334A	0.875749	0.0179039	2	NA	2	0	NO	NA	Unimpaired	No Assignment	NA	1
334	V334G	0.843032	0.0112679	5	NA	NA	0	NO	NA	Hypomorphic	Deleterious	NA	1
334	V334I	0.927445	0.0128531	4	NA	NA	0	NO	NA	Unimpaired	No Assignment	NA	1
334	V334L	0.899615	0.0114323	5	NA	NA	0	NO	NA	Unimpaired	No Assignment	NA	1
335	R335C	0.946253	0.0182103	2	Conflicting	153	0	NO	NA	Unimpaired	No Assignment	NM_054012.4(ASS1):c.1003C>T (p.Arg335Cys)	1
335	R335H	0.990723	0.0130456	4	Conflicting	34	0	NO	NA	Unimpaired	No Assignment	NM_054012.4(ASS1):c.1004G>A (p.Arg335His)	1
335	R335L	1.00728	0.0150983	3	NA	NA	0	NO	NA	Unimpaired	No Assignment	NA	1
335	R335P	0.0118906	0.0112177	2	NA	NA	0	NO	NA	Amorphic	Deleterious	NA	1
335	R335S	0.981644	0.0106595	6	NA	NA	0	NO	NA	Unimpaired	No Assignment	NA	1
336	H336D	1.00943	0.0184731	2	NA	NA	0	NO	NA	Unimpaired	No Assignment	NA	1
336	H336L	0.969499	0.0183082	2	NA	NA	0	NO	NA	Unimpaired	No Assignment	NA	1
336	H336N	1.0513	0.0152449	3	NA	NA	0	NO	NA	Unimpaired	No Assignment	NA	1
336	H336P	0.564576	0.0133434	3	NA	NA	0	NO	NA	Hypomorphic	Deleterious	NA	1
336	H336R	1.03777	0.00937977	8	NA	NA	0	NO	NA	Unimpaired	No Assignment	NA	1
336	H336Y	1.00185	0.01508	3	NA	NA	0	YES	NA	Unimpaired	No Assignment	NA	1
337	C337F	0.841517	0.0177496	2	NA	NA	0	NO	NA	Hypomorphic	Deleterious	NA	1
337	C337G	1.0147	0.0261161	1	VUS	1	0	NO	NA	Unimpaired	No Assignment	NM_054012.4(ASS1):c.1009T>G (p.Cys337Gly)	1
337	C337W	0.0294791	0.00814281	4	NA	NA	0	NO	NA	Amorphic	Deleterious	NA	1
337	C337Y	0.0252116	0.0057228	8	NA	NA	0	NO	NA	Amorphic	Deleterious	NA	1
338	I338L	0.931119	0.0128645	4	NA	NA	0	NO	NA	Unimpaired	No Assignment	NA	1
338	I338M	0.944837	0.0257103	1	NA	NA	0	NO	NA	Unimpaired	No Assignment	NA	1
338	I338N	0.972901	0.00872156	9	NA	NA	0	NO	NA	Unimpaired	No Assignment	NA	1
338	I338S	0.992522	0.013051	4	NA	NA	0	NO	NA	Unimpaired	No Assignment	NA	1
338	I338T	1.02903	0.0131587	4	NA	NA	0	NO	NA	Unimpaired	No Assignment	NA	1
339	A339G	1.05888	0.0152697	3	NA	NA	0	NO	NA	Unimpaired	No Assignment	NA	1
339	A339P	0.789089	0.0143078	3	NA	NA	0	NO	NA	Hypomorphic	Deleterious	NA	1
339	A339T	1.06564	0.0132644	4	Conflicting	549	1	NO	NA	Unimpaired	No Assignment	NM_054012.4(ASS1):c.1015G>A (p.Ala339Thr)	1
340	K340E	0.893185	0.0253978	1	NA	NA	0	NO	NA	Unimpaired	No Assignment	NA	1
340	K340M	1.02304	0.0131411	4	NA	2	0	NO	NA	Unimpaired	No Assignment	NA	1
340	K340N	0.958148	0.0182606	2	NA	NA	0	NO	NA	Unimpaired	No Assignment	NA	1
340	K340R	0.976233	0.0116458	5	NA	1	0	NO	NA	Unimpaired	No Assignment	NA	1
340	K340T	0.981446	0.010659	6	NA	NA	0	YES	NA	Unimpaired	No Assignment	NA	1
341	S341A	0.990946	0.0183973	2	NA	NA	0	NO	NA	Unimpaired	No Assignment	NA	1
341	S341C	0.00521753	0.0156953	1	NA	NA	0	NO	NA	Amorphic	Deleterious	NA	1
341	S341F	0.00599245	0.00907315	3	VUS	NA	0	NO	NA	Amorphic	Deleterious	NM_054012.4(ASS1):c.1022C>T (p.Ser341Phe)	1
341	S341P	0.831129	0.0125446	4	NA	NA	0	NO	NA	Hypomorphic	Deleterious	NA	1
341	S341T	0.956585	0.00920141	8	NA	NA	0	NO	NA	Unimpaired	No Assignment	NA	1
342	Q342K	0.44394	0.0220327	1	NA	NA	0	NO	NA	Hypomorphic	Deleterious	NA	1
342	Q342L	0.978146	0.00987444	7	NA	NA	0	NO	NA	Unimpaired	No Assignment	NA	1
343	E343A	0.979122	0.0150025	3	NA	NA	0	NO	NA	Unimpaired	No Assignment	NA	1
343	E343D	0.952988	0.0115821	5	NA	NA	0	NO	NA	Unimpaired	No Assignment	NA	1
343	E343G	1.04944	0.0186343	2	NA	1	0	NO	NA	Unimpaired	No Assignment	NA	1
343	E343K	0.998669	0.0260246	1	NA	NA	0	NO	NA	Unimpaired	No Assignment	NA	1
343	E343Q	0.986733	0.0183799	2	NA	NA	0	NO	NA	Unimpaired	No Assignment	NA	1
343	E343V	0.99309	0.0116915	5	NA	NA	0	NO	NA	Unimpaired	No Assignment	NA	1
344	R344G	0.979713	0.0150046	3	NA	NA	0	NO	NA	Unimpaired	No Assignment	NA	1
344	R344L	1.01296	0.0107372	6	NA	NA	0	NO	NA	Unimpaired	No Assignment	NA	1
344	R344P	0.922437	0.0148045	3	NA	NA	0	NO	NA	Unimpaired	No Assignment	NA	1
344	R344Q	1.06687	0.0108679	6	NA	10	0	YES	NA	Unimpaired	No Assignment	NA	1
345	V345A	0.991241	0.00990507	7	NA	1	0	NO	NA	Unimpaired	No Assignment	NA	1
345	V345E	0.815495	0.0111856	5	NA	1	0	NO	NA	Hypomorphic	Deleterious	NA	1
345	V345L	0.98683	0.0116745	5	NA	NA	0	NO	NA	Unimpaired	No Assignment	NA	1
345	V345M	0.914053	0.0255254	1	NA	3	0	NO	NA	Unimpaired	No Assignment	NA	1
346	E346D	0.978314	0.00829634	10	NA	39	0	NO	NA	Unimpaired	No Assignment	NA	1
346	E346G	0.858491	0.0251816	1	NA	NA	0	NO	NA	Unimpaired	No Assignment	NA	1
346	E346V	0.987396	0.0116761	5	NA	NA	0	NO	NA	Unimpaired	No Assignment	NA	1
347	G347E	0.399521	0.0216053	1	NA	NA	0	NO	NA	Hypomorphic	Deleterious	NA	1
347	G347R	0.575726	0.00822846	8	NA	NA	0	NO	NA	Hypomorphic	Deleterious	NA	1
347	G347W	0.497561	0.00853573	7	NA	NA	0	NO	NA	Hypomorphic	Deleterious	NA	1
348	K348E	0.953323	0.0129327	4	NA	1	0	NO	NA	Unimpaired	No Assignment	NA	1
348	K348I	0.953896	0.0182426	2	NA	NA	0	NO	NA	Unimpaired	No Assignment	NA	1
348	K348N	0.967171	0.0182985	2	NA	NA	0	NO	NA	Unimpaired	No Assignment	NA	1
348	K348Q	0.964922	0.0149536	3	NA	2	0	NO	NA	Unimpaired	No Assignment	NA	1
348	K348R	0.942509	0.0148755	3	NA	NA	0	NO	NA	Unimpaired	No Assignment	NA	1
348	K348T	0.984876	0.0259451	1	NA	NA	0	NO	NA	Unimpaired	No Assignment	NA	1
349	V349E	0.954037	0.0182432	2	NA	NA	0	NO	NA	Unimpaired	No Assignment	NA	1
349	V349G	1.01081	0.011739	5	NA	NA	0	NO	NA	Unimpaired	No Assignment	NA	1
349	V349L	1.04156	0.0100208	7	NA	NA	0	NO	NA	Unimpaired	No Assignment	NA	1
349	V349M	0.970355	0.0129845	4	NA	2	0	NO	NA	Unimpaired	No Assignment	NA	1
350	Q350E	0.892602	0.0179785	2	NA	NA	0	NO	NA	Unimpaired	No Assignment	NA	1
350	Q350H	0.939577	0.0105529	6	NA	NA	0	NO	NA	Unimpaired	No Assignment	NA	1
350	Q350K	0.858117	0.0251792	1	NA	NA	0	NO	NA	Unimpaired	No Assignment	NA	1
350	Q350L	0.883796	0.011387	5	NA	2	0	NO	NA	Unimpaired	No Assignment	NA	1
350	Q350P	0.853889	0.0251525	1	NA	NA	0	NO	NA	Unimpaired	No Assignment	NA	1
350	Q350R	0.919951	0.0147957	3	NA	NA	0	NO	NA	Unimpaired	No Assignment	NA	1
351	V351A	0.973162	0.0150123	3	NA	NA	0	YES	NA	Unimpaired	No Assignment	NA	2
351	V351E	0.410921	0.00769735	8	NA	NA	0	NO	NA	Hypomorphic	Deleterious	NA	1
351	V351G	0.583837	0.0232394	1	NA	NA	0	NO	NA	Hypomorphic	Deleterious	NA	1
351	V351L	0.96988	0.012983	4	NA	3	0	NO	NA	Unimpaired	No Assignment	NA	1
351	V351M	0.981978	0.0129874	3	VUS	17	0	NO	NA	Unimpaired	No Assignment	NM_054012.4(ASS1):c.1051G>A (p.Val351Met)	1
352	S352A	0.991197	0.0150438	3	NA	NA	0	NO	NA	Unimpaired	No Assignment	NA	1
352	S352C	0.961965	0.0182766	2	NA	NA	0	NO	NA	Unimpaired	No Assignment	NA	1
352	S352F	1.04242	0.0152156	3	NA	NA	0	NO	NA	Unimpaired	No Assignment	NA	1
352	S352P	0.706539	0.0171009	2	NA	NA	0	NO	NA	Hypomorphic	Deleterious	NA	1
352	S352T	1.01219	0.0151149	3	NA	NA	0	NO	NA	Unimpaired	No Assignment	NA	1
352	S352Y	0.979723	0.0130127	4	NA	NA	0	NO	NA	Unimpaired	No Assignment	NA	1
353	V353A	1.03539	0.0130015	7	NA	NA	0	NO	NA	Unimpaired	No Assignment	NA	1
353	V353D	0.0432402	0.00829698	4	NA	NA	0	NO	NA	Amorphic	Deleterious	NA	1
353	V353F	0.887602	0.0146792	3	NA	NA	0	NO	NA	Unimpaired	No Assignment	NA	1
353	V353G	0.676473	0.0120019	4	NA	NA	0	NO	NA	Hypomorphic	Deleterious	NA	1
353	V353I	0.977632	0.0100067	3	Likely Benign	69	0	NO	NA	Unimpaired	No Assignment	NM_054012.4(ASS1):c.1057G>A (p.Val353Ile)	2
354	L354H	0.999692	0.0130723	4	NA	NA	0	NO	NA	Unimpaired	No Assignment	NA	1
354	L354P	0.868702	0.0178725	2	NA	NA	0	NO	NA	Unimpaired	No Assignment	NA	1
354	L354R	0.938276	0.0148606	3	NA	NA	0	NO	NA	Unimpaired	No Assignment	NA	1
354	L354V	0.986311	0.0116731	5	NA	NA	0	NO	NA	Unimpaired	No Assignment	NA	1
355	K355E	1.08143	0.0153431	3	NA	2	0	NO	NA	Unimpaired	No Assignment	NA	1
355	K355M	0.994641	0.0184125	2	NA	NA	0	NO	NA	Unimpaired	No Assignment	NA	1
355	K355N	1.02924	0.0185534	2	NA	1	0	NO	NA	Unimpaired	No Assignment	NA	1
355	K355Q	0.784248	0.0174827	2	NA	NA	0	NO	NA	Hypomorphic	Deleterious	NA	1
355	K355R	1.02836	0.00883744	9	NA	NA	0	NO	NA	Unimpaired	No Assignment	NA	1
356	G356A	0.983603	0.0183669	2	NA	NA	0	NO	NA	Unimpaired	No Assignment	NA	1
356	G356C	0.972405	0.00986094	7	NA	NA	0	NO	NA	Unimpaired	No Assignment	NA	1
356	G356D	0.903541	0.0254614	1	NA	NA	0	NO	NA	Unimpaired	No Assignment	NA	1
356	G356R	0.937128	0.0128831	4	NA	NA	0	NO	NA	Unimpaired	No Assignment	NA	1
356	G356V	0.333007	0.0147922	2	VUS	NA	0	NO	NA	Hypomorphic	Deleterious	NM_054012.4(ASS1):c.1067G>T (p.Gly356Val)	1
357	Q357E	1.02203	0.0185242	2	NA	NA	0	NO	NA	Unimpaired	No Assignment	NA	1
357	Q357H	0.963896	0.0129649	4	NA	NA	0	NO	NA	Unimpaired	No Assignment	NA	1
357	Q357K	0.986229	0.0150269	3	NA	NA	0	NO	NA	Unimpaired	No Assignment	NA	1
357	Q357L	1.00405	0.0117209	5	NA	NA	0	NO	NA	Unimpaired	No Assignment	NA	1
357	Q357P	0.906081	0.0254769	1	NA	NA	0	NO	NA	Unimpaired	No Assignment	NA	1
357	Q357R	1.01968	0.01514	3	VUS	NA	0	NO	NA	Unimpaired	No Assignment	NM_054012.4(ASS1):c.1070A>G (p.Gln357Arg)	1
358	V358A	0.996001	0.0184181	2	NA	NA	0	NO	NA	Unimpaired	No Assignment	NA	1
358	V358E	0.935506	0.0148508	3	NA	NA	0	NO	NA	Unimpaired	No Assignment	NA	1
358	V358G	0.976887	0.0130042	4	NA	1	0	NO	NA	Unimpaired	No Assignment	NA	1
358	V358L	0.989357	0.0150375	3	NA	NA	0	NO	NA	Unimpaired	No Assignment	NA	1
358	V358M	1.03312	0.0131706	4	NA	NA	0	NO	NA	Unimpaired	No Assignment	NA	1
359	Y359C	0.995001	0.0106928	6	NA	7	0	NO	NA	Unimpaired	No Assignment	NA	1
359	Y359D	0.972935	0.0149812	3	Pathogenic	NA	0	NO	NA	Unimpaired	No Assignment	NM_054012.4(ASS1):c.1075T>G (p.Tyr359Asp)	1
359	Y359H	1.02785	0.0131552	4	Likely Pathogenic	6	0	NO	NA	Unimpaired	No Assignment	NM_054012.4(ASS1):c.1075T>C (p.Tyr359His)	1
359	Y359N	0.996853	0.015063	3	NA	NA	0	NO	NA	Unimpaired	No Assignment	NA	1
359	Y359S	1.00368	0.0184496	2	NA	NA	0	NO	NA	Unimpaired	No Assignment	NA	1
360	I360F	0.936314	0.018168	2	NA	NA	0	NO	NA	Unimpaired	No Assignment	NA	1
360	I360L	1.04163	0.0131953	4	NA	NA	0	YES	NA	Unimpaired	No Assignment	NA	1
360	I360M	0.941089	0.0148705	3	NA	NA	0	NO	NA	Unimpaired	No Assignment	NA	1
360	I360N	0.981079	0.0150092	3	NA	5	0	NO	NA	Unimpaired	No Assignment	NA	1
360	I360S	1.04288	0.0186081	2	NA	NA	0	NO	NA	Unimpaired	No Assignment	NA	1
360	I360T	1.017	0.0185039	2	NA	NA	0	YES	NA	Unimpaired	No Assignment	NA	1
360	I360V	1.01457	0.0131163	4	NA	NA	0	YES	NA	Unimpaired	No Assignment	NA	1
361	L361F	0.987845	0.0259622	1	NA	NA	0	NO	NA	Unimpaired	No Assignment	NA	1
361	L361H	0.955171	0.018248	2	NA	NA	0	NO	NA	Unimpaired	No Assignment	NA	1
361	L361I	1.01694	0.0261288	1	NA	NA	0	NO	NA	Unimpaired	No Assignment	NA	1
361	L361P	0.989295	0.00875616	9	NA	NA	0	NO	NA	Unimpaired	No Assignment	NA	1
361	L361V	1.00796	0.0117313	5	NA	1	0	NO	NA	Unimpaired	No Assignment	NA	1
362	G362C	0.974549	0.0184652	6	NA	NA	0	NO	NA	Unimpaired	No Assignment	NA	1
362	G362D	1.0075	0.0129482	2	NA	NA	0	NO	NA	Unimpaired	No Assignment	NA	1
362	G362R	0.972004	0.0106417	7	NA	NA	0	NO	NA	Unimpaired	No Assignment	NA	1
362	G362S	0.949767	0.0149009	3	NA	29	0	NO	NA	Unimpaired	No Assignment	NA	1
362	G362V	0.961568	0.00985999	3	Pathogenic	NA	0	NO	NA	Unimpaired	No Assignment	NM_054012.4(ASS1):c.1085G>T (p.Gly362Val)	2
363	R363G	0.0195425	0.0072019	3	Conflicting	NA	0	NO	NA	Amorphic	Deleterious	NM_054012.4(ASS1):c.1087C>G (p.Arg363Gly)	2
363	R363L	0.0246357	0.0060553	4	NA	NA	0	NO	NA	Amorphic	Deleterious	NA	1
363	R363P	0.0217256	0.00808641	5	NA	1	0	NO	NA	Amorphic	Deleterious	NA	1
363	R363Q	0.0133617	0.00600994	7	Pathogenic/Likely Pathogenic	28	0	NO	NA	Amorphic	Deleterious	NM_054012.4(ASS1):c.1088G>A (p.Arg363Gln)	1
363	R363W	0.0148494	0.0112695	2	Pathogenic/Likely Pathogenic	55	0	NO	NA	Amorphic	Deleterious	NM_054012.4(ASS1):c.1087C>T (p.Arg363Trp)	1
364	E364A	0.951065	0.0182307	2	NA	NA	0	NO	NA	Unimpaired	No Assignment	NA	1
364	E364D	0.913728	0.0147735	3	NA	1	0	NO	NA	Unimpaired	No Assignment	NA	1
364	E364G	0.970125	0.0149716	3	NA	NA	0	NO	NA	Unimpaired	No Assignment	NA	1
364	E364K	0.987652	0.0183837	2	NA	1	0	NO	NA	Unimpaired	No Assignment	NA	1
364	E364Q	0.921221	0.0181032	2	NA	1	0	NO	NA	Unimpaired	No Assignment	NA	1
364	E364V	0.988498	0.013039	4	NA	NA	0	NO	NA	Unimpaired	No Assignment	NA	1
365	S365A	1.00886	0.0260828	1	NA	NA	0	NO	NA	Unimpaired	No Assignment	NA	1
365	S365C	1.0108	0.0131052	4	NA	NA	0	NO	NA	Unimpaired	No Assignment	NA	1
365	S365F	0.926233	0.0181248	2	NA	NA	0	NO	NA	Unimpaired	No Assignment	NA	1
365	S365P	0.0525754	0.00839691	4	NA	NA	0	NO	NA	Hypomorphic	Deleterious	NA	1
365	S365T	1.05796	0.0263585	1	NA	NA	0	NO	NA	Unimpaired	No Assignment	NA	1
365	S365Y	0.894092	0.0114166	5	NA	NA	0	NO	NA	Unimpaired	No Assignment	NA	1
366	P366A	0.962318	0.0116078	5	NA	NA	0	NO	NA	Unimpaired	No Assignment	NA	1
366	P366L	0.888455	0.0253687	1	NA	NA	0	NO	NA	Unimpaired	No Assignment	NA	1
366	P366Q	0.93594	0.0148523	3	NA	NA	0	NO	NA	Unimpaired	No Assignment	NA	1
366	P366R	0.956365	0.0105957	6	NA	NA	0	NO	NA	Unimpaired	No Assignment	NA	1
366	P366S	0.980892	0.025922	1	NA	NA	0	YES	NA	Unimpaired	No Assignment	NA	1
366	P366T	0.998478	0.0184283	2	NA	NA	0	NO	NA	Unimpaired	No Assignment	NA	1
367	L367M	0.929316	0.018138	2	NA	NA	0	NO	NA	Unimpaired	No Assignment	NA	1
367	L367P	0.986814	0.0130339	4	NA	1	0	NO	NA	Unimpaired	No Assignment	NA	1
367	L367Q	0.977388	0.00924786	8	NA	NA	0	NO	NA	Unimpaired	No Assignment	NA	1
367	L367R	0.860993	0.0145814	3	NA	NA	0	NO	NA	Unimpaired	No Assignment	NA	1
367	L367V	0.889937	0.0253778	1	NA	NA	0	NO	NA	Unimpaired	No Assignment	NA	1
368	S368A	0.829009	0.0176923	2	NA	NA	0	NO	NA	Hypomorphic	Deleterious	NA	1
368	S368C	0.894869	0.0254082	1	NA	NA	0	NO	NA	Unimpaired	No Assignment	NA	1
368	S368F	0.844421	0.0125884	4	NA	NA	0	NO	NA	Hypomorphic	Deleterious	NA	1
368	S368P	0.874274	0.0178973	2	NA	NA	0	NO	NA	Unimpaired	No Assignment	NA	1
368	S368T	0.906742	0.00970332	7	NA	NA	0	NO	NA	Unimpaired	No Assignment	NA	1
368	S368Y	0.476101	0.0157951	2	NA	NA	0	NO	NA	Hypomorphic	Deleterious	NA	1
369	L369F	0.908637	0.0180486	2	NA	NA	0	NO	NA	Unimpaired	No Assignment	NA	1
369	L369H	0.982798	0.0150151	3	NA	NA	0	NO	NA	Unimpaired	No Assignment	NA	1
369	L369I	1.00059	0.0150757	3	NA	NA	0	NO	NA	Unimpaired	No Assignment	NA	1
369	L369P	0.943468	0.0129026	4	NA	NA	0	NO	NA	Unimpaired	No Assignment	NA	1
369	L369R	0.698908	0.0241093	1	NA	NA	0	NO	NA	Hypomorphic	Deleterious	NA	1
369	L369V	0.956182	0.0129415	4	NA	NA	0	NO	NA	Unimpaired	No Assignment	NA	1
370	Y370C	0.492809	0.0100708	5	NA	NA	0	NO	NA	Hypomorphic	Deleterious	NA	1
370	Y370H	0.976123	0.00924505	8	NA	1	0	NO	NA	Unimpaired	No Assignment	NA	1
370	Y370N	0.0275166	0.00937625	3	NA	NA	0	NO	NA	Amorphic	Deleterious	NA	1
371	N371I	0.991539	0.00990576	7	NA	NA	0	NO	NA	Unimpaired	No Assignment	NA	1
371	N371K	0.983361	0.00793101	11	NA	NA	0	NO	NA	Unimpaired	No Assignment	NA	1
371	N371T	0.985627	0.0150248	3	NA	NA	0	NO	NA	Unimpaired	No Assignment	NA	1
372	E372A	0.944583	0.0105657	6	NA	NA	0	NO	NA	Unimpaired	No Assignment	NA	1
372	E372D	0.979141	0.0183484	2	NA	1	0	NO	NA	Unimpaired	No Assignment	NA	1
372	E372G	1.03418	0.0185732	2	NA	NA	0	NO	NA	Unimpaired	No Assignment	NA	1
372	E372K	0.930536	0.0256249	1	NA	NA	0	NO	NA	Unimpaired	No Assignment	NA	1
372	E372Q	0.941205	0.0181888	2	NA	NA	0	NO	NA	Unimpaired	No Assignment	NA	1
372	E372V	0.975495	0.0116438	5	NA	NA	0	NO	NA	Unimpaired	No Assignment	NA	1
373	E373D	0.958588	0.0129488	4	NA	NA	0	NO	NA	Unimpaired	No Assignment	NA	1
373	E373G	0.966084	0.0106204	6	NA	NA	0	NO	NA	Unimpaired	No Assignment	NA	1
373	E373K	1.02499	0.0261743	1	NA	NA	0	NO	NA	Unimpaired	No Assignment	NA	1
373	E373Q	0.992056	0.0150467	3	NA	NA	0	NO	NA	Unimpaired	No Assignment	NA	1
374	L374M	0.954725	0.0149182	3	NA	NA	0	NO	NA	Unimpaired	No Assignment	NA	1
374	L374P	0.000497033	0.0155724	1	NA	1	0	NO	NA	Amorphic	Deleterious	NA	1
374	L374Q	0.980586	0.0130153	4	NA	NA	0	NO	NA	Unimpaired	No Assignment	NA	1
374	L374R	0.894583	0.0179872	2	NA	NA	0	NO	NA	Unimpaired	No Assignment	NA	1
374	L374V	0.927764	0.0148234	3	NA	NA	0	NO	NA	Unimpaired	No Assignment	NA	1
375	V375A	0.911021	0.0114648	5	NA	NA	0	NO	NA	Unimpaired	No Assignment	NA	1
[truncated: 195 more rows]
