# Supplementary material for: Functional profiling of 2,193 ASS1 missense variants: Insights into variant pathogenicity and epistatic interactions in citrullinemia type I
Source: PLoS Genet. 2026 Jun 17;22(6):e1012167. doi: 10.1371/journal.pgen.1012167 (PMC13289927; doi:10.1371/journal.pgen.1012167)
Supplement: S5 Table — (XLSX) [file pgen.1012167.s007.xlsx]

## Sheet: S5 Table
S5 Table. Variants within substrate & ATP binding residues.
Human_AA	Human_Variant	Relative Growth	Clinvar classification	Function	Amino acid side chain status for permissive variants at senstivite residues (boxed)
10	A10V	0.291136	NA	ATP binding site
10	A10D	0.854243	NA	ATP binding site
10	A10T	0.8761	NA	ATP binding site
10	A10S	0.972688	NA	ATP binding site
11	Y11D	0.00810498	NA	ATP binding site
11	Y11N	0.149205	NA	ATP binding site
11	Y11S	0.456242	NA	ATP binding site
11	Y11H	0.554299	NA	ATP binding site
11	Y11C	0.573196	NA	ATP binding site
11	Y11F	1.02865	NA	ATP binding site
12	S12I	0.00639791	NA	ATP binding site
12	S12R	0.00696444	NA	ATP binding site
12	S12T	0.0228361	NA	ATP binding site
12	S12G	0.0574856	NA	ATP binding site
14	G14D	-0.00296943	NA	ATP binding site
14	G14S	-0.000787001	Pathogenic/Likely Pathogenic	ATP binding site
14	G14R	0.0147882	NA	ATP binding site
14	G14C	0.0161007	NA	ATP binding site
14	G14V	0.0193271	NA	ATP binding site
14	G14A	0.173856	NA	ATP binding site
15	L15Q	0.00516181	NA	ATP binding site
15	L15R	0.00718966	NA	ATP binding site
15	L15P	0.00889406	NA	ATP binding site
15	L15M	0.499297	NA	ATP binding site	Hydrophobic to hydrophobic
15	L15V	0.880345	NA	ATP binding site	Hydrophobic to hydrophobic
16	D16A	0.00707781	NA	ATP binding site
16	D16E	0.00743298	NA	ATP binding site
16	D16G	0.00812425	NA	ATP binding site
16	D16V	0.00979171	NA	ATP binding site
16	D16N	0.0123451	NA	ATP binding site
17	T17P	0.00158954	NA	ATP binding site
17	T17A	0.0195902	NA	ATP binding site
17	T17I	0.0250879	NA	ATP binding site
17	T17N	0.032163	NA	ATP binding site
17	T17S	0.737688	NA	ATP binding site	Polar uncharged to polar uncharged
36	A36P	-0.001606	NA	ATP binding site
36	A36T	0.909895	NA	ATP binding site
36	A36S	0.945498	NA	ATP binding site
36	A36V	0.948975	NA	ATP binding site
36	A36G	0.9845	NA	ATP binding site
40	Q40E	0.899929	NA	ATP binding site
40	Q40H	0.945671	NA	ATP binding site
40	Q40K	0.748343	NA	ATP binding site
40	Q40L	0.973768	Likely Pathogenic	ATP binding site
40	Q40P	0.827443	NA	ATP binding site
40	Q40R	0.560286	NA	ATP binding site
87	Y87D	0.0292127	NA	Citrulline binding site
87	Y87N	0.0987286	NA	Citrulline binding site
87	Y87F	0.236802	NA	Citrulline binding site
87	Y87C	0.27626	NA	Citrulline binding site
87	Y87S	0.300245	NA	Citrulline binding site
87	Y87H	0.618663	NA	Citrulline binding site
95	R95W	-0.00631716	NA	ATP binding site
95	R95S	0.0107466	NA	ATP binding site
95	R95G	0.0114855	NA	ATP binding site
95	R95T	0.0180179	NA	ATP binding site
95	R95K	0.083583	NA	ATP binding site
98	I98S	0.512621	NA	ATP binding site
98	I98F	0.755617	NA	ATP binding site
98	I98N	0.765225	NA	ATP binding site
98	I98T	0.943303	NA	ATP binding site
98	I98V	0.96643	NA	ATP binding site
98	I98L	0.980268	NA	ATP binding site
117	G117D	-0.00423793	Pathogenic/Likely Pathogenic	ATP binding site
117	G117R	-0.00197538	NA	ATP binding site
117	G117V	0.00385522	NA	ATP binding site
117	G117S	0.0135199	Pathogenic/Likely Pathogenic	ATP binding site
117	G117C	0.0516411	NA	ATP binding site
117	G117A	0.760463	NA	ATP binding site	Special case to hydrophobic
119	T119I	0.0120089	Pathogenic/Likely Pathogenic	ATP & aspartate binding site
119	T119R	0.0121545	NA	ATP & aspartate binding site
119	T119P	0.0150646	VUS	ATP & aspartate binding site
119	T119K	0.015669	NA	ATP & aspartate binding site
119	T119A	0.0400218	NA	ATP & aspartate binding site
119	T119S	0.25679	NA	ATP & aspartate binding site	Uncharged to uncharged
123	N123I	0.00218825	NA	Aspartate & citrulline binding site
123	N123H	0.0023238	NA	Aspartate & citrulline binding site
123	N123D	0.00664083	NA	Aspartate & citrulline binding site
123	N123K	0.00934547	NA	Aspartate & citrulline binding site
123	N123Y	0.00989979	NA	Aspartate & citrulline binding site
123	N123S	0.981831	NA	Aspartate & citrulline binding site	Uncharged to uncharged
123	N123T	0.99192	NA	Aspartate & citrulline binding site	Uncharged to uncharged
124	D124Y	0.000434804	VUS	ATP & aspartate binding site
124	D124V	0.00570471	NA	ATP & aspartate binding site
124	D124H	0.00965878	NA	ATP & aspartate binding site
124	D124N	0.0103047	Pathogenic	ATP & aspartate binding site
124	D124G	0.0118133	NA	ATP & aspartate binding site
124	D124E	0.0183389	NA	ATP & aspartate binding site
124	D124A	0.0305603	NA	ATP & aspartate binding site
127	R127W	0.00319439	Conflicting	Citrulline binding site
127	R127P	0.00983459	NA	Citrulline binding site
127	R127L	0.0145209	Conflicting	Citrulline binding site
127	R127Q	0.0148904	Pathogenic	Citrulline binding site
127	R127G	0.0218304	Likely Pathogenic	Citrulline binding site
180	S180N	0.00466275	Pathogenic/Likely Pathogenic	ATP binding site
180	S180R	0.0130624	NA	ATP binding site
180	S180C	0.0178861	NA	ATP binding site
180	S180I	0.0200973	Likely Pathogenic	ATP binding site
180	S180G	0.0268797	NA	ATP binding site
182	D182N	0.00302809	VUS	ATP binding site
182	D182Y	0.00504961	NA	ATP binding site
182	D182H	0.00808139	NA	ATP binding site
182	D182V	0.0103314	NA	ATP binding site
182	D182G	0.0125346	NA	ATP binding site
182	D182E	0.0166976	NA	ATP binding site
182	D182A	0.018656	NA	ATP binding site
189	S189R	-0.003194	NA	Citrulline binding site
189	S189N	0.019165	NA	Citrulline binding site
189	S189I	0.240102	NA	Citrulline binding site
189	S189G	0.372301	NA	Citrulline binding site
189	S189T	0.918568	NA	Citrulline binding site
189	S189C	0.947829	NA	Citrulline binding site
191	E191Q	-0.0155218	Pathogenic/Likely Pathogenic	Citrulline binding site
191	E191V	0.00368119	NA	Citrulline binding site
191	E191A	0.00811632	VUS	Citrulline binding site
191	E191G	0.041839	NA	Citrulline binding site
191	E191D	0.816827	NA	Citrulline binding site	Negative to negative
191	E191K	0.0214622	Pathogenic/Likely Pathogenic	Citrulline binding site
270	E270A	0.023147	NA	Citrulline binding site
270	E270V	0.0392115	NA	Citrulline binding site
270	E270K	0.0402646	NA	Citrulline binding site
270	E270G	0.0670312	NA	Citrulline binding site
270	E270D	0.562027	NA	Citrulline binding site	Negative to negative
270	E270Q	0.0609991	Conflicting	Citrulline binding site
282	Y282H	0.47759	NA	Citrulline binding site
282	Y282D	0.600101	NA	Citrulline binding site
282	Y282N	0.793454	NA	Citrulline binding site
282	Y282C	0.835116	NA	Citrulline binding site
282	Y282F	0.929561	NA	Citrulline binding site
