# Supplementary material for: Functional profiling of 2,193 ASS1 missense variants: Insights into variant pathogenicity and epistatic interactions in citrullinemia type I
Source: PLoS Genet. 2026 Jun 17;22(6):e1012167. doi: 10.1371/journal.pgen.1012167 (PMC13289927; doi:10.1371/journal.pgen.1012167)
Supplement: S6 Table — (XLSX) [file pgen.1012167.s008.xlsx]

## Sheet: S6 Table
S6 Table. Residues that are highly sensitive to amino acid substitution in our assay, where 50% or more of tested variants were amorphic.
Residue No	Human_AA	Fraction Amorphic Variants	Class
12	Ser	3/4	Active Site ATP Binding Residue
14	Gly	5/6	Active Site ATP Binding Residue
15	Leu	3/5	Active Site ATP Binding Residue
16	Asp	5/5	Active Site ATP Binding Residue
17	Thr	4/5	Active Site ATP Binding Residue
95	Arg	4/5	Active Site ATP Binding Residue
117	Gly	4/6	Active Site ATP Binding Residue
118	Ala	3/6	Active Site Pocket
119	Thr	5/6	Active Site Substrate & ATP Binding Residue
121	Lys	6/6	Active Site Pocket
122	Gly	4/4	Active Site Pocket
123	Asn	5/7	Active Site Substrate Binding Residue
124	Asp	7/7	Active Site Substrate & ATP Binding Residue
127	Arg	5/5	Active Site Substrate Binding Residue
156	Gly	5/6	Edge of Active Site Pocket
157	Arg	6/6	Edge of Active Site Pocket
160	Leu	3/5	Edge of Active Site Pocket
180	Ser	5/5	Active Site ATP Binding Residue
182	Asp	7/7	Active Site ATP Binding Residue
191	Glu	5/6	Active Site Substrate Binding Residue
230	Gly	4/5	Buried
270	Glu	3/6	Active Site Substrate Binding Residue
279	Arg	3/4	Buried
324	Gly	3/6	Buried
333	Phe	3/6	Dimer-dimer Interface
337	Cys	2/4	Dimer-dimer Interface
363	Arg	5/5	Monomer-monomer interface
377	Met	3/6	Edge of Active Site Pocket
398	Arg	4/5	Monomer-monomer and dimer-dimer interface
