# Supplementary material for: Functional profiling of 2,193 ASS1 missense variants: Insights into variant pathogenicity and epistatic interactions in citrullinemia type I
Source: PLoS Genet. 2026 Jun 17;22(6):e1012167. doi: 10.1371/journal.pgen.1012167 (PMC13289927; doi:10.1371/journal.pgen.1012167)
Supplement: S7 Table — (XLSX) [file pgen.1012167.s009.xlsx]

## Sheet: S7 Table
S7 Table. ASS1 ClinVar VUS (as of 6/3/24) reclassification using current ACMG guidelines.
Variant	Protein Change	Yeast Growth	ClinVar Classification	ACMG Classification	ACMG Classification, Criteria	ACMG classification w/ PS3_Supporting	ACMG classification with PS3_Supporting, Criteria	ACMG classification w/ PS3_Strong	ACMG classification with PS3_Strong, Criteria
NM_054012.4(ASS1):c.65T>G	V22G	0.752547	VUS	3 pt -- VUS	PM2_Supp, PP3_Moderate	4 pt -- VUS	PM2_Supp, PP3_Moderate, PS3_Supp	7 pt -- LP	PM2_Supp, PP3_Moderate, PS3_Strong
NM_054012.4(ASS1):c.86A>G	Y29C	0.687166	VUS	3 pt -- VUS	PM2_Supp, PP3_Moderate	4 pt -- VUS	PM2_Supp, PP3_Moderate, PS3_Supp	7 pt -- LP	PM2_Supp, PP3_Moderate, PS3_Strong
NM_054012.4(ASS1):c.151G>A	A51T	0.699331	VUS	5 pt -- VUS	PM2_Supp, PP3_Strong	6 pt -- LP	PM2_Supp, PP3_Strong, PS3_Supp	9 pt -- LP	PM2_Supp, PP3_Strong, PS3_Strong
NM_054012.4(ASS1):c.167C>A	A56D	-0.00848729	VUS	5 pt -- VUS	PM2_Supp, PP3_Strong	6 pt -- LP	PM2_Supp, PP3_Strong, PS3_Supp	9 pt -- LP	PM2_Supp, PP3_Strong, PS3_Strong
NM_054012.4(ASS1):c.166G>A	A56T	0.678619	VUS	4 pt -- VUS	PM2_Supp, PP3_Moderate, PM5_Supp	5 pt -- VUS	PM2_Supp, PP3_Moderate, PM5_Supp, PS3_Supp	8 pt -- LP	PM2_Supp, PP3_Moderate, PM5_Supp, PS3_Strong
NM_054012.4(ASS1):c.250G>A	E84K	-0.00699535	VUS	5 pt -- VUS	PM2_Supp, PP3_Strong	6 pt -- LP	PM2_Supp, PP3_Strong, PS3_Supp	9 pt -- LP	PM2_Supp, PP3_Strong, PS3_Strong
NM_054012.4(ASS1):c.314T>G	I105S	0.833616	VUS	3 pt -- VUS	PM2_Supp, PP3_Moderate	4 pt -- VUS	PM2_Supp, PP3_Moderate, PS3_Supp	7 pt -- LP	PM2_Supp, PP3_Moderate, PS3_Strong
NM_054012.4(ASS1):c.355A>C	T119P	0.0150646	VUS	7 pt -- LP	PM2_Supp, PP3_Strong, PM1	8 pt -- LP	PM2_Supp, PP3_Strong, PM1, PS3_Supp	11 pt -- P	PM2_Supp, PP3_Strong, PM1, PS3_Strong
NM_054012.4(ASS1):c.370G>T	D124Y	0.000434804	VUS	11 pt -- P	PM2_Supp, PP3_Strong, PM3, PP4, PM1, PM5_Supp	12 pt -- P	PM2_Supp, PP3_Strong, PM3, PP4, PM1, PM5_Supp, PS3_Supp	15 pt -- P	PM2_Supp, PP3_Strong, PM3, PP4, PM1, PM5_Supp, PS3_Strong
NM_054012.4(ASS1):c.383T>C	F128S	0.52409	VUS	5 pt -- VUS	PM2_Supp, PP3_Strong	6 pt -- LP	PM2_Supp, PP3_Strong, PS3_Supp	9 pt -- LP	PM2_Supp, PP3_Strong, PS3_Strong
NM_054012.4(ASS1):c.404T>C	L135P	0.0117872	VUS	5 pt -- VUS	PM2_Supp, PP3_Strong	6 pt -- LP	PM2_Supp, PP3_Strong, PS3_Supp	9 pt -- LP	PM2_Supp, PP3_Strong, PS3_Strong
NM_054012.4(ASS1):c.515C>G	P172R	0.71238	VUS	3 pt -- VUS	PM2_Supp, PP3_Moderate	4 pt -- VUS	PM2_Supp, PP3_Moderate, PS3_Supp	7 pt -- LP	PM2_Supp, PP3_Moderate, PS3_Strong
NM_054012.4(ASS1):c.518T>A	V173D	0.125576	VUS	3 pt -- VUS	PM2_Supp, PP3_Moderate	4 pt -- VUS	PM2_Supp, PP3_Moderate, PS3_Supp	7 pt -- LP	PM2_Supp, PP3_Moderate, PS3_Strong
NM_054012.4(ASS1):c.537G>C	W179C	0.776312	VUS	7 pt -- LP	PM2_Supp, PP3_Strong, PM5	8 pt -- LP	PM2_Supp, PP3_Strong, PM5, PS3_Supp	11 pt -- P	PM2_Supp, PP3_Strong, PM5, PS3_Strong
NM_054012.4(ASS1):c.544G>A	D182N	0.00302809	VUS	3 pt -- VUS	PM2_Supp, PP3_Moderate	4 pt -- VUS	PM2_Supp, PP3_Moderate, PS3_Supp	7 pt -- LP	PM2_Supp, PP3_Moderate, PS3_Strong
NM_054012.4(ASS1):c.557T>G	M186R	0.0285935	VUS	6 pt -- VUS	PM2_Supp, PP3_Strong, PP4	7 pt -- LP	PM2_Supp, PP3_Strong, PP4, PS3_Supp	10 pt -- P	PM2_Supp, PP3_Strong, PP4, PS3_Strong
NM_054012.4(ASS1):c.572A>C	E191A	0.00811632	VUS	8 pt -- LP	PM2_Supp, PP3_Strong, PM1, PM5_Supp	9 pt -- LP	PM2_Supp, PP3_Strong, PM1, PM5_Supp, PS3_Supp	12 pt -- P	PM2_Supp, PP3_Strong, PM1, PM5_Supp, PS3_Strong
NM_054012.4(ASS1):c.578G>C	G193A	0.682963	VUS	3 pt -- VUS	PM2_Supp, PP3_Moderate	4 pt -- VUS	PM2_Supp, PP3_Moderate, PS3_Supp	7 pt -- LP	PM2_Supp, PP3_Moderate, PS3_Strong
NM_054012.4(ASS1):c.791G>T	G264V	0.066808	VUS	5 pt -- VUS	PM2_Supp, PP3_Strong	6 pt -- LP	PM2_Supp, PP3_Strong, PS3_Supp	9 pt -- LP	PM2_Supp, PP3_Strong, PS3_Strong
NM_054012.4(ASS1):c.790G>A	G264S	0.815971	VUS	6 pt -- LP	PM2_Supp, PP3_Strong, PM5_Supp	7 pt -- LP	PM2_Supp, PP3_Strong, PM5_Supp, PS3_Supp	10 pt -- P	PM2_Supp, PP3_Strong, PM5_Supp, PS3_Strong
NM_054012.4(ASS1):c.965A>G	Y322C	0.544029	VUS	5 pt -- VUS	PM2_Supp, PP3_Strong	6 pt -- LP	PM2_Supp, PP3_Strong, PS3_Supp	9 pt -- LP	PM2_Supp, PP3_Strong, PS3_Strong
NM_054012.4(ASS1):c.1022C>T	S341F	0.00599245	VUS	7 pt -- LP	PM2_Supp, PP3_Strong, PM3_Supp, PP4	8 pt -- LP	PM2_Supp, PP3_Strong, PM3_Supp, PP4, PS3_Supp	11 pt -- P	PM2_Supp, PP3_Strong, PM3_Supp, PP4, PS3_Strong
NM_054012.4(ASS1):c.1067G>T	G356V	0.332474	VUS	5 pt -- VUS	PM2_Supp, PP3_Strong	6 pt -- LP	PM2_Supp, PP3_Strong, PS3_Supp	9 pt -- LP	PM2_Supp, PP3_Strong, PS3_Strong
NM_054012.4(ASS1):c.1194G>C	R398S	0.0471021	VUS	5 pt -- VUS	PM2_Supp, PP3_Moderate, PM1	6 pt -- LP	PM2_Supp, PP3_Moderate, PM1, PS3_Supp	9 pt -- LP	PM2_Supp, PP3_Moderate, PM1, PS3_Strong
NM_054012.4(ASS1):c.1196T>G	L399R	0.04962	VUS	5 pt -- VUS	PM2_Supp, PP3_Strong	6 pt -- LP	PM2_Supp, PP3_Strong, PS3_Supp	9 pt -- LP	PM2_Supp, PP3_Strong, PS3_Strong
Criteria
Supporting (1 point)
PM2_Supporting	Absent or extremely rare in population databases
PM3_Supporting	Detected in trans with a pathogenic variant (recessive disorders)
PM5_Supporting	Novel missense at residue where another missense is pathogenic
PP4	Patient phenotype highly specific for the gene
PS3_Supporting	Well-established functional studies supportive of a damaging effect
Moderate (2 points)
PM1	Located in a mutational hot spot or critical domain
PM3	Detected in trans with a pathogenic variant (recessive disorders)
PM5	Novel missense at residue where another missense is pathogenic
PP3_Moderate	Multiple computational tools support deleterious effect
Strong (4 points)
PP3_Strong	Multiple computational tools support a strong deleterious effect
PS3_Strong	Well-established functional studies supportive of a strong damaging effect
