# Supplementary material for: Functional profiling of 2,193 ASS1 missense variants: Insights into variant pathogenicity and epistatic interactions in citrullinemia type I
Source: PLoS Genet. 2026 Jun 17;22(6):e1012167. doi: 10.1371/journal.pgen.1012167 (PMC13289927; doi:10.1371/journal.pgen.1012167)
Supplement: S8 Table — (XLSX) [file pgen.1012167.s010.xlsx]

## Sheet: S8 Table
S8 Table. ASS1 ClinVar pathogenic variants.
Human_AA	Human_Variant	Relative Growth	Clinvar classification	Possible Function	Functional_Class
191	E191Q	-0.0155218	Pathogenic/Likely Pathogenic	Citrulline binding	Amorphic
117	G117D	-0.00423793	Pathogenic/Likely Pathogenic	ATP binding	Amorphic
14	G14S	-0.00128623	Pathogenic/Likely Pathogenic	ATP binding	Amorphic
180	S180N	0.00466275	Pathogenic/Likely Pathogenic	ATP binding	Amorphic
124	D124N	0.0103047	Pathogenic	ATP binding	Amorphic
90	G90D	0.0111195	Likely Pathogenic	Active site pocket	Amorphic
119	T119I	0.0120089	Pathogenic/Likely Pathogenic	ATP binding	Amorphic
160	L160P	0.0126102	Likely Pathogenic	Active site pocket	Amorphic
117	G117S	0.0130416	Pathogenic/Likely Pathogenic	ATP binding	Amorphic
363	R363Q	0.0141969	Pathogenic/Likely Pathogenic	Dimerization & structural/folding	Amorphic
363	R363W	0.0143103	Pathogenic/Likely Pathogenic	Dimerization & structural/folding	Amorphic
127	R127L	0.0145209	Pathogenic/Likely Pathogenic	Citrulline binding	Amorphic
127	R127Q	0.0148505	Pathogenic	Citrulline binding	Amorphic
180	S180I	0.0188888	Likely Pathogenic	ATP binding	Amorphic
191	E191K	0.0214622	Pathogenic/Likely Pathogenic	Citrulline binding	Amorphic
157	R157C	0.0242191	Pathogenic	Active site pocket	Amorphic
127	R127G	0.024522	Likely Pathogenic	Citrulline binding	Amorphic
306	V306G	0.0350678	Likely Pathogenic	Oligomerization interface	Amorphic
324	G324V	0.045683	Pathogenic/Likely Pathogenic	Structural	Amorphic
279	R279Q	0.0458572	Pathogenic/Likely Pathogenic	Structural/folding	Amorphic
96	P96T	0.08626	Likely Pathogenic	Structural	Hypomorphic
272	R272C	0.0862651	Pathogenic	Active site pocket	Hypomorphic
164	A164P	0.165572	Pathogenic	Structural	Hypomorphic
272	R272L	0.17427	Likely Pathogenic	Active site pocket	Hypomorphic
91	T91P	0.226174	Pathogenic	Active site pocket	Hypomorphic
118	A118T	0.537934	Pathogenic	Active site pocket	Hypomorphic
390	G390R	0.593997	Pathogenic/Likely Pathogenic	Oligomerization interface	Hypomorphic
18	S18L	0.689548	Pathogenic/Likely Pathogenic	ATP binding	Hypomorphic
284	T284I	0.691527	Likely Pathogenic	Structural	Hypomorphic
294	H294Y	0.762625	Likely Pathogenic	Structural	Hypomorphic
184	N184K	0.775354	Likely Pathogenic	Structural	Hypomorphic
263	V263E	0.799964	Likely Pathogenic	Structural/folding	Hypomorphic
283	E283K	0.812997	Pathogenic/Likely Pathogenic	Structural	Hypomorphic
179	W179R	0.817434	Pathogenic	Structural/folding	Hypomorphic
377	M377T	0.881844	Likely Pathogenic	Active site pocket	Unimpaired
72	F72I	0.888588	Likely Pathogenic	Structural/folding	Unimpaired
285	P285Q	0.890946	Likely Pathogenic	Structural/folding	Unimpaired
272	R272H	0.92005	Pathogenic	Active site pocket	Unimpaired
230	G230A	0.939358	Likely Pathogenic	Structural	Unimpaired
86	R86C	0.941856	Pathogenic	Dimerization	Unimpaired
304	R304Q	0.945687	Likely Pathogenic	Dimerization	Unimpaired
265	R265C	0.948454	Pathogenic/Likely Pathogenic	Structural/folding	Unimpaired
265	R265H	0.959159	Pathogenic/Likely Pathogenic	Structural/folding	Unimpaired
362	G362V	0.961568	Pathogenic	Dimerization	Unimpaired
147	M147T	0.972614	Pathogenic	Structural	Unimpaired
72	F72L	0.972822	Pathogenic/Likely Pathogenic	Structural/folding	Unimpaired
359	Y359D	0.972836	Pathogenic	Dimerization	Unimpaired
40	Q40L	0.973768	Likely Pathogenic	ATP binding	Unimpaired
86	R86H	0.975844	Pathogenic/Likely Pathogenic	Dimerization	Unimpaired
263	V263M	0.981161	Pathogenic/Likely Pathogenic	Structural/folding	Unimpaired
185	L185F	0.986951	Likely Pathogenic	Structural	Unimpaired
304	R304W	1.01911	Pathogenic	Dimerization	Unimpaired
359	Y359H	1.0278	Likely Pathogenic	Dimerization	Unimpaired
324	G324S	1.0317	Pathogenic/Likely Pathogenic	Structural	Unimpaired
396	S396T	1.05691	Likely Pathogenic	Dimerization	Unimpaired
277	K277R	1.06484	Pathogenic	Dimerization	Unimpaired
