# Supplementary material for: Functional profiling of 2,193 ASS1 missense variants: Insights into variant pathogenicity and epistatic interactions in citrullinemia type I
Source: PLoS Genet. 2026 Jun 17;22(6):e1012167. doi: 10.1371/journal.pgen.1012167 (PMC13289927; doi:10.1371/journal.pgen.1012167)
Supplement: S1 File — (R) [file pgen.1012167.s011.R]

#===============================================================================
# Codon Optimization from Existing Alignment
#===============================================================================
#
# Purpose:
#   This script performs codon harmonization of a human gene for expression in
#   yeast using a pre-existing pairwise protein alignment.
#
# Codon Harmonization Strategy:
#   Rather than simply using the most frequent yeast codons (which can disrupt
#   protein folding by altering translation kinetics), this script matches the
#   codon usage frequency pattern of the native yeast ortholog. This preserves
#   translational pausing patterns that may be important for co-translational
#   folding.
#
# Input:
#   Command line arguments:
#     1. Yeast DNA sequence file (FASTA format, single ORF)
#     2. Human DNA sequence file (FASTA format, single ORF)
#     3. Protein alignment file (FASTA format, 2 sequences: yeast first, human second)
#     4. Output directory
#   
#   Note: Yeast codon usage frequencies (S. cerevisiae) are hardcoded in the script
#   Note: Stop codons must be included in the DNA sequences, and as "*" in the protein alignment
#
# Output:
#   - yeast_human_DNA_alignment.fasta - DNA alignment derived from protein alignment
#   - codon_optimization.csv - full optimization table with frequencies
#   - harmonized_human_DNA_sequence.fasta - codon-optimized human ORF
#
# Usage:
#   Rscript codon_optimization_from_alignment.R <yeast.fa> <human.fa> <alignment.fa> <output_dir>
#
#===============================================================================

library(Biostrings)
library(tidyverse)

#-------------------------------------------------------------------------------
# Function: assert_valid_orf
#-------------------------------------------------------------------------------
# Validates that a protein sequence represents a proper open reading frame.
#
# Parameters:
#   protein - A single character string containing the amino acid sequence
#   label   - A descriptive label for error messages (default: "sequence")
#
# Returns:
#   TRUE if valid, otherwise stops with an informative error message
#-------------------------------------------------------------------------------
assert_valid_orf <- function(protein, label = "sequence") {
  if (!is.character(protein) || length(protein) != 1) {
    stop(sprintf("[%s] is not a single character string", label), call. = FALSE)
  }

  if (!startsWith(protein, "M")) {
    stop(sprintf("[%s] does not start with M", label), call. = FALSE)
  }

  stop_positions <- gregexpr("\\*", protein, fixed = FALSE)[[1]]
  n_stops <- if (stop_positions[1] == -1) 0 else length(stop_positions)

  if (n_stops != 1) {
    stop(sprintf("[%s] has %d stop codons (expected exactly 1)", label, n_stops),
         call. = FALSE)
  }

  if (!endsWith(protein, "*")) {
    stop(sprintf("[%s] stop codon is not at the end", label), call. = FALSE)
  }

  TRUE
}

#-------------------------------------------------------------------------------
# Function: validate_alignment_matches_sequence
#-------------------------------------------------------------------------------
# Validates that an aligned sequence (with gaps removed) matches the expected
# unaligned sequence.
#-------------------------------------------------------------------------------
validate_alignment_matches_sequence <- function(aligned_seq, expected_seq, label) {
  ungapped <- gsub("-", "", aligned_seq)

  if (ungapped != expected_seq) {
    stop(sprintf("[%s] Aligned sequence (gaps removed) does not match input sequence.\n  Expected: %s...\n  Got: %s...",
                 label,
                 substr(expected_seq, 1, 50),
                 substr(ungapped, 1, 50)),
         call. = FALSE)
  }

  TRUE
}


################################ Initialize ####################################

# Parse command line arguments
args <- commandArgs(trailingOnly = TRUE)

if (length(args) < 4) {
  stop("Usage: Rscript codon_optimization_from_alignment.R <yeast.fa> <human.fa> <alignment.fa> <output_dir>",
       call. = FALSE)
}

yeast_dna_file <- args[1]
human_dna_file <- args[2]
alignment_file <- args[3]
output_dir <- args[4]

# Validate input files exist
if (!file.exists(yeast_dna_file)) stop("Yeast DNA file not found: ", yeast_dna_file, call. = FALSE)
if (!file.exists(human_dna_file)) stop("Human DNA file not found: ", human_dna_file, call. = FALSE)
if (!file.exists(alignment_file)) stop("Alignment file not found: ", alignment_file, call. = FALSE)

# Create output directory
dir.create(output_dir, showWarnings = FALSE, recursive = TRUE)


############################ Input DNA Sequences ###############################

cat("Loading DNA sequences...\n")

yeast_DNA_seq <- readDNAStringSet(yeast_dna_file, format = "fasta")
human_DNA_seq <- readDNAStringSet(human_dna_file, format = "fasta")

yeast_dna_string <- as.character(yeast_DNA_seq[1])
human_dna_string <- as.character(human_DNA_seq[1])


########################## Translate DNA Sequences #############################

cat("Translating and validating sequences...\n")

yeast_protein_string <- as.character(translate(yeast_DNA_seq)[1])
human_protein_string <- as.character(translate(human_DNA_seq)[1])

assert_valid_orf(yeast_protein_string, "yeast AA sequence")
assert_valid_orf(human_protein_string, "human AA sequence")


####################### Load Existing Protein Alignment ########################

cat("Loading protein alignment from:", alignment_file, "\n")

alignment_seqs <- readAAStringSet(alignment_file, format = "fasta")

if (length(alignment_seqs) != 2) {
  stop("Alignment file must contain exactly 2 sequences (yeast and human). Found: ",
       length(alignment_seqs), call. = FALSE)
}

yeast_aligned_seq <- as.character(alignment_seqs[1])
human_aligned_seq <- as.character(alignment_seqs[2])

cat("  Yeast sequence name:", names(alignment_seqs)[1], "\n")
cat("  Human sequence name:", names(alignment_seqs)[2], "\n")
cat("  Alignment length:", nchar(yeast_aligned_seq), "positions\n")

# Validate alignment matches input sequences
validate_alignment_matches_sequence(yeast_aligned_seq, yeast_protein_string, "yeast alignment")
validate_alignment_matches_sequence(human_aligned_seq, human_protein_string, "human alignment")

cat("  Alignment validated against input sequences\n")


############## Align DNA Sequences Based on Protein Alignment ##################

cat("Creating DNA alignment from protein alignment...\n")

# Split aligned sequences into character vectors
yeast_aligned_aas <- strsplit(yeast_aligned_seq, '')[[1]]
human_aligned_aas <- strsplit(human_aligned_seq, '')[[1]]

# Build alignment table
aln_tab <- as_tibble(cbind(yeast_aligned_aas, human_aligned_aas))
aln_tab$yeast_codons <- NA
aln_tab$human_codons <- NA

# Split DNA sequences into codon vectors
human_codons <- substring(human_dna_string, seq(1, nchar(human_dna_string), 3),
                    seq(3, nchar(human_dna_string), 3))
yeast_codons <- substring(yeast_dna_string, seq(1, nchar(yeast_dna_string), 3),
                          seq(3, nchar(yeast_dna_string), 3))

# Map codons to non-gap positions
aln_tab$human_codons[!(aln_tab$human_aligned_aas == "-")] <- human_codons
aln_tab$yeast_codons[!(aln_tab$yeast_aligned_aas == "-")] <- yeast_codons

# Create DNA alignment strings (gaps as "---")
temp_yeast_aligned_DNA <- aln_tab$yeast_codons
temp_yeast_aligned_DNA[is.na(temp_yeast_aligned_DNA)] <- "---"
temp_yeast_aligned_DNA <- paste0(temp_yeast_aligned_DNA, collapse = '')

temp_human_aligned_DNA <- aln_tab$human_codons
temp_human_aligned_DNA[is.na(temp_human_aligned_DNA)] <- "---"
temp_human_aligned_DNA <- paste0(temp_human_aligned_DNA, collapse = '')

# Write DNA alignment
DNA_alignment_set <- DNAStringSet(c(temp_yeast_aligned_DNA, temp_human_aligned_DNA))
names(DNA_alignment_set) <- c("yeast", "human")

writeXStringSet(
  DNA_alignment_set,
  filepath = file.path(output_dir, "yeast_human_DNA_alignment.fasta"),
  format = "fasta",
  width = 60
)

cat("  DNA alignment written to:", file.path(output_dir, "yeast_human_DNA_alignment.fasta"), "\n")


########################### Codon Optimization #################################

cat("Performing codon optimization...\n")

# Initialize harmonized codons
aln_tab$harmonized_human_codons <- aln_tab$yeast_codons
aln_tab$harmonized_human_codons[aln_tab$human_aligned_aas == "-"] <- NA
aln_tab$harmonized_human_codons[aln_tab$yeast_aligned_aas == "-"] <- aln_tab$human_codons[aln_tab$yeast_aligned_aas == "-"]

# Yeast codon usage frequency table (S. cerevisiae)
yeast_codon_freqs <- tribble(
  ~codon, ~AA, ~yeast_codon_freq,
  "TTT", "F", 0.59,
  "TTC", "F", 0.41,
  "TTA", "L", 0.28,
  "TTG", "L", 0.29,
  "CTT", "L", 0.13,
  "CTC", "L", 0.06,
  "CTA", "L", 0.14,
  "CTG", "L", 0.11,
  "ATT", "I", 0.46,
  "ATC", "I", 0.26,
  "ATA", "I", 0.27,
  "GTT", "V", 0.39,
  "GTC", "V", 0.21,
  "GTA", "V", 0.21,
  "GTG", "V", 0.19,
  "TCT", "S", 0.26,
  "TCC", "S", 0.16,
  "TCA", "S", 0.21,
  "TCG", "S", 0.10,
  "AGT", "S", 0.16,
  "AGC", "S", 0.11,
  "CCT", "P", 0.31,
  "CCC", "P", 0.15,
  "CCA", "P", 0.42,
  "CCG", "P", 0.12,
  "ACT", "T", 0.35,
  "ACC", "T", 0.22,
  "ACA", "T", 0.30,
  "ACG", "T", 0.14,
  "GCT", "A", 0.38,
  "GCC", "A", 0.22,
  "GCA", "A", 0.29,
  "GCG", "A", 0.11,
  "TAT", "Y", 0.56,
  "TAC", "Y", 0.44,
  "CAT", "H", 0.64,
  "CAC", "H", 0.36,
  "CAA", "Q", 0.69,
  "CAG", "Q", 0.31,
  "AAT", "N", 0.59,
  "AAC", "N", 0.41,
  "AAA", "K", 0.58,
  "AAG", "K", 0.42,
  "GAT", "D", 0.65,
  "GAC", "D", 0.35,
  "GAA", "E", 0.70,
  "GAG", "E", 0.30,
  "TGT", "C", 0.63,
  "TGC", "C", 0.37,
  "TGG", "W", 1.00,
  "TAA", "*", 0.48,
  "TGA", "*", 0.30,
  "TAG", "*", 0.22,
  "CGT", "R", 0.14,
  "CGC", "R", 0.06,
  "CGA", "R", 0.07,
  "CGG", "R", 0.04,
  "AGA", "R", 0.48,
  "AGG", "R", 0.21,
  "GGT", "G", 0.47,
  "GGC", "G", 0.19,
  "GGA", "G", 0.22,
  "GGG", "G", 0.12,
  "ATG", "M", 1.00
)

# Add codon frequency information
aln_tab <- left_join(aln_tab, yeast_codon_freqs %>% select(codon, yeast_codon_freq), join_by(yeast_codons == codon))
aln_tab <- left_join(aln_tab, yeast_codon_freqs %>% select(codon, human_codon_freq = yeast_codon_freq), join_by(human_codons == codon))
aln_tab <- aln_tab %>% mutate(harmonized_human_codon_freq = NA)

# Harmonize codons at positions where amino acids differ
aln_tab_mismatch <- aln_tab %>%
  filter(!(yeast_aligned_aas == human_aligned_aas), !(human_codons == "-"), !(yeast_codons == "-"))

if (nrow(aln_tab_mismatch) > 0) {
  harmonized_results <- map_dfr(seq_len(nrow(aln_tab_mismatch)), function(row_idx) {
    current_human_aa <- aln_tab_mismatch$human_aligned_aas[row_idx]
    current_yeast_freq <- aln_tab_mismatch$yeast_codon_freq[row_idx]

    small_freq_tab <- yeast_codon_freqs %>%
      filter(AA == current_human_aa) %>%
      mutate(abs_freq_diff = abs(yeast_codon_freq - current_yeast_freq))

    best_idx <- which.min(small_freq_tab$abs_freq_diff)

    tibble(
      harmonized_human_codons = small_freq_tab$codon[best_idx],
      harmonized_human_codon_freq = small_freq_tab$yeast_codon_freq[best_idx]
    )
  })

  aln_tab_mismatch$harmonized_human_codons <- harmonized_results$harmonized_human_codons
  aln_tab_mismatch$harmonized_human_codon_freq <- harmonized_results$harmonized_human_codon_freq

  mismatch_idx <- which(!(aln_tab$yeast_aligned_aas == aln_tab$human_aligned_aas) &
                        !(aln_tab$human_codons == "-") &
                        !(aln_tab$yeast_codons == "-"))
  aln_tab[mismatch_idx, ] <- aln_tab_mismatch
}

# Write outputs
write.csv(aln_tab, file = file.path(output_dir, "codon_optimization.csv"), row.names = FALSE)

harmonized_seq <- paste(aln_tab$harmonized_human_codons[!is.na(aln_tab$harmonized_human_codons)], collapse = '')
writeLines(c(">Harmonized_human_orf", harmonized_seq), file.path(output_dir, "harmonized_human_DNA_sequence.fasta"))

cat("Processing complete.\n")
cat("  Codon optimization table:", file.path(output_dir, "codon_optimization.csv"), "\n")
cat("  Harmonized sequence:", file.path(output_dir, "harmonized_human_DNA_sequence.fasta"), "\n")
