# Supplementary material for: Functional profiling of 2,193 ASS1 missense variants: Insights into variant pathogenicity and epistatic interactions in citrullinemia type I
Source: PLoS Genet. 2026 Jun 17;22(6):e1012167. doi: 10.1371/journal.pgen.1012167 (PMC13289927; doi:10.1371/journal.pgen.1012167)
Supplement: S2 File — (TXT) [file pgen.1012167.s012.txt]

CLUSTAL O(1.2.4) multiple sequence alignment

ARG1      -MSKGKVCLAYSGGLDTSVILAWLLDQGYEVVAFMANVGQEEDFDAAKEKALKIGACKFV	59
ASS       MSSKGSVVLAYSGGLDTSCILVWLKEQGYDVIAYLANIGQKEDFEEARKKALKLGAKKVF	60
            ***.* ********** **.** :***:*:*::**:**:***: *::****:** *..

ARG1      CVDCREDFVKDILFPAVQVNAVYEDVYLLGTSLARPVIAKAQIDVAKQEGCFAVSHGCTG	119
ASS       IEDVSREFVEEFIWPAIQSSALYEDRYLLGTSLARPCIARKQVEIAQREGAKYVSHGATG	120
            *  .:**:::::**:* .*:*** ********** **: *:::*::**.  ****.**

ARG1      KGNDQIRFELSFYALKPDVKCITPWRMPEFFERFAGRKDLLDYAAQKGIPVAQTKAKPWS	179
ASS       KGNDQVRFELSCYSLAPQIKVIAPWRMPEFYNRFKGRNDLMEYAKQHGIPIPVTPKNPWS	180
          *****:***** *:* *::* *:*******::** **:**::** *:***:  *  :***

ARG1      TDENQAHISYEAGILEDPDTTPPKDMWKLIVDPMDAPDQPQDLTIDFERGLPVKLTYTDN	239
ASS       MDENLMHISYEAGILENPKNQAPPGLYTKTQDPAKAPNTPDILEIEFKKGVPVKVTNVKD	240
           ***  **********:*..  * .::.   ** .**: *: * *:*::*:***:* ..:

ARG1      KTSKEVSVTKPLDVFLAASNLARANGVGRIDIVEDRYINLKSRGCYEQAPLTVLRKAHVD	299
ASS       GTTHQ----TSLELFMYLNEVAGKHGVGRIDIVENRFIGMKSRGIYETPAGTILYHAHLD	296
           *:::    . *::*:  .::*  :*********:*:*.:**** **    *:* :**:*

ARG1      LEGLTLDKEVRQLRDSFVTPNYSRLIYNGSYFTPECEYIRSMIQPSQNSVNGTVRVRLYK	359
ASS       IEAFTMDREVRKIKQGL-GLKFAELVYTGFWHSPECEFVRHCIAKSQERVEGKVQVSVLK	355
          :*.:*:*:***::::.:   :::.*:*.* :.:****::*  *  **: *:*.*:* : *

ARG1      GNVIILGRSTKTEKLYDPTESSMDELTGFLPTDTTGFIAIQAIRIKKYGESKKTKGEELT	419
ASS       GQVYILGRESPL-SLYNEELVSMNVQGDYEPTDATGFININSLRLKEYHRLQSKVTAK--	412
          *:* ****.:   .**:    **:   .: ***:**** *:::*:*:* . :..   :  

ARG1      L*	420
ASS       -*	412


- - - - - - - - - - - - - - - - - - - - - - - - - - - - - - - - - - - - - - 


CLUSTAL O(1.2.4) multiple sequence alignment


yASS1      ATGTCTTCTAAGGGATCTGTTGTTTTGGCTTATTCTGGTGGTTTAGATACCTCCTGCATT	60
hASS1      ATGTCCAGCAAAGGCTCCGTGGTTCTGGCCTACAGTGGCGGCCTGGACACCTCGTGCATC	60
           *****    ** ** ** ** *** **** **   *** **  * ** ***** ***** 

yASS1      TTGGTTTGGCTAAAGGAGCAAGGCTACGATGTTATCGCTTACTTGGCTAATATCGGGCAA	120
hASS1      CTCGTGTGGCTGAAGGAACAAGGCTATGACGTCATTGCCTATCTGGCCAACATTGGCCAG	120
            * ** ***** ***** ******** ** ** ** ** **  **** ** ** ** ** 

yASS1      AAAGAAGATTTCGAAGAGGCCAGAAAAAAGGCCTTGAAGTTAGGTGCCAAGAAGGTTTTC	180
hASS1      AAGGAAGACTTCGAGGAAGCCAGGAAGAAGGCACTGAAGCTTGGGGCCAAAAAGGTGTTC	180
           ** ***** ***** ** ***** ** *****  ***** * ** ***** ***** ***

yASS1      ATTGAGGATGTTTCCAGAGAATTTGTCGAGGAATTCATCTGGCCAGCTATCCAGTCATCT	240
hASS1      ATTGAGGATGTCAGCAGGGAGTTTGTGGAGGAGTTCATCTGGCCGGCCATCCAGTCCAGC	240
           ***********   *** ** ***** ***** *********** ** ********    

yASS1      GCTCTATACGAAGACAGATATCTGTTGGGTACCTCTTTGGCAAGACCTTGCATTGCCAGA	300
hASS1      GCACTGTATGAGGACCGCTACCTCCTGGGCACCTCTCTTGCCAGGCCCTGCATCGCCCGC	300
           ** ** ** ** *** * ** **  **** ****** * ** ** ** ***** *** * 

yASS1      AAGCAAGTTGAGATCGCTCAAAGGGAGGGCGCTAAGTACGTCTCTCATGGTGCTACCGGT	360
hASS1      AAACAAGTGGAAATCGCCCAGCGGGAGGGGGCCAAGTATGTGTCCCACGGCGCCACAGGA	360
           ** ***** ** ***** **  ******* ** ***** ** ** ** ** ** ** ** 

yASS1      AAAGGTAATGATCAAGTAAGATTCGAATTGTCATGTTACTCTCTGGCTCCACAGATTAAG	420
hASS1      AAGGGGAACGATCAGGTCCGGTTTGAGCTCAGCTGCTACTCACTGGCCCCCCAGATAAAG	420
           ** ** ** ***** **  * ** **  *    ** ***** ***** ** ***** ***

yASS1      GTTATTGCACCATGGAGAATGCCTGAATTTTACAATAGATTTAAGGGCAGAAACGATTTG	480
hASS1      GTCATTGCTCCCTGGAGGATGCCTGAATTCTACAACCGGTTCAAGGGCCGCAATGACCTG	480
           ** ***** ** ***** *********** *****  * ** ****** * ** **  **

yASS1      ATGGAGTATGCTAAGCAACACGGTATTCCCATCCCCGTTACCCCAAAGAACCCATGGTCT	540
hASS1      ATGGAGTACGCAAAGCAACACGGGATTCCCATCCCGGTCACTCCCAAGAACCCGTGGAGC	540
           ******** ** *********** *********** ** ** ** ******** ***   

yASS1      ATGGACGAAAACTTGATGCACATTTCTTACGAGGCAGGTATCTTGGAAAACCCAAAAAAC	600
hASS1      ATGGATGAGAACCTCATGCACATCAGCTACGAGGCTGGAATCCTGGAGAACCCCAAGAAC	600
           ***** ** *** * ********    ******** ** *** **** ***** ** ***

yASS1      CAGGCTCCACCAGGTTTGTATACTAAGACACAGGATCCAGCTAAAGCTCCGAACACTCCA	660
hASS1      CAAGCGCCTCCAGGTCTCTACACGAAGACCCAGGACCCAGCCAAAGCCCCCAACACCCCT	660
           ** ** ** ****** * ** ** ***** ***** ***** ***** ** ***** ** 

yASS1      GATATTTTGGAGATTGAGTTTAAAAAGGGTGTGCCAGTCAAGGTAACCAACGTAAAGGAC	720
hASS1      GACATTCTCGAGATCGAGTTCAAAAAAGGGGTCCCTGTGAAGGTGACCAACGTCAAGGAT	720
           ** *** * ***** ***** ***** ** ** ** ** ***** ******** ***** 

yASS1      GGTACTACGCACCAAACTTCTTTGGAATTGTTCATGTACTTGAACGAGGTAGCAGGAAAG	780
hASS1      GGCACCACCCACCAGACCTCCTTGGAGCTCTTCATGTACCTGAACGAAGTCGCGGGCAAG	780
           ** ** ** ***** ** ** *****  * ********* ******* ** ** ** ***

yASS1      CACGGTGTTGGTAGAATCGATATTGTAGAAAATCGTTTCATTGGTATGAAATCCAGAGGT	840
hASS1      CATGGCGTGGGCCGTATTGACATCGTGGAGAACCGCTTCATTGGAATGAAGTCCCGAGGT	840
           ** ** ** **  * ** ** ** ** ** ** ** ******** ***** *** *****

yASS1      ATTTACGAAACACCAGCTGGAACTATTTTGTACCATGCTCATTTGGATATAGAAGCTTTC	900
hASS1      ATCTACGAGACCCCAGCAGGCACCATCCTTTACCATGCTCATTTAGACATCGAGGCCTTC	900
           ** ***** ** ***** ** ** **  * ************** ** ** ** ** ***

yASS1      ACTATGGACAGAGAAGTCCGTAAAATAAAGCAGGGATTGGGATTGAAGTTCGCGGAGTTG	960
hASS1      ACCATGGACCGGGAAGTGCGCAAAATCAAACAAGGCCTGGGCTTGAAATTTGCTGAGCTG	960
           ** ****** * ***** ** ***** ** ** **  **** ***** ** ** *** **

yASS1      GTATATACTGGTTTCTGGCACTCACCAGAGTGTGAGTTCGTAAGACACTGTATCGCTAAG	1020
hASS1      GTGTATACCGGTTTCTGGCACAGCCCTGAGTGTGAATTTGTCCGCCACTGCATCGCCAAG	1020
           ** ***** ************   ** ******** ** **  * ***** ***** ***

yASS1      TCCCAAGAACGTGTTGAGGGTAAGGTCCAGGTTTCTGTGTTGAAGGGTCAGGTCTACATT	1080
hASS1      TCCCAGGAGCGAGTGGAAGGGAAAGTGCAGGTGTCCGTCCTCAAGGGCCAGGTGTACATC	1080
           ***** ** ** ** ** ** ** ** ***** ** **  * ***** ***** ***** 

yASS1      CTGGGCAGAGAGTCTCCATTGTCTTTGTACAATGAGGAGTTGGTGTCTATGAATGTACAG	1140
hASS1      CTCGGCCGGGAGTCCCCACTGTCTCTCTACAATGAGGAGCTGGTGAGCATGAACGTGCAG	1140
           ** *** * ***** *** ***** * ************ *****   ***** ** ***

yASS1      GGAGACTACGAGCCTACCGATGCCACCGGTTTCATTAACATCAACTCATTGAGATTGAAA	1200
hASS1      GGTGATTATGAGCCAACTGATGCCACCGGGTTCATCAACATCAATTCCCTCAGGCTGAAG	1200
           ** ** ** ***** ** *********** ***** ******** **  * **  **** 

yASS1      GAATACCACAGACTACAATCTAAGGTTACTGCTAAGTAA	1239
hASS1      GAATATCATCGTCTCCAGAGCAAGGTCACTGCCAAATAG	1239
           ***** **  * ** **    ***** ***** ** ** 
